# Supplementary material for: Two +ssRNA mycoviruses cohabiting the fungal cultivar of leafcutter ants
Source: Virol J. 2024 Sep 4;21:211. doi: 10.1186/s12985-024-02465-0 (PMC11373429; doi:10.1186/s12985-024-02465-0)
Supplement: Supplementary file 2 — Supplementary file S2: Fasta file of total RNA assembly. [file 12985_2024_2465_MOESM2_ESM.zip]

Archive with 1 entries (1 files):
- Supp_file_S2_totalRNA_assembly.fasta
