# Supplementary material for: Two +ssRNA mycoviruses cohabiting the fungal cultivar of leafcutter ants
Source: Virol J. 2024 Sep 4;21:211. doi: 10.1186/s12985-024-02465-0 (PMC11373429; doi:10.1186/s12985-024-02465-0)
Supplement: Supplementary file 2 — Supplementary file S2: Fasta file of total RNA assembly. [file 12985_2024_2465_MOESM2_ESM.zip › Supp_file_S2_totalRNA_assembly.fasta]

>TRINITY_DN106_c0_g1_i1 len=265 path=[0:0-264]
ACTTGGCGAGTACTATCATGGAAATTACGTCATGAACGGTAGGAATAGTCCTGCCAGTCCTTACGTTGTCGAAAGACAAGAACGTAATGGCGAAATCTCCGAAATAGTGATAGAGTAGGAGCGAGCAGCGAAAGTGCAGCATAAACGGCTTACGAACCGTTAAACTGCAGGCCCACGGGTGGAATTCCCGTAGTGGCTCTGTCCCTGGTCTTCTTTGAGAGGAGAGGTTTATTAAGGTGCCGATTATCTTAGTAAATCATTGTAC
>TRINITY_DN154_c0_g1_i1 len=283 path=[1:0-126 2:127-282]
GACTTGTTTGATCCTGGCTCAGAACGAACGCTGGCGGCATGCCTAACACATGCAAGTCGAACGAAGGCTTCGGCCTTAGTGGCGCACGGGTGCGTAACGCGTGGGAATCTGCCCTTAGGTTCGGAATAACAGCTGGAAACGGCTGCTAATACCCCGTAGGCTGAGGAGCAAAAGGAGGAATCCGCCCGAGGAGGGGCTCGCGTCTGATTAGCTAGTTGGTGAGGCAATAGCTTACCAAGGCGATGATCAGTAGCTGGTCCGAGAGGATGATCAGCCACACTGG
>TRINITY_DN154_c0_g1_i2 len=279 path=[0:0-122 2:123-278]
GTTCGATCCTGGCTCAGGATGAACGCTGGCGGCATGCTTAACACATGCAAGTCGGACGGGAAGTGGTGTTTCCAGTGGCGGACGGGTGAGTAACGCGTAAGAACCTGCCCTTGGGAGGGGAACAACAGCTGGAAACGGCTGCTAATACCCCGTAGGCTGAGGAGCAAAAGGAGGAATCCGCCCGAGGAGGGGCTCGCGTCTGATTAGCTAGTTGGTGAGGCAATAGCTTACCAAGGCGATGATCAGTAGCTGGTCCGAGAGGATGATCAGCCACACTGG
>TRINITY_DN151_c0_g1_i1 len=202 path=[0:0-201]
TGTGGAACCTGGTAACCCAAGGTGCCAAGCCTTCCTTCCGTCCCGACAAAGATTTCGTCAACTGCATGGGCGCCCTTACTGGCGGCCAGGCAGTCCAACAGGTGAAAGCCGGTATCCAGGCGATCTACCTGTCCGGCTGGCAAGTGGCTGCGGACAACAACTCCGCTGAATCCATGTACCCCGACCAGTCGCTGTACCCGCA
>TRINITY_DN122_c0_g1_i1 len=246 path=[0:0-245]
CGCTGCCAAGAAAAGCCTCTATCGAGGAAGTTGGTACCCGTACCGCAAACCGACACAGGTAGGTGAGGAGAGAATCCTAAGACCAGCGGAAGAATTGCTGTTAAGGAACTCGGCAAATTGACCCCGTAACTTCGGGAGAAGGGGTGCCACCGAAAGGTGGTCGCAGAGAATAGGCCCAAGCAACTGTTTAGCAAAAACACAGGTCTCTGCTAAAGCGAAAGCTGATGTATAGGGGCTGACGCCTAC
>TRINITY_DN186_c0_g1_i1 len=316 path=[0:0-315]
ATTTATTGGATATGATAATAGGGATTAAGACAAGTCATCATGACCTTAATATTGTGGGCTATAGACGTGCCACATATGTTTGTACAAAAGGAGGCAAAAGTGCGAACTTTAGCTAATCCTTAAAACAGAATATAAAATGGATTGTAGTCTGTAACTCGACTGCATAAATAAGGAATTACTAGTAATCGTGAATCACCACATCACGGTGAATTTAATCTCAGATAGGTACTAACCACTCGTCAGGCGCTGAAAGGAGTATGCGCAATAAGTTTGGCCATTTAGTAATTCTTCCTATTAATAATTAGTTAATATTTAG
>TRINITY_DN141_c0_g1_i1 len=384 path=[0:0-383]
GGTCAAGCTGCGCTCCTACAGCCCGGCGGTCCGCGGTCACTCCGGCCAGATCCGCAAGGCTGCCGAGATGCTTCTGGCGGCCAAGCGCCCGGTCGTCTACTCCGGTGGCGGTGTGATCCTCGGCGGTGGCTCCGAAGCCCTGACTGAAATCGCCAAGTCGCTGAACCTGCCGGTCACCAATACCCTGATGGGGTTGGGTGGCTTCCCGGGTACCGACCGCCAGTTCCTCGGCATGCTCGGCATGCATGGCAGCTACACCGCCAACATGGCCATGCATCATGCCGATGTCATCTTTGCCGTCGGTGCGCGTTTCGACGACCGCGTTGTAAACGGCCCGGCCAAGTTCTGCCCGAACGCCAAGATCATTCACATCGACATCGACCC
>TRINITY_DN138_c0_g1_i1 len=253 path=[0:0-252]
TACAGGTAGGCGACGAAGTGGAAGTCATGGTTCTGGACATCGACGAAGTGCGTCGTCGTATCTTCCTGGGCATCAAGCAGTGCAAGTCCAACCCATGGGAAGACTTCTCCGGCCAGTTCAACAAGGGTGACAAGATCACCGGTACCATCAAGTCGATCACCGACTTCGGTATCTTCATTGGTCTGGACGGCGGCATCGACGGTCTGGTTCACCTGTCCGACATCTCCTGGATCGAAACCGGCGAAGAAGTCGT
>TRINITY_DN125_c0_g1_i1 len=708 path=[0:0-707]
CGGTTGACCACCCACATGGTGGTGGTGAAGGTCGTACCTCCGGTGGTCGTCATCCGGTATCGCCATGGGGCTTCCCAACCAAGGGTGCTAAAACCCGTGGTAATAAGCGTACCGACAACATGATCGTCCGTCGTCGCAAGTAACTAGAGGGATACGACAGTGCCACGTTCTCTGAAAAAAGGTCCTTTTATCGATCTTCACCTGTTGAAGAAGGTCGAAGTGGCGGTGGAGAAGAACGATCGCAAGCCAGTTAAAACCTGGTCGCGCCGTTCGATGATCCTGCCACAAATGGTCGGTCTGACCATCGCAGTACACAACGGTCGTCAACACGTCCCAGTTCTCGTTAACGAAGACATGGTCGGCCACAAACTGGGCGAGTTCGCCGGTACCCGCACCTATCGCGGGCACGTGGCTGACAAGAAAGCCAAGCGTTAAGGGGTAAGGAAATGGAAGTAGCCGCTAAGTTGTCGGGCGCTCGCATCTCCGCCCAGAAAGCCCGCTTGGTCGCCGACCAGATCCGCGGGAAGAAGGTGGGCGAAGCGCTCAACCTGTTGGCTTTCAGCAGTAAGAAAGCCGCCGAGATCATGAAGAAAGTGCTGGAGTCGGCCGTAGCCAACGCCGAGCATAACGAAGGCGCAGACGTTGATGACCTGAAGGTCTCCACCGTTTTCGTCAACGAAGGGCGTTCGCTGAAGCGCATCATGCCGC
>TRINITY_DN129_c0_g1_i1 len=474 path=[0:0-473]
CGGGTTGAGTGAAACTTAGCCGTGTACAAATGTCTCTAACGAATCGGCAAGTTCTGCTAGACTTGCCGTCGAGTTGTCCCCCGGATGTTGGTGGGACTGCTTAACTATCATCAGATGGGGATTTAACGGATGAAATTGAAAAACACCTTGGGCTTGGCCATTGGCTCGCTCGTAGCTGCTACTTCGTTCGGTGCTCTGGCCCAAGGCCAAGGCGCTGTCGAAATCGAAGGCAACGTCACCAAGCAGTACTACGACAGCGAGCGTAACTTCAAGAACGACGGCACCAATCCTGGTGTTCGCCTGGGTTACTTCCTGACCGACGACGTCTCCCTGGATCTGGGTTACAACGAGACTCACAACGCTCGTGGCGAAGTCTTCAACAAGGACATCAAGGGTTCCAAGACCAAGCTCGACGCTACCTACCACTTCGGTACCGTAGGCGATGCTCTGCGTCCGTACGTCTCTGCCGGTTTC
>TRINITY_DN132_c0_g1_i1 len=304 path=[0:0-303]
CAAAACTAAACCAATAGCGACATGGGCGGAACGTTGAATCAGTTCGGGTAGTGGATTAAAGGTAATAAATAAATGAAATAAGGAATAGAAAATAGCAATCGCCGCTATGAACCATGCTACAGACTTGTTGCTTGGGGAACGAGTCACTGACTCACGATCAAATTTTTCTAAAATGGCTTGTTGTTGCTGCTCGTCTAATTGTTCAGGGGCAACTTTTTCTTCATTTTGAGTCATCGGCATTCTCCGATCTGCCATGCTTTCCACAAGGGCTGTTGTTGTGCTGTAATTTGCACCAAGGTGTAAT
>TRINITY_DN164_c0_g1_i1 len=239 path=[0:0-238]
TTCTTCTGGATAAAGAAGCCAAGTATTGCTCCTATGGCGACACCGTTCACTACATCGAGCCACCGCGTATTTTCAGCCGTTGCGAAGGCTCCTACGTGTGGGACACCGAAGACCAGGCCTACCTCGACCTGCAAATGTGGTACTCGGCCGTCAACTTCGGCTATGCCAACCCGCGTCTGAACAATGCGCTGAAACAGCAGATCGACACACTGCCGCAAATCGCCAGCCAGTACCTGCAC
>TRINITY_DN164_c1_g1_i1 len=276 path=[0:0-275]
GAAGGTCGAACGTACCGCCACCAACGGCAAGAGCCTGATGTTCGCCTTCGAAGGCGGCTACCACGGGCGCACCCTCGGCGCTTCGTCGATCACTTCCAGCTACCGCTACCGTCGTCGCTACGGCCACTTCGGCGAGCGTGCGCAGTTCATCCCGTTCCCGTACCACTTCCGCGGCCCTAAAGGCATGACCAAGGAAGAATACGGCAGCCACTGCGTGCAGCAATTCGCCCGCCTGTTTGAGACCGAATACAACGGCGTGTGGGACCCGAAAGTCGG
>TRINITY_DN190_c0_g1_i1 len=356 path=[0:0-355]
AGCACCACAACACCTATGTCGTGAACCTGAACAACCTGGTGCCTGGCACCGAGTTCGAAGGCAAGACCCTGGAAGAAATCGTCAAGTCTTCCTCGGGCGGCATCTTCAACAACGCCGCTCAAGTCTGGAACCACACCTTCTACTGGAACTGCCTGTCGCCAAACGGCGGCGGCCAGCCTACCGGTGCACTGGCTGACGCCATCAACGCCGCTTTCGGTTCCTTCGACAAGTTCAAGGAAGAGTTCACCAAGACTTCGGTGGGCACCTTCGGTTCCGGCTGGGGCTGGCTGGTGAAGAAAGCTGACGGTTCCCTGGCCCTGGCCAGCACCATCGGCGCCGGCAACCCGCTGACCAGC
>TRINITY_DN152_c0_g1_i1 len=207 path=[0:0-206]
GTGAAGTTGTCCATGCCCGCACGCGCCGCACCCGAATGGCCCATGCCGGGCATGCCGCCCCACATGTCCGCGAGCATGTTGACGATGGCGCCGCCGTGTTTGCTCATCGACTGGTTGAACACCTCGCGCGCCATCAGGAAGCCGCCGACCAGGTTGGTGCGCAGTACGGTTTCGAAGCCTTTTTGATTGATCGACGCGAGCGGCGAC
>TRINITY_DN135_c0_g1_i1 len=293 path=[1:0-116 2:117-292]
AGAACATCAGTGTCACGCTCTCAGGAAATCAAGAAAGCTGTCGAAGGCCTGTTCAACGTAAAAGTTGAAAACGTGTCGACTGTTAACGTTCTGGGTAAAACCAAGCGTACCGCACGTGGTCTGGGCAAGCGTAATGACTGGAAGAAGGCAGTTATCTCCCTTCAACCAGGCCAAGATCTCGATTTCAGCAGCAGTGCTGAGTAAGGAAGGGGTGCATCATGGCAATCGTTAAATGCAAACCGACTTCCCCTGGCCGCCGTTTCGTGGTCAAGGTGGTCAACAAGGAGCTGCAC
>TRINITY_DN135_c0_g1_i2 len=287 path=[0:0-110 2:111-286]
ACTGACGCAACCAAGCTGGAAATCAAGAAGGCCGTCGAAAGCCTGTTCAGCGTGAAAGTAGAGCGTGTTACTACCCTGAATGTTCTGGGTAAGAGCAAGCGCACTGCTCGCGGTCTGGGCAAGCGTAATGACTGGAAGAAGGCAGTTATCTCCCTTCAACCAGGCCAAGATCTCGATTTCAGCAGCAGTGCTGAGTAAGGAAGGGGTGCATCATGGCAATCGTTAAATGCAAACCGACTTCCCCTGGCCGCCGTTTCGTGGTCAAGGTGGTCAACAAGGAGCTGCAC
>TRINITY_DN178_c0_g1_i1 len=428 path=[0:0-427]
GGGGGATAAGCATGTCTCGCGTCGCTAAGAACCCCGTTAAGCTGCCAGCCGGTGTCGAAGTCAAATTCGCAGGCCAACAGCTTTCGGTGAAGGGTGCCAAGGGTACTCTTGAACTGAACATCCATTCGTCCGTTGAGATCGTTGAAGAAGCTGGTGAGCTGCGTTTCGCTGCTCGCAATGGCGATCAACAAACTCGCGCAATGGCCGGTACCACGCGTGCGTTGGTAAACAACATGGTCCAAGGCGTAAGCCAAGGCTTCGAGCGTAAGCTCCAGCTGGTCGGTGTTGGTTACAAAGCGCAAGCAAAAGGCTCGGTTTTGAACCTGGCCCTTGGCTTCTCGCACCCAGTGGATTACGAACTGCCGGAAGGCATCACCGCTGAGACTCCTAGCCAGACCGATATCCTGATCAAGGGCATCGATAAGCAG
>TRINITY_DN121_c0_g1_i1 len=355 path=[0:0-354]
GCCGGCTATTCGCGCTCGGTGTTCTGGCTCAAGGTCGACCTGCATTACCTGGCCCAAGACCCCCGTTCCCCACGTACCTGGTTCCTGGAGCTGGCCTACCCGCCACTGAACCACCTGGACCTGTACCAGCGCGACCCCACCGGCAACTACCGCCTCACCGCGCGCACCGGCAGCGCGCTGCCTTTTTCCAGCCGGGAGGTGCGCCAGAGCAATTACCTGTTCAAGCTCAATTTTGTGCCCAATCAACAGGAAACCCTCTACCTGCGCCTGCAAAGCCAAGGCTCGATCCAGGCCCCGTTGACGCTGTGGTCCGGCACCGCCTACCTGGAAGAACAACCCTTGCGCCTGTATGTAC
>TRINITY_DN176_c0_g1_i1 len=359 path=[0:0-358]
CGAACGAAGTCGAAGACGTGATCTGGGGCTGCGTCAACCAGACCCTGGAGCAGGGCTGGAACATCGCGCGCATGGCGTCGCTGATGACCCAGATCCCGCACACGGCCGCCGGCCAGACCGTCAGCCGTTTGTGTGGCTCCTCGATGAGCGCCCTGCACACGGCCGCCCAGGCGATCATGACGGGTAACGGGGATGTGTTCGTGGTCGGTGGCGTGGAGCACATGGGCCACGTCAGCATGATGCACGGCGTCGATCCCAACCCACACATGTCGCTGTACGCGGCAAAAGCCTCGGGCATGATGGGCCTGACCGCGGAAATGCTCGGCAAGATGCACGGCATTACCCGTGAAGCCCAGAAG
>TRINITY_DN115_c0_g1_i1 len=239 path=[0:0-238]
GTAGCTATGTCTGGAAGGGATAAACGCTGAAAGCATCTAAGCGTGAAGCCCACCCTAAGATGAGATTTCCCATAACGTAAGTTAGTAAGACTCCTGGAAGACCACCAGGTTGATAGGTGAGGGGTGTAAGCATGGTAACATGTTCAGCTGACTCATACTAATAAGTCGAGGGCTTGATCTAAATAAAGACGAAATAGATTTCCCTGTGTAATTTTCAGAGAACTTTTAACCAATGTTTT
>TRINITY_DN119_c0_g1_i1 len=321 path=[0:0-320]
TCCGGGGAGCCTTTCGAGGCGTTCGAACCCGTAATTGGAGTGCCTCATGGCCAAGAAGATTACCGCTTACATCAAGCTGCAAGTGAAGGCCGCTCAGGCCAACCCTAGCCCACCCGTCGGTCCTGCTCTGGGTCAGCACGGCGTGAACATCATGGAATTCTGCAAGGCCTTCAACGCCCGTACTCAGGGTCTTGAGCCAGGTCTGCCGACTCCAGTGATCATCACTGTATACAGCGACCGTAGCTTCACCTTCGAAACCAAGTCGACCCCGGCTTCGGTTCTGTTGAAGAAAGCTGCTGGTCTGACTAGCGGTTCCGCTCG
>TRINITY_DN105_c0_g1_i1 len=225 path=[0:0-224]
GATGGCCCACCTGCGTTTCGTCGTACATATCGCCCGTAGTTATGCCGGCTACGGGTTGGCCCAGGCTGACCTGATCCAGGAAGGCAACGTCGGCTTGATGAAGGCTGTAAAGCGCTTCAACCCGGAGATGGGTGTGCGCCTGGTGTCGTTTGCCGTGCACTGGATCAAGGCGGAAATCCACGAATTCATCCTGCGCAACTGGCGCATCGTGAAAGTCGCGACCAC
>TRINITY_DN185_c0_g1_i1 len=206 path=[0:0-153 1:154-205]
GGAAGGTTCCCGTGACTCAGAAGCCCGACCAGTGTCTTGGTGAATGGATCGACCGTGAAGCACTCGCAGAAGCGATGATCCCGCTTATCGGTCAGCTGTACCGCAATAACAATGTGGTGAGCTCGATCTATGGCCGCAGCCTGATCAACCAGTCTGTCATCGCGATTCTCAAAGCTCACCGCTTTGCGCGCCATCGCTCCGCCGAA
>TRINITY_DN185_c0_g1_i2 len=239 path=[0:0-153 2:154-238]
GGAAGGTTCCCGTGACTCAGAAGCCCGACCAGTGTCTTGGTGAATGGATCGACCGTGAAGCACTCGCAGAAGCGATGATCCCGCTTATCGGTCAGCTGTACCGCAATAACAATGTGGTGAGCTCGATCTATGGCCGCAGCCTGATCAACCAGTCAGTCATCGCGATTCTCAAGGCGCATCGCTTTGCTCGCCATCGTTCTGCCGACGACAGCGAACTCTCCGTCCACGAAACATTCCCC
>TRINITY_DN169_c0_g1_i1 len=262 path=[0:0-261]
CGTACCGGCTTCAAATCCGAAAGTTAAGGGAAAATAGCTGTGAAGAACAAAGAAGTTGCATGGTGGTTTGCATTTTTAATTTTTGGTGTATGCATGGTAATCGCCAGTAGCCAAGAAGGTGTTCGCCTGGTTGGCTGGATTATTGCCACTTTCACAGCATGGCACTTCATGAACGAGTTTTTGAACGTTGTACGTCCGGCCGGGACGGCCGATAAAGAAAAGCCAGCCGGATAGGAGAAGTTACAAATGAAGCCAATGAGTG
>TRINITY_DN160_c0_g1_i1 len=532 path=[0:0-531]
GTTAATTGGCGCTGACGGCGAGCAGATTGGCATCGTCTCGATTGATGAAGCGCTTCGTATCGCTGAAGAGTCCAAATTGGACCTGGTGGAAATCTCCGCCGACGCAGTCCCGCCTGTTTGCCGGGTGATGGACTACGGCAAGTCGATCTTCGAAAAGAAGAAGCAGATTGCTGCGGCGAAGAAGAACCAAAAGCAGATTCAAGTAAAAGAAATCAAGTTTCGTCCAGGGACGGAGGAAGGGGATTACCAGGTAAAACTGCGCAACCTGGTACGTTTCCTGAGTGATGGGGACAGGGCCAAGGTATCCTTGCGATTCCGCGGCCGTGAGATGGCCCACCAGGAGCTGGGGATGGAACTCCTCAAGCGGGTTGAAGCTGACCTGCTCGAGTACGGTTCGGTCGAACAGCATCCTAAGATGGAAGGACGCCAGCTGATCATGGTCATCGCCCCGAAAAAGAAGAAGTAATCAACAGGGCACGGCAGGCCTTCTGATTATGTTTATCAACTGAATGCGGAGTATCCGAACATGCCA
>TRINITY_DN160_c1_g1_i1 len=232 path=[0:0-231]
GTTCCCTATCTTTTGGTTATCGGAGATCGGGAAGTCGAGATGCAGACTGTCGCTGTGCGTACTCGTGAAGGTGCTGACCTGGGCTCGATGCCCGTCGCCCAGTTCGCTGAGTTCCTCGCGCAAGCGGTTTCCCGGCGTGGTCGCCCAGATTCGGAGTAATTATTATTAAGCGTGAAATGAGACAAGATAAACGAGCTGCACCGAAAGCCCCGATCAACGAGAATATCTCGAC
>TRINITY_DN108_c0_g1_i1 len=581 path=[0:0-580]
GAAAAATTGGGGTCCCTGCCTGGCGGGGGCTATCCAAGACCGTAGGCGGCGCAAGCCTTAAAACATCAGCCCACGCAGATGGTGCTCCCGATTCGTTACCGAATCAGACACCAAAACGACATCCGGCTTCGGCCAGATGAAACGGTAAAAACCAGGAGTAAACCCGTGGCAATTAAACTCGAAGACAAGAAGGCCATCGTCGCTGAAGTCAACGAGGCTGCCAAAGTCGCTCTGTCCGCTGTCGTGGCTGATGCCCGTGGTGTGACTGTAAGCGCAATGACCGGACTCCGTAAAGAGGCCCGCGAAGCTGGCGTTTACGTACGTGTCGTACGTAACACCCTGCTCAAGCGCGCTGTTGAAGGCACCGAATTCTCGATCCTCAACGACGCGTTCAAAGGCCCGACCCTGATTGCTTTCTCCAACGAACACCCGGGCGCTGCTGCTCGTCTGTTCAAAGAGTTCGCCAAGGGTCAGGACAAGTTCGAGATCAAGGCAGCTGCGTTTGACGGCAATTTCATTGCAGCGAACCAGATCGACGTGTTGGCTACCCTGCCGACCCGCGACGAAGCTATTGCACGACT
>TRINITY_DN128_c0_g1_i1 len=853 path=[0:0-852]
GTTCAATCTGCGTATGCAGAAAGCAACTGGCCAGTTGGGGCAGTCTCATCTGCTCTCGCAAGTTAAGCGTGACATTGCTCGCGTGAAGACTGTGCTCAACCAGCAGGCAGGTAAGTGATCATGGCTGAAGCCGAAAAGACTGTCCGTACGCTGACTGGCCGTGTTGTCAGCGACAAGATGGACAAAACCATCACCGTTTTGATCGAGCGTCGCGTTAAGCACCCGATCTACGGTAAATATGTTAAGCGTTCGACTAAGCTGCACGCGCACGACGAAACCAATCAGTGCCACATCGGCGACAAGGTCACTATTCGTGAAACTCGTCCGCTGGCCAAGACCAAGTCTTGGGCACTGGTTGATGTTCTCGAACGCGCTGTGGAAGTCTAAGGACTAGGGGTCGGAGAAATTATATGATTCAGACTCAATCCATGCTCGATGTGGCCGATAACAGCGGCGCTCGCCGTGTTATGTGCATCAAGGTGCTGGGTGGCTCCCATCGTCGTTACGCTGGTATCGGTGACATCATCAAAGTTACCGTCAAGGAAGCAATTCCTCGCGGTAAAGTGAAAAAAGGCCAAGTGATGACTGCTGTTGTAGTCCGCACTCGTCACGGCGTACGCCGTGCTGATGGCTCCATTATCCGCTTTGATGGCAACGCTGCTGTTCTTCTGAACAACAAGCAAGAGCCGATCGGCACCCGTATCTTTGGGCCTGTGTCCCGTGAACTTCGTACTGAGAAGTTCATGAAGATCGTCTCGCTCGCCCCTGAAGTGCTGTAAGGAGATCCGACATGCAAAAGATTCGTCGTGACGACGAGATCATCGTGATCGCCGGCAAAGACAAAGGTAAGCTC
>TRINITY_DN136_c0_g1_i1 len=625 path=[0:0-624]
CGGCGAGCGTACTCAGGAAGGCTTCTATAAGGTGCGCGCCGGTCTCGACCAAGCCATCGCCCGTGGCCTGGCGTACGCGCCATACGCCGACCTGATCTGGTGCGAAACCGCCAAGCCGGACCTGGACGAAGCCCGTCGTTTCGCTGAAGCGATCAAGAAGGAATACCCGGACCAACTGCTGTCCTACAACTGCTCGCCTTCCTTCAACTGGAAGAAAAACCTGGACGACGCGACCATCGCCAAGTTCCAGCGCGAACTGTCCGCCATGGGCTACAAGCACCAGTTCATCACCCTGGCTGGCATTCACAACATGTGGCACAGCATGTTCAACCTGGCGCACGACTACGCCCGCAACGACATGACCGCCTACGTGAAGCTGCAAGAGCAAGAGTTCGCTGACGCCGCCAAGGGCTACACCTTTGTGGCTCACCAGCAGGAAGTGGGTACCGGCTACTTCGACGACATGACCACCGTGATCCAGGGCGGCACCTCGTCCGTGACCGCACTGACCGGCTCGACCGAAGAAGAACAGTTCCACTGAGTGCATGAGCACACGGCCATCGCGGACCCGATAAAGAGCTAACCGCAGTGCCGCACGATCTGACGCCCCGACTGGTTCGGGGCG
>TRINITY_DN127_c0_g1_i1 len=282 path=[0:0-281]
TTCTCCAGTGTCCAATCCCGTTTACCCCCATCTTCCCGTGCGTCTTGAACCCATTTCTGGTGTTCCTTCTGGTGTTTTCAGTTCTGCTGATTCTTCTGGCTTTCCTTTCTCCTGTTTCTCACTACCTCTTTCCTACATTCTTCCTCCCCGCAACCGCTTTGTGGACCTTCGTCACAACGATTGTCTCCTTGTCGCTCTGGCCAATGTTCTCGGCTTGCCTCTGGAGGATGTTCGCTCTTTCTTCTTTTCCGTGACACCTGATGAGCGTCTTGCTGAGTTATC
>TRINITY_DN142_c0_g1_i1 len=355 path=[0:0-354]
GAATGACCGAACGAGTGTGGCTGTTAACAGGCACGGTCAACACTCATTTTTAGATACAGGGATTTGTCCCTGGCCTGTTGAAACTGCCCTTTGGGCAGTTTCCTGAAAAAAGGATTGCCTCATGGCTCTCGACGTTCAAGAAAAAGCACAAATCGTAGCTGACTATCAGCAAGCTGTTGGTGACACTGGTTCGCCAGAAGTGCAAGTTGCACTGCTGACCCACAACATCAACAAGCTGCAAGGTCACTTCAAGGCCAACGGTAAAGACCACCACTCCCGTCGTGGTCTGATCCGTATGGTTAACCAGCGTCGTAAGCTGCTGGACTACCTGAAGGGCAAAGACACCACTCGTTAC
>TRINITY_DN171_c0_g1_i1 len=449 path=[0:0-448]
ACCGACCATCCTAGTGATTGGTTCACTTTCATAGGTTTCCTTCGCTTCTACACTATTGATGGTTTGCGTCACTTCTTTGGCAAGTTTTTCGAGCGCCGGTTGGACAAGTTTATCCTCAAGGGAACCCCTGCTCCTTTATCATGGGTTTTCCCTCTTGTCGATGTTGCTGTTGGACCCTCAGATGTTTCCCTCTTGTTCTCCCCCCGCCTTCGTGCCTCTGCTTTGACTGCATCTGCTCTCTCAATTTTTCAATGTCAGTTCAAGTCTGACTTCAAGAGTGCTAGTTTATTAGGCGATGTCTTACCTGATGTCAATCTCGAATCTGAGGTTGATGTCACCGATTTTTCCACTTTGTTGTCTATCAAAGTCCGTTCTCTCCTCAAGCATGTGTTTGGCGATATAGTGGTTCCTCCAAGAGATGTTCGTCGTGTCCTCAACGTCTATGATCC
>TRINITY_DN101_c0_g1_i1 len=222 path=[0:0-221]
TTTTAATGGCAAAGTTAATAAGGGCGCACGGTGGATGCCTTGGCACTAGAAGCCGATGAAGGACGTTACTAACGACGATATGCTTTGGGTAGCTGTAAGTAAGCGTTGATCCAGAGATTTCCGAATGGGGGAACCCAGCACAAGTTATGTTGTGTTATCGACAAGTGAATTCATAGCTTGTCAGAAGGCAGACCCGGAGAACTGAAACATCTTAGTACCCGG
>TRINITY_DN123_c0_g1_i1 len=220 path=[0:0-219]
CTTGGGCCGGGTCGGCCGGTCCGCCTCACGGCGAGTACCGACCTACTCGACCCTTCGGCCGGCATCGCGCTCCTAGCCTTAATTGGCCGGGTCGTGTTTCCGGCATCGTTACTTTGAAGAAATTAGAGTGCTCAAAGCAAGCCATCGCTCTGGATACATTAGCATGGGATAACATCATAGGATTTCGGTCCTATTCTGTTGGCCTTCGGGATCGGAGTAA
>TRINITY_DN123_c0_g2_i1 len=279 path=[0:0-278]
GCTCGTAGTTGGACTTTGGGATGGGCCGGCCGGTCCGCCTTAGGTGTGCACCGGTCGTCTCGTCCCTTCTGCCGGCGATGCGCTCCTGGCCTTAATTGGCCGGGTCGTGCCTCCGGCGCTGTTACTTTGAAGAAATTAGAGTGCTCAAAGCAAGCCTACGCTCTGTATACATTAGCATGGGATAACATTATAGGATTTCGGTCCTATTACGTTGGCCTTCGGGATCGGAGTAATGATTAACAGGGACAGTCGGGGGCATTCGTATTTCATAGTCAGAGG
>TRINITY_DN110_c0_g1_i1 len=210 path=[0:0-209]
CGCTTGAAGCCCGGCAGCTAGTGCGCTGCCGGGTTGATTATTTGTTATTACAGCGATATTATCTCGCGCCCTATTTCTTGGCTTCCGGGGCGTAGGTAGCTGTCAATTGGAGTCCCACTGAATGGCCCGTATTGCAGGCGTCAACAAGATAAGTCCGATAACTCAACCGCTAAACAAAATTCGAAAGAAATGTATCAAAAATCGTGCGCG
>TRINITY_DN110_c0_g2_i1 len=702 path=[0:0-701]
GGCCGGTGTTATCCCGGCAATTTTCGCGAGCAGCATTTTGCTGTTTCCGGCTTCGTTGGGTACCTGGTTTGGTCAGTCTGAGAATTTGGGCTGGCTGCAGGACCTCTCTCAGTCGATCGCTCCTGGTCAGCCGTTGAATATTCTGCTGTTTAGTGCAGGGATTATTTTCTTCTGCTTCTTCTATACGGCGTTGATGTTCAATCCGAAAGACGTAGCGGAAAACCTGAAGAAGTCCGGTGCCTTTATTCCGGGTATCCGTCCTGGTGAGCAGTCGGCACGCTACATTGATGGCGTTCTGACTCGTCTGACCATGTTCGGTGCTCTTTACATGATGGCCGTCTGCCTTCTGCCCCAGTTCCTGGTGGTGGCAGCAAATGTGCCGTTCTACCTTGGCGGGACCTCGTTGCTGATCGTGGTCGTGGTTGTGATGGACTTCATGTCCCAAGTACAATCGCACCTCGTTTCGCACCAGTACGAATCCCTGATGAAGAAAGCCAACCTGAAGGGTTACGGCAGCGGCATGTTGCGCTGAGTACCCATAAGGTTCGAGGAGTTGGTGATGAAAGTTCGTGCATCGGTGAAAAAGCTGTGCCGCAACTGCAAAATCATTCGTCGCGAAGGCGTCGTACGAGTGATCTGCAGCGCGGAACCGCCCCACAAACAGCGCCAAGCCTGAGTGTGATCTGCGCTTCACACCCAGCA
>TRINITY_DN117_c0_g1_i1 len=448 path=[0:0-447]
ACTCCGAATACCAAGAAAACACCGTTGGGAGTCAGACTACGAGAGATAAGTTTCGTGGTCAAAAGGGAAAGAGCCCAGATCACCAGCTAAGGTCCCCAAGATAGATTAAGTGGAAAAGGATGTAGGACTACACAGACAACCAGGAAGTTGGCTTAGAAGCAGCCACACTTTTAAAGAGTGCGTAATAGCTCACTGGTCGAGTGGACCTGCGCCGAAGATTACCGGGGCTAAAATCTATCACCGAAGCTGTGGGATTGAGTGTCATGCTTGCATGACGCTGTAATCGGTAGAGGAGCATTCTGTACGAGTTGAAGCACTATCGAAAGAGGTTGTGGATTGTACAGAAGAGAGAATGCTGGCATGAGTAGCGAAAGGCGAGTGAGAATCTCGCCCATCGAAAGCCTAAGGATTCCTGAGGAAGGCTCGTCCACTCAGGGTAAGTCGGGAC
>TRINITY_DN113_c0_g1_i1 len=219 path=[0:0-218]
GGTAAACCAAGGATACCCACACGCATAGCCGTAGCTTTACGTAGGATGCTCAGGATGGTCGAGTTCACACGATAAGGTACTGCTTGAGCCTTATTCATTGCATCACGTACAGGCTGTGCTGTACTAGCTGCTAGACCATCAATAATCCAGTTCTTGTGTTCTTTCTTAATGTAGCGAATACCACACATAGGAGAGTACTGACGGAACCAATCAGATAAA
>TRINITY_DN113_c0_g2_i1 len=310 path=[0:0-309]
ACTGATGCTAATTGGACGCAAATTGAAGATTTCATTAATAACCAGCACAGTTAGCCACATGCACTTTTAACCAGAACAATCCCTCAGCTCCAAGACGTTTACCTTGAGCAAATTCGATACAGCCTTTCACTGAATCAGATGATTGTGGGTTCAGGTTAGAACGGAAGTACAAGCGACCACGCCAGTCAATGAATGTTGGGAAGTACAATTCAGCTTCATCTTGATAACGAGCTAACTCACTGATTTTACTAAGGATACCAGTATGACGACCCTTACGTTTATTCTCAGCAGTGTACCATGCAGCCATTAA
>TRINITY_DN199_c0_g1_i1 len=395 path=[0:0-394]
CCTGAACAAGGCTGACCTGGTAGACGACGCTGAGCTGCTGGAACTGGTCGAGATGGAAGTTCGCGACCTGCTGTCCACCTACGACTTCCCAGGCGACGACACTCCGATCATCATCGGTTCGGCTCGTATGGCGCTGGAAGGCAAAGACGACAACGAAATGGGCACTACCGCTGTCAAGAAGCTGGTAGAAACTCTGGATGCCTACATCCCTGAGCCAGTTCGTGCCATCGACCAGCCGTTCCTGATGCCGATCGAAGACGTGTTCTCGATCTCGGGTCGTGGTACCGTTGTTACCGGTCGTATCGAGCGTGGCATCGTTCGCGTTCAGGATCCGCTGGAAATCGTTGGTCTGCGTGACACCACCACCACCACCTGCACCGGTGTTGAGATGTCCC
>TRINITY_DN199_c0_g2_i1 len=563 path=[1:0-62 3:63-288 4:289-371 6:372-408 7:409-562]
GCACATCGCTGAAACTGTATCCAAAAAACAAGGCTGATTCAGTCCTTTAGGCAAGGAGTTAATTGTCGTGGCTAAAGAAAAATTTGATCGTTCCCTACCGCACGTCAACGTTGGCACCATCGGTCACGTTGACCACGGTAAAACCACTCTGACTGCTGCTCTGACTCGCGTTTGCTCCGAAGTATTCGGTTCCGCAATCGTTGATTTCGATAAAATCGACAGCGCACCAGAAGAAAAAGCTCGTGGTATCACCATCAACACCGCGCACGTTGAGTACAACTCTTCGATCCGTCACTACGCTCACGTTGACTGCCCAGGTCACGCTGACTACGTGAAGAACATGATCACCGGTGCTGCCCAGATGGACGGCGCTATCCTGGTTTGCTCGGCCGCTGATGGTCCGATGCCACAAACCCGTGAGCACATCCTGCTGTCCCGTCAGGTAGGCGTTCCGTACATCGTGGTTTTCCTGAACAAGGCTGACCTGGTAGACGACGCTGAGCTGCTGGAACTGGTTGAGATGGAAGTGCGCGATCTGCTGAGCACTTACGACTTCCCAGGCA
>TRINITY_DN199_c0_g2_i2 len=685 path=[2:0-184 3:185-410 4:411-493 6:494-530 7:531-684]
GGCCGTGTCGTCCGTGCTGAAGTACCGCTCGGAGAGATGTTCGGTTACGCAACCGACGTTCGTTCCATGTCTCAGGGTCGCGCAAGCTACTCCATGGAATTCTCCAAGTACTCCGAAGCTCCGTCGAACATCGTCGAAGCACTCGTTAAAAAACAAGGCTAATCCCCTTTAGGCAAGAGGTTCACTGTCGTGGCTAAAGAAAAATTTGATCGTTCCCTACCGCACGTCAACGTTGGCACCATCGGTCACGTTGACCACGGTAAAACCACTCTGACTGCTGCTCTGACTCGCGTTTGCTCCGAAGTATTCGGTTCCGCAATCGTTGATTTCGATAAAATCGACAGCGCACCAGAAGAAAAAGCTCGTGGTATCACCATCAACACCGCGCACGTTGAGTACAACTCTTCGATCCGTCACTACGCTCACGTTGACTGCCCAGGTCACGCTGACTACGTGAAGAACATGATCACCGGTGCTGCCCAGATGGACGGCGCTATCCTGGTTTGCTCGGCCGCTGATGGTCCGATGCCACAAACCCGTGAGCACATCCTGCTGTCCCGTCAGGTAGGCGTTCCGTACATCGTGGTTTTCCTGAACAAGGCTGACCTGGTAGACGACGCTGAGCTGCTGGAACTGGTTGAGATGGAAGTGCGCGATCTGCTGAGCACTTACGACTTCCCAGGCA
>TRINITY_DN199_c0_g2_i3 len=331 path=[0:0-56 4:57-139 5:140-176 7:177-330]
GAAAAAGCGCGCGGTATCACCATCAACACCGCTCACGTCGAGTACAACTCGAACATTCGTCACTACGCTCACGTTGACTGCCCAGGTCACGCTGACTACGTGAAGAACATGATCACCGGTGCTGCCCAGATGGACGGCGCGATCCTGGTTTGCTCGGCCGCCGATGGTCCGATGCCGCAAACCCGTGAGCACATCCTGCTGTCCCGTCAGGTAGGCGTTCCGTACATCGTGGTTTTCCTGAACAAGGCTGACCTGGTAGACGACGCTGAGCTGCTGGAACTGGTTGAGATGGAAGTGCGCGATCTGCTGAGCACTTACGACTTCCCAGGCA
>TRINITY_DN199_c1_g1_i1 len=264 path=[0:0-263]
GCTCGACGAAGGTCGTGCAGGCGAGAACTGCGGCGTTCTGCTGCGTGGTACCAAGCGTGACGACGTTGAGCGTGGCCAGGTTCTGGTTAAGCCAGGTTCGGTTAAGCCGCACACCAAGTTCGAAGCTGAAGTGTACGTGCTGAGCAAAGAAGAAGGCGGTCGTCACACTCCGTTCTTCAAAGGCTACCGTCCACAGTTCTACTTCCGTACTACTGACGTGACTGGTAACTGCGAACTGCCGGAAGGCGTTGAAATGGTAATGCC
>TRINITY_DN134_c0_g1_i1 len=229 path=[1:0-71 2:72-228]
ACCAAGGGTTCCTGGGCCAGGTTAATCCGCCCAGGGTGAGTCGGGACCTAAGACGAGGCCGACAGGCGTAGCCGATGGACAACGGGTTGATATTCCCGTACCCGTGTGAACGCGCCCATGGTGAATCAGTGATACTAACCATCCTGAAGCCACGAGAAGACCTTCGGGTCTCGAGTTGGTGGATGCATGGGACCTGATCTGGTAGTAGCCAAGCGATGGGGTGACGCAG
>TRINITY_DN134_c0_g1_i2 len=341 path=[0:0-183 2:184-340]
GGGAGCGTCCTGCGTCTGGTGAAGCCCGGGAGTGATTTACGGGTGGAGGGTGTGGGAGTGAGAATGCAGGCATGAGTAGCGAATGCAGAGTGAGAATCTCTGCCGCCGGATGACCAAGGGTTCCTGGGCCAGGTTGTTCCGCCCAGGGTGAGCCGGGACCTAAGGCGAGGCCGTCAGGCGTAGTCGATGGACAACGGGTTGATATTCCCGTACCCGTGTGAACGCGCCCATGGTGAATCAGTGATACTAACCATCCTGAAGCCACGAGAAGACCTTCGGGTCTCGAGTTGGTGGATGCATGGGACCTGATCTGGTAGTAGCCAAGCGATGGGGTGACGCAG
>TRINITY_DN596_c0_g1_i1 len=214 path=[0:0-213]
CTTTTTCTCTTGTCCTTTGGGTCATCCTTTCATGCTCGTAGCACGGCCCCTGCGTCCGGCCCGTCCGTTCAAACCCATGGTCCACGGCGCAGTACTCAGCGTGCTGCTGGCCTGGTCCGTGTGCGCGCTGGCTTCAGCGGCGGTGCCGGTGCAATTGGATTCGGTCGCGGTGCGTGCTTACCACATTGCCCCAGGCCCGCTCGGTGCAACGCTC
>TRINITY_DN549_c0_g1_i1 len=205 path=[0:0-204]
ATGTCGACCACATTGGTCAACGGTGACGTCAAAGTGGACACGGTGGAGCACTTGCTCTCGGCCATGGCTGGCCTGGGCATCGATAACGCCTACGTCGAGCTCTCCGCCTCGGAAGTGCCGATCATGGATGGCAGCGCCGGTCCCTTCGTATTCCTGATTCAGTCTGCTGGCCTGGAAGAACAGGACGCAGCCAAGAAGTTCATCC
>TRINITY_DN594_c0_g1_i1 len=330 path=[0:0-329]
AAAACCGATGTTTATTGTAGTTGTGATGGCGAAGAAGAAAAGTAGTTCAGGTAAGTCAGTCTTTAACATGTTTAATCAAAATGGCCTGAAAGTGATTTTAGGATTGGTGGCAACGGGAAGTTTTGCGATTGCCTTTGGTCAAGAAAAAATTCAGCAATACGTGTCTTTAAGCCCAAGCTCAAATTCAGCCTGTTTAGAACAATTTTATCGGGAAATTCCGCCTTATTTACTCAAAGAAAGTTTAAGTAAACACAGTTATGCACTGTGCTTTAACGGTTTTAATGTGATGTATTCGGGCGTTTCGAAAACCCCCCTCTGGGTTGCAGAGGC
>TRINITY_DN591_c0_g1_i1 len=241 path=[0:0-240]
GGGTTCCGTGTGCAAGTCATTCTTCCACGGCAGAGCCGGTAGCTAAAGGCACGGGAAAACACCATGTATGAAAAGACCCAAAGCTGTCACTTGCCTTCGGGCCGGGGGCAGTTCGGGTGTATGCCTAAAAGCAAAAGGGGTTGCCATTCCCCTGCCCAAATTACTCGAAGTGTTCAACTTAAAGCTATCCGGAAACGGGACATGTTTGCAGTGGGGACGAGGCCTGCAACCAATCTGGGAG
>TRINITY_DN561_c0_g1_i1 len=303 path=[0:0-302]
TCGGCTGGGCGGTCTCCTTGATCGTTGGCTAAAGGTGTCCCGTGGCTAAGCGTTGGTATGTTGTGCATGCTTACTCGGGTTACGAGAAGCATGTTATGCGCTCTTTGCTGGAGCGCGTAAAGCTGGCAGGCATGGAAGATGGCTTCGGCGAAATTCTGGTTCCCACTGAAGAAGTGGTTGAAATGCGGAATGGCCAGAAGCGCAAGAGTGAGCGCAAGTTCTTCCCTGGCTACGTGCTGGTTCAGATGGACATGAATGAAGGTACTTGGCACTTGGTCAAGGATACCCCTCGTGTCATGGGCA
>TRINITY_DN538_c0_g1_i1 len=245 path=[0:0-244]
CACCGACTGCCAGGGGTTGGCCTGCACGTAATCTTCCGTTGCCGTGACGGCGGCCTTGCTGCGCTCGCGCAGGGAATCTTCGGTCAGTTGCAGGGTTTCGCGGGCCTTGAGCAGGCTGTCGTGGATCTTGGCGCGCAGCTCGTCGGCCTGGTCGCCGGCCAGGATGGCGGTGTCGTCGAGCAACTTTTCGGTATCGCTGACCAGGGTTTGAAAATCCGCCATCAGTATTTCTTGAGCCGTCTTCG
>TRINITY_DN524_c0_g1_i1 len=228 path=[0:0-227]
CGAACAAGCCAACAAACTGTGGCATGTGTCGAACGTCTTCACCAATGAGCCGGCCCTGCGCCTGGCCCACAAGTTGATCGACGCCACTTTTGCCGAGCGCGTGTTCTTCTGCAACTCCGGCGCCGAAGCCAACGAGGCGGCGTTCAAACTGGCCCGTCGTGTTGCGTTCGACCGTTTCGGCACTGAGAAGTACGAGATCATCGCTGCGCTGAACAGCTTCCACGGCCG
>TRINITY_DN580_c0_g1_i1 len=259 path=[0:0-258]
TTTCTACGGAAACCGGCGTACTGCGCGAAGCGCCCTACGGCTTCAAGGCCCGTTTCGAAGGCGGCAAGGGCACCAACCCTGAAGAACTGATTGGTGCGGCCCACGCCGGCTGTTTCTCCATGGCCTTTTCCATGATCCTGGGCGACGCCGGGCTCAAGGCTGACAGCATCGACACCCAGGCCGAAGTGACCCTGGACCAGGTCGAGGGCGGCTTTGCGATCACCGCCGTGCACCTGGTGCTCAAGGCCAAGATCCCCGG
>TRINITY_DN586_c0_g1_i1 len=277 path=[0:0-276]
CGTCTGAAGGGCATCTGGTGGATGCCTTGGCACTGAGAGGCGATGAAGGACGTAGCACGTTGCGATAAGTCACGGGGAGCCGCGAGCAGGCTTTGATCCGTGAATTTCCGAATGGGGAAACCCACCGAAAGGTATCTGCAGCTGAATTCATAGGCTGCAGAGGCGAACCGGGCGAACTGAAACATCTAAGTAGCCGGAGGAAAGGACATCAAACGAGACTCCGTTAGTAGTGGCGAGCGAACGCGGACCAGGCCAGTGGCTTGGTGGTAAGAACGGG
>TRINITY_DN558_c0_g1_i1 len=286 path=[0:0-285]
CAGGACTATAAACATACCAGGCGTTTCCCCCTGGAAGCTCCCTCGTGCGCTCTCCTGTTCCGACCCTGCCGCTTACCGGATACCTGTCCGCCTTTCTCCCTTCGGGAAGCGTGGCGCTTTCTCATAGCTCACGCTGTAGGTATCTCAGTTCGGTGTAGGTCGTTCGCTCCAAGCTGGGCTGTGTGCACGAACCCCCCGTTCAGCCCGACCGCTGCGCCTTATCCGGTAACTATCGTCTTGAGTCCAACCCGGTAAGACACGACTTATCGCCACTGGCAGCAGCCAC
>TRINITY_DN565_c0_g1_i1 len=364 path=[0:0-363]
TGCGCCCGGCCAGTCGTGGCAGCGTCACCCTGGCCTCGAAGGATCCCAAGGCCGATCCGCTGATCCGCCTGAACTTCCTCACCGCGCCGGGCGACCTGGAGCAACTGCGCGAAGGCCTGCGCAAGACCCGGGAAATGATCGCCCAGCGCTCCTGGGACGAACTGCGCGGCGAGGAGCTCAGCCCCGGCAAGCACCTGCAGAGCGATGCCGAGCTGGAAGCCTGGATCCGCGACAACGCCGGCACCACTTTCCACGCCTGTTCCACCTGCCGCATGGGGGTGGACGAGATGGCGGTGGTCGACCATGACGGCCGCGTCCATGGCATCGACCGGCTGCGCATCGTCGACGCCTCGGTGTTCCCGGC
>TRINITY_DN511_c0_g1_i1 len=202 path=[0:0-201]
TTTATATGCATGGTACAGGACATTGGCTCGGTATGGATGTGCATGATGTTGGTTCATATAAGCAAGAAGGTGTGTGGCGTACCTATGAAGAAGGCATGGTGGTGACGGTTGAACCAGGCTTGTATATTGCACCTGATGATGAAACGGTTGATGTGAAATGGCGTGGCATTGGTATTCGTATTGAAGATGACATCGTAGCAAC
>TRINITY_DN530_c0_g1_i1 len=226 path=[0:0-225]
CGAGCGTCCTGTGACCGTTGGTTACATGTACATGCTCAAGCTGAACCACTTGGTGGACGACAAGATGCACGCGCGTTCCACTGGTTCCTACAGCCTGGTTACCCAGCAGCCGCTGGGTGGTAAGGCGCAGTTCGGTGGTCAGCGTTTCGGGGAGATGGAAGTGTGGGCGCTGGAAGCATACGGCGCGGCATACACCCTGCAAGAAATGCTCACAGTGAAGTCGGAC
>TRINITY_DN555_c0_g1_i1 len=221 path=[0:0-220]
GGTCAAGGCGCGGTGCTACCAAATAGCTCAAGGGGTGCGCCGTTAATGGGCACAACTGCAAGCGCAGTAACACTCGAGTCGCAGCAGCGGCGCCGTTGCTGCGCGTCGTGAGTCCGGGTGGTGTCGGGACCGCGGCCAACTCGCCCCGCGCGTCCCGCGTACCGGCCCCCGTCAAAAATCGACGGTAGCCGAGAGTTGCAAAGTGCGCGGATACCCTGGCG
>TRINITY_DN526_c0_g1_i1 len=295 path=[0:0-294]
GTTGGGGGAGCGTATCGCCGGGCTCGCCGACAGGCTTGAGCAGGTCACGCTGCTGCGTGACCGTCTTGGCGACTTGCAGGCGCAATGGGATGAGCTGCAGGTGTTGCAGGTGCAACGCAATGCCGGTGGCGATCTGCTTTTGCGCTTGATGGCGATCATGCCGGCGGGTACTCGACTGGACGAGCTGCAACTGGTCGGCGGCGAACTGCGCCTGTCCGGGCTGGCGCGCAGTGGTGCCGACGTGGCGCAACTCCTGCGCAATCTCACCCAGGCACCCGGGCTGGGCGCGCCGGAC
>TRINITY_DN569_c0_g1_i1 len=213 path=[0:0-212]
TGGGGTGTGCGTTGGAGCGCGTCTATCATCTTGTCAGCGAACATTCATGCTCTTCACTGGGTGTGTATGCAAACTGGCTCATTTACTTTGAAAAAATTAGAGTGTTTCAGGCAGGCAATTGCTTGGATACTGTAGCATGGAATAATGGAATATGACTTTGACCTATTTGTTGGTTTCTCGAGGTCAAAGTAATGATTAATAGGGACAGTTGGG
>TRINITY_DN588_c0_g1_i1 len=485 path=[0:0-484]
GTTTACGGTGCCCTGGATACCGTCAAAGCACGCAAGAACAGCGACCCCCTGGAAATCTTCGAGAAAGCTCTCGACGCCATCGCTCCGCTGGTCGAAGTAAAGTCCCGTCGTGTCGGCGGTGCCACTTACCAGGTCCCGGTTGAAGTTCGTCCATCCCGTCGTAACGCTCTGGCAATGCGCTGGCTCGTAGACTACGCCCGCAAGCGCGGCGAGAAGTCGATGGCTCTGCGTCTGGCCGGCGAACTGCTGGATGCTGCCGAAGGCAAGGGTGCTGCAGTCAAGAAGCGTGAAGACGTGCACCGTATGGCTGAAGCCAACAAGGCGTTCTCGCACTACCGCTTCTAATTCAAGCATCAATCTTTTTGCGAGGGCTTTATGGCTCGTACTACAGCAATTAACCGCTACCGTAACATTGGTATCTGTGCCCACGTTGACGCGGGCAAGACCACCACTACCGAGCGGATCCTGTTCTACACAGGTCTGAG
>TRINITY_DN533_c0_g1_i1 len=255 path=[0:0-254]
ACCTGCACCAGGAACGCCGTTGGCATTTCGCCCTGGGCGGGCTGACGGCGGCGCTGGCCATGACCCTGCTGCCGAACCTGATCGCCGGGCCCTGGTCGGCCATCGCCCTGCTGACCCTGATGACCAGCGGCTACCTGGTGGCCACGGCGGTGTTCTGGACCATCCCCACCTATTACCTCTCCGACCGCGCCCGGGCCGCCGGCCTGGCGCTGGTCAACTGTTGCGGGCAGGTCAGCAGCCTGCTGACGCCGATCA
>TRINITY_DN553_c0_g1_i1 len=241 path=[0:0-240]
GTGATCCGTAACCTGGTCATCCGTCGCGAAGAAGCCGTTACCGGCCAATCCGAGATGCTCAAGGCTGAAGAAAACCGCAGTGAGCGCCGTGAGCGTCGCGACCGTCCTGAAGAAGGCGCTGATGATAGCGCTGATGACAGTGACAACAGCGATAACGCTGACGAGTAATCCACGGACCTTTTAAGGAGCCTATCAAATGGCACGTTTCTTCCGTCGTCGTAAATTCTGCCGTTTCACCGCA
>TRINITY_DN507_c0_g1_i1 len=294 path=[0:0-293]
TTGACAACTGCTGATTACATGGACGATGGTAGTGTTAATAATGGTCTATACAATGAAACCTACGGTTGGGGTTACTTCAATAAAGACAAAGCTGTAAATGGCGTTGGAATGTTTACCAAAGAGTTTGGTGACTTTGATGCGAACGTAACTGATGGTTATGTTGGTGTTTTTTCTAATGACATTAAAGGCGATGCCGGTTTAATTAAAAACGGTAATGGTCGTCTGGTGCTTTCAGGTAAAAACTCATATACAGGTGATACGACTGTAAATTCGGGCGTTTTAAAGGTATCTGGT
>TRINITY_DN550_c0_g1_i1 len=262 path=[0:0-261]
TTGGTTTGTAACTCGCGATAGCTGTCGTCGCTGGCCGGCAGGCAACTGGCGACAAACAGCGCATCGCAGCGTCGGGCGCGGAACAGTTGCAGCAGTTGGCGTTCGCTGTCGGCATTGTCGTCGGAGCTGGCGATCAGCAATTGATAACCACGCGCGCGGGCGCCTTGTTCCAATAGCTTGGCGATCCGTGCGTAACTGGGGTTTTCCAGGTCCGGCAGGATAAAACCCAGCGTGCGGGTATGCCGGCTGCGCAGCCCGGCTG
>TRINITY_DN540_c0_g1_i1 len=251 path=[0:0-250]
CCCGGAATTGCACCAACATTTTGGCAAGCTCTGGAAACGCCTGGCGCGCAGCCGGCCGACACCAGCAGTCACCGCCAATTCCGCAGGGGTAGACAGCCAAGATGCGTAAACTGGCACTCGTTCCGATCCAGTTTTACCGTTATGCCATTAGTCCTCTGATGGCCAATCACTGTCGGTTTTTCCCCAGTTGCTCCTGTTACGCGTATGAAGCCATCGAAAACCATGGCATCTGGCGTGGTGGGTGGCTGGCC
>TRINITY_DN505_c0_g1_i1 len=224 path=[0:0-223]
CGCTGCTCGAGTTTGACAGCAAGCTGCGCGCCGATGCGGTGCTGCAACGCAAGTTGTACAGCCTGCCCAACGTTGACGTGATCACCAGCGCGTTGACCAGTGAAGTCAAGGGGGATGGCCAGAAAGTCACCGGCCTGGCATACAAGGATCGCGACAGCGGCGAGTTCAAGACCCTCGAGTTGGAAGGCATCTTTGTGCAGATCGGCTTGCTGCCCAACACCGAC
>TRINITY_DN573_c0_g1_i1 len=281 path=[0:0-280]
GAGGACTCTCAGTTGGATGCTGAAAAGGGGGAAAACTTTGAGGGTGGCGTGAGCTTATTCCTCTCTGTTTGGTTTGGGGCCCGAAAAGCCTTCACACTTAACTCCCTTTAAAAGACATAAGCCCGAGAGCACAACAGCCACTGTGATAGGGCTTAGGCCCAATTATACCCATCAGGATGAAGCAGGCTTTCGTTGGCGATCCCAACAATAGAAAGAAGGCACTGCCTCGGCAAGTTGATTCGTACGTAAAGCATAGTTACTCAAAGCATGTTAGAAGGTCC
>TRINITY_DN582_c0_g1_i1 len=241 path=[0:0-240]
CGATCCATCTCGATCAGGAACAACTCCTTGCGGGTTTGCTTGCGCTTGCCAGCGTACTCGGCGTCGGCGAAGGTCATCTGCTTCATCGGGAAACTCGGTGGGTGGGGTCGCGGTATTTTGCCAAATCAGAAAGTCTTTTTCAGAGTTTCCCTAGATAATTGTGATTGATCGTTCGAACGCCACTGGGCACCGCTGGATGCTGCAAATTATATACACCTATCGGCAGCCCCTTCAGTTCAAG
>TRINITY_DN518_c0_g1_i1 len=381 path=[0:0-380]
GCAGGGTGAGTCGACCCCTAAGGTGAGGCCGAAAGGCGTAATCGATGGGAAACGGGTTAATATTCCCGTACTTTTATATGATTGCGATGGGGGGACGGAGAAAGCTAGGTTCGCTGGATTACGGTTGTTCCAGTTTAAGCGTGTAGATGGAGAAAGTAGGAAAATCCGCTTTTTTATTTTAAACATTGAGGCGTGACGACGAGCTATTTTATATAGTTAAGGAATCAATGCTATGCTTCCAAGAAAATCCTCTAAGTGTAATATTATATTTAAATCGTACCCTAAGCCCATACAGGTAGTCAGGTAGAGTATACTAAGGCGCTTGAGAGAACTCGGGTGAAGGAACTAGGCAAAATGGTGCCGTAACTTCGGAAGAAGGCA
>TRINITY_DN577_c0_g1_i1 len=201 path=[0:0-200]
GAAAAACAGTTGCTGGCCACCAATGGCGTGAGCGGCGATGTATCGGTGATCGATGTGGACAGCCTCAAGGTGATCAAGTCGGTCAAGGTCGGACGTTATCCGTGGGGCGTGGTGGTGACGCCATGAACGCCCTGGAGGTGCGCGACCTGAGCTTCGCCTATGGCGCACGCCAGGCCCTGCACGAGGTGAGTTTCAGCCTGG
>TRINITY_DN597_c0_g1_i1 len=389 path=[0:0-388]
CGAAGCTATAGGATTGTACGTTAGTACAATCGGTAGGAGAGCATTCTAAACTGCGTCGAAGGTGTGTGGTGATGCATGCTGGAGCGTTTAGAAAAGAAAATGTAGGAATGAGTAACGATAAACAAGGTGAAAAACCTTGTCGCCGAAAGACTAAGGGTTCCTGATCAACGTTAATCGGATCAGGGTAAGTCGGGACCTTAGGCGTACCCGAAAGGGGAAGTCGATGGAAAATGGGTTAATATTCCCATACCTGTGTAATATTCGATGGAGTAACGCAGAAGTGACAAGTCCGCGAACTGACGGAATAGTTCGTTGAAGGGCAAAGGTATTGGACCGGTAGGCAAATCCGCCGGTACAGCCGAAGCCCGATAGTACAGCAAACCCTCGGG
>TRINITY_DN516_c0_g1_i1 len=211 path=[0:0-210]
GAATTGAGCGTTTGTCTGTCAGACGTCTCATACAGAATCCCGACTATCGCATTGGCGGGTGTGCCTGGCGCATTGGGGTGAGCATTGACGAAATGATCAATGTCTAACCAGAGGCCAGCGTCCGGTGTGTACTGTTCAGCTTCCATATCGTGGAGATCAGTTGATGATTTACGAAGGTAAAGCCATCACGGTTAAGGCTCTTGAAAGTGGC
>TRINITY_DN570_c0_g1_i1 len=314 path=[0:0-313]
GGTCGAGCAGCACGCCCAAGAGCTGGCCCTGATCGAAAGCCTGGACAACGGCAAGCCGGTAGACGACGCCCTGGCCGCTGACCTGCCGGACGCCATCGAGACCCTGCGCTGGCACGCCGAGGCCATCGACAAGCTCTACGACCAGAGCTCGCCGACGCCCGGCGACCTGGTTTCGCTGGTGGTGCGTGAGCCGGTCGGCGTGGTCGGCGCGGTGATCCCGTGGAACTTCCCGCTGACCGTCCTGGCGATGAAAACCGCCCCGGCCCTGGCCGGCGGCAACTCGCTGATCGTCAAGCCCGCCGAGCAGACCACCC
>TRINITY_DN572_c0_g1_i1 len=247 path=[0:0-246]
TCCAAAGCCGATCGACGTGACCACCCACCACACCCTGCCTGACTTCATCATGACCCGTGGCGGTGTATCGCTGCGTCCAGGCGACGGCATCATCCACAGCTGGCTGAACCGTATGCTGCTGCCGGACACCGTCGGTACCGGTGGTGACTCCCACACCCGTTTCCCGATGGGCATCTCGTTCCCGGCCGGTTCTGGCCTGGTCGCGTTCGCCGCAGCCACTGGCGTAATGCCACTGGACATGCCAAGT
>TRINITY_DN579_c0_g1_i1 len=210 path=[0:0-209]
GGCGGTTGCAGATCCAGCGGTTGCTGTTGCTTTGACCGAGGCCGAACCGGCAACGGTGCCTTTCAAGGTGATGCTGGCCTTGCCGGAAGCATCAGTAGTGCTGGATGCACCGGACAGCGTACCGTTGCTGGTGGTCCAGCCAATCGACACACCCGCAGTGACAGGGTTGCCATTGGCATCTTGAACACTGGCGACCAACACGCTGCTATC
>TRINITY_DN581_c0_g1_i1 len=210 path=[0:0-209]
GTGGTAAGGTTACCTCCTCAACTGAAGCATCTCATTAAGGAGAGGAATCAAAAACAACTGTGATTTCCTCAGTATCGGCGAGAGAACGGGAGAAACAAGAGCTGGTAAGTGAAACTGGCTTCGGCTGGTGTTGTGCTCGTTGTTCTGTGCTGTGTGCGTTTGTTTTGCCTCCAAATTGAATTGGAAAAGGGTTCCAAAGAGGGTGATAGA
>TRINITY_DN556_c0_g1_i1 len=226 path=[0:0-225]
TTCACTTTTTCCACGTGAATATGTTGAAGAGTTTCAGGGCTGTTTAGACCAAACTCCATCTTTACCGTTTAGTTATGTACAGGGGGTTTTGGCGTCTGAGTTTGAAGGCCGAAACCTGTCTGAGATTTTTGCATCGATTGATGAAACGCCGTTAGCTTCAGCGTCTATTGCCCAAGTCCATGCCGCAAAGCTGGTGACGGGCGAAGATGTGGTGATTAAAGTACAA
>TRINITY_DN539_c0_g1_i1 len=232 path=[0:0-231]
GCGCGCAATCGGGTCGCCCAATGGGAAGTGGCTCCAGTCGTCGGCTGGACGGTATTTCGAAGGATCATCGGACGTGGAGTGCGGGCCAGCGCGGTAGGTGACCCATTCGATCAGGGTAGGGCCGAGGTTGCGGCGCGCACGCTCGGCAGCCCAGGCGGAGGCGGCGTACACCGCGATGAAGTCGTTGCCGTCCACGCGCAGCGAGGCGATGCCGCAGCCGACGCCGCGTCCG
>TRINITY_DN521_c0_g1_i1 len=246 path=[0:0-245]
GCGACGCCAGCATCCAGTTGAAGTTCTGGAGCAAGGGCGGTGGCGGCACCAGCCTGGGCAGCGTCGAGGAGGCCTTTATCGCGCGGTTGCGGCCGGACGATGCCTTTGTCTTCGCCGGGCGCGTGCTGGAGCTGGTACGAGTGGAGAACATGACCGCCTACGTGCGCCGCAGCACCTCGCGCAAGGCTGCGCTGGCGCGCTGGAACGGCGGGCGCATGCCGCTTTCCAGCGAACTGGCGGATGCCC
>TRINITY_DN547_c0_g1_i1 len=285 path=[0:0-284]
TGATCGTCGAAGACCTGCGCACTGGCGGCAAACTGTTCTACGCCCCAGGCCTGGGTAAAGTCGATGCGCCGCTGCTGGAGATCATGGTCGGCAGTGATTGCCTGCTGGTGGATGGCACGATGTGGGACGACGATGAGATGCAGCGCCGTGGCGTCGGCACCCGCACCGGTCGCGAGATGGGCCACCTGGCACAGAACGGCCCCGGTGGCATGCTCGAAGTGCTGGAACAATTGCCGAAGCAGCGCAAAGTACTTATCCATATCAACAATACCAACCCGATCCTCG
>TRINITY_DN587_c0_g1_i1 len=216 path=[0:0-215]
GCTTGACCTGTTCAATCCCGTTGTCGATCAGCCTCGCACCGCCTTGAACCAGATCGCCTATACCACTGAAGGGGTTGAGCTCACCGATGACGGTGGTCCCGAGTATTTTGGCCACCCGCAGGGCCTTGGTTGCGGCACTGACGGCCGAGGTTCCGGCTTTTGTCACTTTCGCTGCCGCCCCTGCGCCGGCAGTGACGAAACCAAAGATATCCATGC
>TRINITY_DN535_c0_g1_i1 len=212 path=[0:0-211]
TTCATGTACGCGATGTAGTTGGCAAAGAGATTCGCGGTGTCACGCACCCCTACCGCGGTCGCGTACTTCAAGAGTTGGGCCGCCTGCGCTGGTTGTGGCGCTGCGAGCAGCTTTCGCAAAAACACCGCTTCTGCCGCTGAGAACTGATGGCTGCCGGCATGGCCGCTGGCTCCTGGTGGAACACTGAGCCCCGCGGCATGCGCCTCGATCAT
>TRINITY_DN542_c0_g1_i1 len=211 path=[0:0-210]
CGATGGTCCGTTTGCTGATTTCAACGGTACTGTCGAAGAAGTTAACTACGAAAAGAGCCGGATCCAAGTGGCGGTGCTCATTTTCGGACGCTCTACTCCGGTAGAGTTGGAGTTCAGTCAGGTCGAAAAGGTCTAGCTGAGCAATCATCCCAACCCCGCAGCCTAGGCTGTGGGGTTTTGTCGTCACTGGGATAAACGCGCAAGTAACCGG
>TRINITY_DN522_c0_g1_i1 len=250 path=[0:0-249]
CGCCGGTGATGTCTGGATCGCAGGAACAGAACGAGACTTCTGGGGACGACTCGGAGAAGGAAGAGAGCAGGTGGAAGCCGATTACCTTTTCACTGTGAAACGACCCGCATTACAGCAATCGGCGGGAGCGTGCGGATTCCACGCCATCCGGCCACCCAGTCCGCTCTCATCTGGCCAGGCATTCCACGGCCATCTGGCCACCTGTTCCACGGCCATCCGGCCGGGCAGTCGGAGCGCAGCGACGCAGGGG
>TRINITY_DN531_c0_g1_i1 len=295 path=[0:0-294]
AGCGCCGGGGCCTCCCAGCCGTCCACGATGCCACCGGCCAGGAACGCCTTGCCGCCCTTCTCTGCCCCCATCAGATTGCGCGGCGAATGGCACGCCGCGCAGTGCCCCAAGCCGTTCACCAGATAATTGCCGCGATTCCATTGCTCACTGCGTTCAGGCTGCGGGGTGATTTCACCGCGACGCAGATTGAGTGCATTCCACCCCGCCATCAGTGGCCGGAGATTGAACGGAAACCTCATGGCATTCGGCGTCGGCGCCTGGCTAACCGGCGCCTGGGCCATCAGGTAGGCGTACA
>TRINITY_DN599_c0_g1_i1 len=217 path=[0:0-216]
TGGTGATCCCTTTCCAGTTGATCACCCCGGACAACGTCAAAGACTTCAAGTAGCCCTGACATAACAACAATAAGCCGGCAGGGCGGTTACGGCCGCCCTGCAGATGGAGTACCCCTTATGCTTGCTCAAGCCACTGTCTCGCAGTCTCCGAGTATTCAGCCCCTGCCGCTGCACGAACCCTACCTGCTGCAAATCGTCAACATCAGCAAAGGCTTTC
>TRINITY_DN500_c0_g1_i1 len=201 path=[0:0-200]
GTGTACTCGCGCGCGCACATCGAAGCGCAATACCGCTCGTTCACCGATCCGCTGGACGGCGTGCCGCACCTGGTGTGCTATGCGGTGAAGGCCAACTCCAACCTCGGTGTACTCAATGTCCTGGCGCGCCTGGGCGCTGGTTTCGACATCGTGTCCCGTGGCGAATTGGAACGTGTTGTGGCCGCAGGCGGCCAGGCTGAC
>TRINITY_DN592_c0_g1_i1 len=204 path=[0:0-203]
AACACCAGTTCAGTCAATTCCGACATGCCCAAGCCGACGTTGCTGGCCTATGCCGCCACCAAAGGCGCGATAGCCAACTTCACCGGTGGCCTGGCGCAGTTGCTGGGCAGCAAGGGTATTCGCGTCAACAGCGTCGCACCCGGCCCAATCTGGACGCCGTTGATCGTGGCGACCATGCCCGATGAAGATGTGCAGAGTTTTGGC
>TRINITY_DN543_c0_g1_i1 len=225 path=[0:0-224]
CCCAGGGTGCGCCCGGCCGGCGTGAGGCGATCGATAAAGCCAAAGCGCTTGGCGGCACGGATCACCCAACGGTCCGCGCGGGTCAGCACTGGCGAATCGAGCATCACCACGCCGCGATACAGCTGCGGGCAGCGCATGGCCGCATGCAAATGCAGTACACCGCCCAGGGAATGGCCTACCCCCCACACCGGTTCTGGCTGTTGCTCCAGATGGTGGATCAGTTCG
>TRINITY_DN554_c0_g1_i1 len=393 path=[0:0-392]
GTTCGCCGTGGGCTACGTGGCCATGGCCCGGCATGTCAGCAATGCCGGTGCGCTCTATGCCTACGTGACCCTGGGCATGGGCCAGTTGACCGGCCTGGGCACGGCGGCCCTGACCATCTTTTCCTATACGGCGATCCAGGTCGGCCTCTATGGCGGCTTTGGCTTCTATGCGGCCGAGCTGATCCTCCAGGCCACCGGCGTGGCCGTGCCCTGGTGGCTGTGCGCAGCGGTGGCGGCGGCCGCCTGCCTGTACCTCGGCGTCAGTGGCGTGCATTCCGGCGCGCGGGTGCTGGGCTTCCTGATGAGCTTCGAATGCCTGCTGCTGTTCGTCCTGGCCGGCGGCATGCTGCTGAACAGCCCAGCCGAAACCTCGTTCAGCCTGGCGCCCTTCGC
>TRINITY_DN510_c0_g1_i1 len=214 path=[0:0-213]
GTGGAAATTCAGATACGAAAGAGCGTATTGCTTTGATTCAACGCTTTATAGCCATTTTTGGTAAAGACCGTATTGTGAATGTGTTCGCAGACAGAGAGTTTATCGGTGAGCAGTGGTTTACATGGTTAATTGAACAAGACATCAACTTCTGCATTCGTGTTAAAAAAACTTCATTGTCACCAATCATTTAGGAAAGAATCATAAAATTAGTGAT
>TRINITY_DN562_c0_g1_i1 len=211 path=[0:0-210]
TTCGTATCCAAGATTGTCCGCACCAGTTCTAAGTGGGCTGCTAGGCGCCGGCCGAGGCGAGGCGCCGCGCGGAACCGCGGCCCCGGGGGCGGATATGGGTACGGCCCGGTGCGAGATTTACACCCTCTCCCCCGGATTTTCAAGGGCCAGCGAGAGCTCCCCGGACGCCGCCGGAACCGCGACGCTTCCCAAGGCACGGGCCCCTCTCTCG
>TRINITY_DN503_c0_g1_i1 len=205 path=[0:0-204]
CTGTCGATGTCGGGGGTTTTCAGTTGCTCGGCGAGTGCCTTGAGCATGCCGGTCAGGCGCAGGGTCTGGAGCTTGTCCAAGGTCGGATGGGGCAGCATGGTGGGATTCCTTGTGTTCAGTGGTAGTAGCCGGGGCCGCGCAGGTTGGCGTGGTCGTCCGGCAGCAGGGGCAGGTGCTGCTGGGCCAGCGGCAGGTTTTCCAGCCC
>TRINITY_DN512_c0_g1_i1 len=266 path=[0:0-265]
CTGAACCTGGAACCGCGCATTTTACGCGCCCTGCAAGGCGGCGCGATTTGTGCGCTCGGTACGGCGCTTGGCGCGGTGCCAGTGTTGGTGATTCGGCGGATGCCGGTGGCGCTGAGCGACACTTTGCTGGGCTTTGGGGCCGGAGTGATGCTGGCGGCAACCGCTTTTTCGTTGATCGTGCCGGGCATTGCCGCCGCTGAAACCCTCGGGCTCTCGCCCTGGGGCGCCAGCGGGTTGATCAGCTTCGGCATCATGCTCGGAGCATT
>TRINITY_DN585_c0_g1_i1 len=248 path=[0:0-247]
ACCGAGCTTGCGCAACTCATCCGACTCCACCACCCGCACGCCGTCCTGCTCTTCCAGCGCCAGGCGCCACATGGCGCGGGCCAGTTCGCACACTTCAATGCCGTGGTACTTGCCTGGAATCAGGCGTGACAACGGCCCGGCCAATTGCTCGGCCAGGCGCGGCTCAACACGTTCCCCCAGTAGCAGCGAAGGCCGCACGATGGTCAGTTGCGGCCAGTCCTGGGCCTTGAGCGCCTGTTCCATTTCCC
>TRINITY_DN536_c0_g1_i1 len=202 path=[0:0-201]
ACCAACACCACCTTCTGATGCAGGAACCCGGGTTTGTAGCGGAATACGCGTACCCCAGCGCGCACGGCTTCGATCGCATACAAGCTGGAAGCGGCGTAGACGATACGGTGGTCGGGCCGCGACGGCAGCAACAGGCGCACGTCGACGCCGCGCAAGACCGCCAGGCGCAGGGCAGAGAACACCGCCTCGTCGGGGATGAAAT
>TRINITY_DN520_c0_g1_i1 len=307 path=[0:0-306]
CTTTCCTGAGAGATGGCTATTTAATAGAAAGTCCTTGAAGGGGAACACGATGAACAACGTTCTGAAATTCTCTGCTCTGGCTCTGGCCGCAGTTCTGGCTACCGGTTGCAGCAGCGTATCCAAAGAAACCGAAGCTCGTCTGACTGCGACTGAAGACGCAGCAGCTCGCGCTCAAGCTCGTGCTGACGAAGCCTACCGTAAGGCTGACGACGCACTGGCAGCCGCTCAGAAGGCTCAGCAGACCGCTGACGAAGCCAACGAGCGCGCTCTGCGTATGCTGGACAAAGCCAGCCGCAAGTAATAATCC
>TRINITY_DN595_c0_g1_i1 len=225 path=[0:0-224]
CGTGAGTCGAAAGGCTCAAAACAATGTGACACTACTAGGCGGCCGGTCCTCGGATCGGTCGTCGCACGAGCCCGGTTTGCCGTACGGCGCTTACGCCCGTCGTCGGGATCTCACCGCTACGACGGCACGGCGTCTAACGGTCGAACATGAGTTTCGCGAGTTCGATGTCGAGACTCGGAATCGTCTGTAGACGACTTAGGTACCTGGCGGGGTGTTGTACTCGGT
>TRINITY_DN528_c0_g1_i1 len=205 path=[0:0-204]
CTGCGCGACTCAGAACGAACTTGACGCAGATGCGGCACGTGCACTGCTGCGCAACGGCTGCATCTGCGTGGCCGAAGGCGCCAATATGCCGGCGACGTTGGAGGCTGTGGATATCTTTATCGAGGCGGGCATCCTGTTCGCCCCTGGCAAGGCGTCCAATGCCGGTGGCGTGGCGGTGAGTGGCCTGGAAATGTCGCAGAATGCC
>TRINITY_DN514_c0_g1_i1 len=204 path=[0:0-203]
CGAAAACGCCTCCGAGCTGATCAAGCGTAACCAGCCGCTGAAGGATTATCTGGAAGAGAATCTGGACAAGAAGGTGCAGCTGATCGTAACCACCGACTATTCCTCGATGATTGAGGCGATGCGCTTTGGCCGTATCGACCTGGCGTATTTCGGTCCGCTGTCCTACGTCATGGCCAAAAGCAAAAGCGACATCGAGCCCTTCGC
>TRINITY_DN506_c0_g1_i1 len=216 path=[0:0-215]
ATGCAAGGCAGTCTCATGGATTCCTTTAAAGGTATCTGGGGCGGTATGGGAGGCAAGACTAGCTCTCAAAATGTATCAGGTGGTGGTCTAAGTGGTTTATTTGACTCATCAAAAGGTGGTGGTGGTGGAAACCTAGCCATGTTCAACGCAAGCGTATCTGCATAAGGTACGCATACTTTAGGAGATTACAATGCCAACTATGATTCAAACTCCAGA
>TRINITY_DN509_c0_g1_i1 len=205 path=[0:0-204]
GTACGCCCGGGTGGTCCTTGGCCTGAATGCGCAGGTAGTACGCGGTCTGGCAGGCTTCGATCGGCAGGATCGGGTGGGCGGACAGCGAGTCCGGCTGGAAGGCCAGGTGCGGCACGCGGTTTTCCGGATCGCTGGTCATGGCGCGAACCACGTCCACCAGGTCGGCGATCACCGACGAAGCGGTCGGCTCCATGCCGGCGCCGGC
>TRINITY_DN515_c0_g1_i1 len=231 path=[0:0-230]
CCTGGCTCAGGACGAACGCTGGCGGCGTGCCTAACACATGCAAGTCGAGCGACGAGGTCCTTCGGGACCAAAGTAGCGGCGGACGGGTGAGTAACGCGTGAGCAATCTGCCTTACACAAAGGGATAGCCTCGGGAAACTGGGATTAATACCATATGACACTTAAGAATCGCATGGTTTTTGAGTCAAAGATTTATCGGTGTAAGATGAGCTCGCGTCTGATTAGCTAGTTG
>TRINITY_DN590_c0_g1_i1 len=207 path=[0:0-206]
CTTCGGTGGAATCCTGGGTACGCTGGGCCAGTGAGCGCACTTCATCGGCGACCACCGCAAAGCCACGCCCGGCCTCACCCGCGCGGGCGGCTTCAATGGCGGCGTTGAGCGCCAGCAGGTTGGTTTGCCCGGCAATGCCGCGGATCACTTCCAGCACCTTGCTGATGTCCTGGGCCTGCATCGCCAGGCCCTCGGCTTTGTTCGAAG
>TRINITY_DN529_c0_g1_i1 len=242 path=[0:0-241]
GGGTGTGCCAGCCTGACGTTGTTGATCGCGCTGTTCATCGGCTACCCCCACCTCAACGATTTCGACCAGGGCCTGAGCGCACTGGTGCAGGAGCACCGCAGCCCATGGCTGGACGAGGTGATGGTGCGCATCACCCAACTGGGTGAGTTCAAGAAGATGTTCGTCGCCAGCGCCGTGTTCACCGGCCTGCTGTTACTGGCGCGACAATGGCGGCATGCGGTGTTTGTCGGTGTCACGCTGGC
>TRINITY_DN532_c0_g1_i1 len=228 path=[0:0-227]
GCTGGAAACCCTGCAGGAAGGCCAGCAAGTCAAAGGTATCGTCAAGAACCTCACCGACTACGGCGCATTCGTGGACCTGGGCGGTATCGACGGCCTGCTGCACATCACCGACATGGCTTGGAAGCGCATCAAGCACCCATCGGAAATCGTTAACGTTGGCGACGAAGTCGACGTACGCGTTCTGAAGTTCGACCGTGAGCGCAATCGCGTTTCGCTGGGTCTGAAGCA
>TRINITY_DN557_c0_g1_i1 len=305 path=[0:0-304]
GTTCCTTCACCATGAGTTCTCAACTACCGACAAACTCAACCAAACCGATTCATCTCAACAACTATCCGAATGAATGGAACCTGCAGTATGACCAGGCCCACTACTTCGAAGTAGACCCGGTCGTCAACCATTGCAAACATTGCGTATTACCCATTGTCAGGGAGGAAAAACTCTTCACCGCCGTGCCAAGCCTGTGGGAACTGGCCCGGTCACAGGGTGTGCATCTGGGGTGGACCCAATCGGTCCACGACTTCCAGGGTGTGTTCAGCATGCTGTCCCTGGGACGCAGCGAGGGCGCAGTCAGC
>TRINITY_DN504_c0_g1_i1 len=223 path=[0:0-222]
GCCGCGTTGCCGGGGGAGGGCGGTCATGTCGACCTGCCCCTGAGCAGCCCGCGGGAAGCCCAGCTGTGGCAGCACATTTACAATGAGATCGGCCATGTCAGCGCCGAAAGCGTCTTGAGTGGCGCCGGTTTGCCGCGTCTGTACCGGGCGATCTGTGCCGTGGACGGCCACACCCCGGTGCTGGAAACTCCTGAAGCCGTGACGGCGGCAGGCCTGGCCGGCG
>TRINITY_DN548_c0_g1_i1 len=210 path=[0:0-209]
AGAACTTTGAAAAGAGGGTTAAAAGACTTGAAATCGTTGAGAAGGAAGCAGTAAAAGTGGATTTGAATTAGTTATGAAGCAAGCCATGTGAGGAACCGGCTTGGGGTGGCCTTTGTACGTCATTGGCTAAGCTACTCCAAAGTAACGGCACTCTATGGTGATTTCATAGCTAAAGGGCAGAACCAGGTCTTTTTGTTGGAATCAGTTGGG
>TRINITY_DN551_c0_g1_i1 len=258 path=[0:0-257]
GGATGAATTGCCCGGCATTGACGGCTTGCAGGAGCGCTGGGGCAAGCGGGTGTTCCATTGCCCTTATTGCCATGGCTATGAGCTGGGCCAAGGGCGCATCGGCGTGTTGGCCACCTCGCCGCTGGTGATGCACCATGCCCTGATGTTGCCGGACTGGGGCAGCACCACCTTGTTCACCAATGGCGTGTTCACGCCGAATGCCGAGCAACAGGCGCAGTTGGACCGGCGAGGTGTGAGCGTGGAAAGCGCAGCCGGGAC
>TRINITY_DN552_c0_g1_i1 len=257 path=[0:0-256]
TAATTGACAGCACTAACTTTGCTCAAAAATATACATCGGGTGTTTTATCGTTTGCAGAGCGTGATTTAGACGAACACCAAAAACAGCAGATCATGGATAGTTTTGAACGTGTATTGATGCCAGGTATGGATAAAGATCAATACTCAATTCTATGGGTGCAGCACCAAGATAAAGACCGCCTAGAGCTTAATTTTGTTGTAGCAAATGTGGAGCTTCAAAGCGGTAAACGCTTACAGCCGTACTACGACAAGGCAGAT
>TRINITY_DN576_c0_g1_i1 len=265 path=[0:0-264]
GGACGAATCGGCCAAAGCTGCGCTGGGCCAGCTCCTGGTGCGTGACGACACCCTGTCTCAACTGGCAGCGCTCAAGCAGGACGCTAAAGATTTCGGCTGGCGTCAGATGGCAGGGGAGCGCGAGAAGCGCGCCACGCTGAAGTCCTTGCACGGGATCGCCAAGGCGCTGCTGCCCAAGCTCGGCATCTCGCAGCAGAACCTGCTGTACTACGCGAGCCTGGCGAACTTCTATACCGTCCATGACCTGCGCCACCTGAAGGCGGAG
>TRINITY_DN545_c0_g1_i1 len=234 path=[0:0-233]
CTCCTACAGGATTCTGCCGGCATGAACATCACCGAAAACCTCAAGGATTACGAACAGGTTCGCGGCCTGGCGATCCAGTCGCTGTTCGAGATCATCGAGCAGCCCAGCGAAGGCACGGTGATTGTCGATCGCGACGCGAATATCGTGTGGATGAACGAGCGCTACGCCAAGCGCTTCGGCCTCAAAAGCGCCGACGAAGCCATCGGCCAGCCTTGCGAACGGGTGATCTCCAAC
>TRINITY_DN564_c0_g1_i1 len=223 path=[0:0-222]
GTCCTATGCCAGACTTACATCAGGCGTAGTAATCGACGGCGCTGGAGCCGACCACGGTCTGGGTCACCGGCGCGACGGCCGCGGCCACCTCGGCGTGATCCGTCAAGTCACCGCCGTCACCCCGGCCGCCGCTGCCGCTCACGCCGCGCGCCTGGTTCTGCTGCTGTTGTTCCTGGCCCTGGCCCTGCCAGCCACGGGACTGGTCGGACACGTTGACGTCCAC
>TRINITY_DN563_c0_g1_i1 len=313 path=[0:0-312]
GTGGCGGCGATCATCACTGAGCTGGATAAACAATTCCCCGGTGTGCCTGAGCTGGGTGATGACATCGAGCAATTCATGGAGGTCGCCCGTGCCGAGCACTGGATCACCCTTGCCTGAAAAACCGGCGATCGGCCTGCCGCTGTGGCTGCTCGCCGAGCTGACCTACCGCTGCCCGTTGCAATGCCCGTATTGCTCCAACCCGCTGGACTTTGCCGAGCAAGGCAAGGAGCTGAGCACCGAGCAGTGGATCAAGGTGTTTCGCGAGGCTCGTGAGATGGGCGCCGCGCAACTGGGGTTTTCCGGCGGTGAGCCG
>TRINITY_DN502_c0_g1_i1 len=311 path=[0:0-310]
TGTTGCCAAGCAAGCGGTAATCAAGGCAGGCCAATACGCCTACCGTGACCGTCGTCAGAAAAAACGTCAGTTCCGCGCTCTGTGGATCGCTCGTATCAACGCTGGTGCTCGTGTTAACGGTCTGTCCTACAGCCGTTTCATTGCTGGCCTGAAAAAAGCGTCCATCGAGATCGACCGTAAGGTTCTGGCTGATCTGGCAGTGAACGAAAAAGCGGTGTTTGCCGCGATTGTCGAGAAAGCTAAAGCCACCTTGGCTTAAGTACCCCCGACAGTCACCCTGGGTTACTCTGTAGCCCAAGGTGTTAAACGTC
>TRINITY_DN578_c0_g1_i1 len=285 path=[0:0-284]
ATTACCACTCGTCACATCGGTGGTGGCCATAAGCAGCATTATCGTCTGGTCGACTTCCGTCGCAACGACAAAGATGGCATCGCTGCCACTGTCGAGCGTATCGAATACGATCCAAACCGTACTGCTCACATCGCTCTGCTGCTGTACGCAGATGGCGAGCGTCGCTACATCATCGCCCCTAAAGGCGTGAGCGCTGGCGACCAGCTGATCGCAGGTGCCTTGGCACCGATCAAGCCGGGCAACGCTCTGCAACTGCGCAACATTCCGGTTGGTAGCACCGTACAC
>TRINITY_DN501_c0_g1_i1 len=339 path=[0:0-338]
GCACAGCCTTCCGAGCGTGTTGCCAAGTTGTTGAAGGACTCGGCTAAGGCCGCAGCCTGAGCAATATGAACGCGACGCCAGCTGTTGCTGATGATTTGATCGTTATCGGCAAGATTTACTCTGTTCATGGCGTTCGCGGCGAAGTGAAGGTGTATTCCTTTACTGATCCGACTGAAAACCTGTTGCAGTACAAAACCTGGACGCTCAAGCGCGAGGGTAGTGTGAAACAGGTCGAGCTGGTCAGTGGACGCGGGAGCGATAAGTTCCTGGTCGCAAAGCTCAAGGGTCTTGATGATCGTGAAGAAGCTCGTCTTCTGGCCGGTTATGAGATCTGCGTGC
>TRINITY_DN534_c0_g1_i1 len=216 path=[0:0-215]
GCGGCTTGTGGGCCGCCGCGCAACACACACAGGCCATCAGCGGGCAATGGCATCCAGTGGCCGACAAACTGCTTCACCTGCACGGGCATCCCAAGGTAATCACCCAGCAACGCAGCGAGGCCTTCGGCATTGCGCACCTGGGGCCCCAGGCGTCCGGCAAAATGCAGTTTGGCCACGTCCGGCAGCGTGTCGCGACCCAGCAACGATGCCTGGCCG
>TRINITY_DN525_c0_g1_i1 len=206 path=[0:0-205]
CGTCAAGGAAGGGTTGAACGAAGGCTTCAAGTTCAACAACCCCAACGTACGCGGTGAATGTGGCTGCGGCGAAAGCTTCAACATCTGAGGCTATTTGTGGGCACTCCTTGTCATTTCGCTTTATTCGAGCTGCAGCCGAGCTTTCGGCTGGACCTTGAGCAGCTTGCCACGCGCTACCGAGAATTGGCGCGTGGGGTGCATCCGGA
>TRINITY_DN546_c0_g1_i1 len=210 path=[0:0-209]
GTCCACCAGCACATGGTGCTCGACCTTGAGATTGCTCCGGCCCAGGGCCGGGTGCAGGTGGGCGAAGCTGCTGGAGCAGCGCTGGCCGTTGCGTGTGTTGACGTCGTAGATGCCCGCGCCTTCGAAACGCGGCCCGTTGAAGTCGTCGCTGCGCGGGTAGCCCAGCTCTTCGCAGCCCTTGAGGAAGACATCGCAGATCGGGTGGGTCTG
>TRINITY_DN519_c0_g1_i1 len=250 path=[0:0-249]
CGGCGACTGGGGTGGCACGCGTACCGAACTGCTGGAAAAGGGTTACGACTTCACCCTCGATTACGTCGGTGAGGTGGCTGGCAACCTCAACGGAGGCTACAACGACGACAAGACGGCCCGTTACAGCGACCAGTTCGCCCTCGGTGCGCACCTGGACCTGGAAAAGATCTTTGGCTGGAACGACACCGAGTTCAAGCTGGCGATCACCGAGCGTAGCGGTCGTAACCTGTCCAACGACCGGATCAGCGAC
>TRINITY_DN589_c0_g1_i1 len=216 path=[0:0-215]
TAGGTCTGACTCTACCAATGCTACAGAATCGAATCAGTATGATGGGTATCTCAGATTACTGGGTAGGTGGTCAGAAAGAGAAGCGTATCATTGATACAATCTCACCTATTACCCGTCGTCATAAACTCGTTGTAACGAAGCAAGCAATCGAAGATGATTGGAAGTACTGCCTTGGGCATTCTCCAGAGAAACCATTACAGTACCTTTGTTTCCAGC
>TRINITY_DN544_c0_g1_i1 len=235 path=[0:0-234]
GCCACCAAGATCGAAGGCAGCACCCTGGAGCCTTCCGTGCCGTTGTTCGATGGCCAGTTCCATGCCTTTGTGCGCCGTGAAGCGGTGGGCGTGGTCGGCGCCATCGTCGCCTGGAACTTCCCGCTGCTGCTGGCCTGCTGGAAGCTCGGCCCGGCCCTGGCCACCGGCTGCAGCGTGGTTCTCAAGCCGGCCGATGAAACGCCGCTCAGTGCCCTCAAGCTGGCCGAACTGGTGC
>TRINITY_DN598_c0_g1_i1 len=213 path=[0:0-212]
CCAATGGCGCGTTGACAACCCAGGGGATCCCTAACAATACTTCGGCATAGTCATACGACAACCTACAACAAAAATTTGGAATCTCCATGACCACGACTACCCCCACTCCCTTCAACCGCCTGCTGCTCACCGGTGCCGCCGGCGGCCTCGGTAAAGTCCTGCGCGAACGCCTGCGCCCTTACGCCCAAGTACTTCGCCTGTCGGACATTGCCA
>TRINITY_DN593_c0_g1_i1 len=227 path=[0:0-226]
CCGGTGGTGAGCTTTATACCTATCTGCGACATCGCCGAAAGCGCTACCGGAAACGCTATGGAAGCCACGATCGGCGCGGGCAGCTGCGTAATCGCGTGTCAATCAGTGAACGCCCAGCCGAGGTCGAAAGCCGCGAGCGCCTGGGGGACTGGGAGGGCGATACGGTACATGGACTGGGCGGTAACCTGGTGACCCTGGTTGATCGCAAAAGCGGCTATCTGAGCGCC
>TRINITY_DN559_c0_g1_i1 len=261 path=[0:0-260]
TCTTACTGTTGCCTTACTTACATGATCAGGTGGAACAAGTGCCAAGGTTATTGCAACCTCCTGGCATAAGGTTTCTTGTTCAGCGTTCAGTCATGTCGTCATTCCTGGCCACAAGGCAGAAGACCGAGCCTGCGGTCATCGCGTCCGTTGCGCGGCGCCGGGCGTGCGGCCGGACCGGGTGGCTTCGCGGCCACCCCAGTAGGGTCCCGCTCCGGTTTCGTTCGCGTGCGGGCCACGGCCGCAGTTTTGCTCAACTTTCAC
>TRINITY_DN508_c0_g1_i1 len=216 path=[0:0-215]
GTGCTTGCACCAGCAAGGGGTTGGGGGAATCCTCACCGACCTGTGGCGCCAGCGGTTCGCTGTTGGTCAGTTCGATCTCGGCGTAGTTCTTCTCAAGCAACATCAGGTTGACGGTGATATTGCCTTCAGTGCGCTTGTGGCCCACGTCCTGCTTCGACAAATCGAACGTCAACACCTTGCCCGGCGCGATCACTTCCACCGTGCCCTTGAGGCGGA
>TRINITY_DN571_c0_g1_i1 len=210 path=[0:0-209]
CGCCAAGCGTGGCAAGAGCGTCGAGGAGATCTTCTGATCATGGCAACCGTAAAAGTAACGCTGATCAAGAGCGTCTCGGGCCGTCTGCCTAACCACAAGCTGTGTGTTAAAGGCCTGGGTCTGCGTCGCATCGGTCACACTGTAGAAGTCCAGGATACTCCCGAGAACCGCGGGATGATCAACAAGGCTTACTACATGCTGAAGGTCGAG
>TRINITY_DN307_c0_g1_i1 len=235 path=[0:0-234]
CGTTGAAGCGATCTGGTAATGGGTCGTGGAGGTATCGGAAGTGCGAATGCAGACATGAGTAGCGATAAAGAGGGTGAGATGCCCTCTCGCCGAAAGACCAAGGGTTCCTGCGCAAGGCTAATCCGCGCAGGGTGAGCCGGCCCCTAAGACGAGCCCGAAGGGGGTAGTCGATGGGAACCACGTTAATATTCGTGGGCCTGGTGGTGTGTGACGGATCTCGTAAATTGTTCCCCCA
>TRINITY_DN348_c0_g1_i1 len=318 path=[0:0-317]
CTGGCCGCCAATGTCCGTCCGCCTTCTCCAGAAGGGGACCCTTTTGCCAACCCAGCGCAGTGGCAGGCCTATCAGGCGGGAGGCCTGCAGGCTAACCGAATCTACCTAGTGGACAAGTCGACCGGGCAGTCCTGCGCACAGATCGTTCCTGCGGGCACTCCCGGGCATATCGAGTTCTCACGCAGCGACCCTGCGCGGTTCTACCTGTCCTGTCACAACCTATCCAAAGCCCACGGCAAATTGATATTGCACGGTGAGGCGACGTTGCAAGCAGGCACTATTCGGGAGGGCGTGCTCAGCCTGGGAGACCACTATCAA
>TRINITY_DN389_c0_g1_i1 len=426 path=[0:0-425]
CGCTCATGTGCCTCCCCTCCGTGCAAGACATACAGTGTCATTCACTCCTTGTCTGACCAGATTCACTGGCAGACTACTAACCCGTAAGGAGCATTCATGCGTCATTACGAAATCATCTTCCTGGTTCACCCGGACCAGAGCGAACAAGTCGGCGGCATGGTTGAGCGTTACACCAAGCTGATCGAAGAAGATGGTGGCAAGATCCACCGCCTGGAAGACTGGGGCCGTCGTCAACTGGCCTACGCAATCAACAATGTTCACAAGGCTCACTACGTGATGCTGAACGTTGAGTGCACCGGCAAGGCCCTGGCCGAGCTGGAAGACAACTTCCGCTACAACGATGCCGTTATCCGTAACCTGGTCATCCGTCGCGACGAAGCCGTTACCGGTCAGTCCGAGATGCTGAAGGCAGAAGAGAACCGCAGT
>TRINITY_DN375_c0_g1_i1 len=208 path=[0:0-207]
GTTGGTTTTACCCTACAATCAGTACCCCTACGTTAGCGGCGGGGAGACTGTAGTAGTACGAGAGGAACTCACAGTCGGTGCATTTAGTGACTCGTTCGTGCGAGAGTGCGGTTACGAAAAGCCACGCACTCAAGGCGTATCGCTGAAGGCCTCTTAAGCGAGAATCAAAGCCCAAAGCTAACGTTCCCACATAAGTGGAAGCACCCGC
>TRINITY_DN370_c0_g1_i1 len=208 path=[0:0-207]
TTATCGCCACTGGCAGCAGCCACTGGTAACAGGATTAGCAGAGCGAGGTATGTAGGCGGTGCTACAGAGTTCTTGAAGTGGTGGCCTAACTACGGCTACACTAGAAGGACAGTATTTGGTATCTGCGCTCTGCTGAAGCCAGTTACCTTCGGAAAAAGAGTTGGTAGCTCTTGATCCGGCAAACAAACCACCGCTGGTAGCGGTGGTT
>TRINITY_DN302_c0_g1_i1 len=205 path=[0:0-204]
GCGAGCGCGCCTTGCGGCGCTGATAGCACCGGCCCTGATCGGCCTGATGGCGGTAGTGTTGCAGATTGTCAGTGTGCTGAGCCTGATGCTTGGGCGTTACTGGCAGGCGTTGTTGTACAACCCGGGTGGTTTTGGTCGCGAGTTTCGCAGTATCAGAATCCCCGCGGGGCCGGCGATGTTGCTGCTGGCGTGCATGGTTGTCGGG
>TRINITY_DN338_c0_g1_i1 len=3049 path=[0:0-3048]
CACAATTCCCCTATAGTGAGTCGTATTAATTTCGCGGGATCGAGATCTCGATCCTCTACGCCGGACGCATCGTGGCCGGCATCACCGGCGCCACAGGTGCGGTTGCTGGCGCCTATATCGCCGACATCACCGATGGGGAAGATCGGGCTCGCCACTTCGGGCTCATGAGCGCTTGTTTCGGCGTGGGTATGGTGGCAGGCCCCGTGGCCGGGGGACTGTTGGGCGCCATCTCCTTGCATGCACCATTCCTTGCGGCGGCGGTGCTCAACGGCCTCAACCTACTACTGGGCTGCTTCCTAATGCAGGAGTCGCATAAGGGAGAGCGTCGAGATCCCGGACACCATCGAATGGCGCAAAACCTTTCGCGGTATGGCATGATAGCGCCCGGAAGAGAGTCAATTCAGGGTGGTGAATGTGAAACCAGTAACGTTATACGATGTCGCAGAGTATGCCGGTGTCTCTTATCAGACCGTTTCCCGCGTGGTGAACCAGGCCAGCCACGTTTCTGCGAAAACGCGGGAAAAAGTGGAAGCGGCGATGGCGGAGCTGAATTACATTCCCAACCGCGTGGCACAACAACTGGCGGGCAAACAGTCGTTGCTGATTGGCGTTGCCACCTCCAGTCTGGCCCTGCACGCGCCGTCGCAAATTGTCGCGGCGATTAAATCTCGCGCCGATCAACTGGGTGCCAGCGTGGTGGTGTCGATGGTAGAACGAAGCGGCGTCGAAGCCTGTAAAGCGGCGGTGCACAATCTTCTCGCGCAACGCGTCAGTGGGCTGATCATTAACTATCCGCTGGATGACCAGGATGCCATTGCTGTGGAAGCTGCCTGCACTAATGTTCCGGCGTTATTTCTTGATGTCTCTGACCAGACACCCATCAACAGTATTATTTTCTCCCATGAAGACGGTACGCGACTGGGCGTGGAGCATCTGGTCGCATTGGGTCACCAGCAAATCGCGCTGTTAGCGGGCCCATTAAGTTCTGTCTCGGCGCGTCTGCGTCTGGCTGGCTGGCATAAATATCTCACTCGCAATCAAATTCAGCCGATAGCGGAACGGGAAGGCGACTGGAGTGCCATGTCCGGTTTTCAACAAACCATGCAAATGCTGAATGAGGGCATCGTTCCCACTGCGATGCTGGTTGCCAACGATCAGATGGCGCTGGGCGCAATGCGCGCCATTACCGAGTCCGGGCTGCGCGTTGGTGCGGATATCTCGGTAGTGGGATACGACGATACCGAAGACAGCTCATGTTATATCCCGCCGTTAACCACCATCAAACAGGATTTTCGCCTGCTGGGGCAAACCAGCGTGGACCGCTTGCTGCAACTCTCTCAGGGCCAGGCGGTGAAGGGCAATCAGCTGTTGCCCGTCTCACTGGTGAAAAGAAAAACCACCCTGGCGCCCAATACGCAAACCGCCTCTCCCCGCGCGTTGGCCGATTCATTAATGCAGCTGGCACGACAGGTTTCCCGACTGGAAAGCGGGCAGTGAGCGCAACGCAATTAATGTAAGTTAGCTCACTCATTAGGCACCGGGATCTCGACCGATGCCCTTGAGAGCCTTCAACCCAGTCAGCTCCTTCCGGTGGGCGCGGGGCATGACTATCGTCGCCGCACTTATGACTGTCTTCTTTATCATGCAACTCGTAGGACAGGTGCCGGCAGCGCTCTGGGTCATTTTCGGCGAGGACCGCTTTCGCTGGAGCGCGACGATGATCGGCCTGTCGCTTGCGGTATTCGGAATCTTGCACGCCCTCGCTCAAGCCTTCGTCACTGGTCCCGCCACCAAACGTTTCGGCGAGAAGCAGGCCATTATCGCCGGCATGGCGGCCCCACGGGTGCGCATGATCGTGCTCCTGTCGTTGAGGACCCGGCTAGGCTGGCGGGGTTGCCTTACTGGTTAGCAGAATGAATCACCGATACGCGAGCGAACGTGAAGCGACTGCTGCTGCAAAACGTCTGCGACCTGAGCAACAACATGAATGGTCTTCGGTTTCCGTGTTTCGTAAAGTCTGGAAACGCGGAAGTCAGCGCCCTGCACCATTATGTTCCGGATCTGCATCGCAGGATGCTGCTGGCTACCCTGTGGAACACCTACATCTGTATTAACGAAGCGCTGGCATTGACCCTGAGTGATTTTTCTCTGGTCCCGCCGCATCCATACCGCCAGTTGTTTACCCTCACAACGTTCCAGTAACCGGGCATGTTCATCATCAGTAACCCGTATCGTGAGCATCCTCTCTCGTTTCATCGGTATCATTACCCCCATGAACAGAAATCCCCCTTACACGGAGGCATCAGTGACCAAACAGGAAAAAACCGCCCTTAACATGGCCCGCTTTATCAGAAGCCAGACATTAACGCTTCTGGAGAAACTCAACGAGCTGGACGCGGATGAACAGGCAGACATCTGTGAATCGCTTCACGACCACGCTGATGAGCTTTACCGCAGCTGCCTCGCGCGTTTCGGTGATGACGGTGAAAACCTCTGACACATGCAGCTCCCGGAGACGGTCACAGCTTGTCTGTAAGCGGATGCCGGGAGCAGACAAGCCCGTCAGGGCGCGTCAGCGGGTGTTGGCGGGTGTCGGGGCGCAGCCATGACCCAGTCACGTAGCGATAGCGGAGTGTATACTGGCTTAACTATGCGGCATCAGAGCAGATTGTACTGAGAGTGCACCATTGCGGTGTGAAATACCGCACAGATGCGTAAGGAGAAAATACCGCATCAGGCGCTCTTCCGCTTCCTCGCTCACTGACTCGCTGCGCTCGGTCGTTCGGCTGCGGCGAGCGGTATCAGCTCACTCAAAGGCGGTAATACGGTTATCCACAGAATCAGGGGATAACGCAGGAAAGAACATGTGAGCAAAAGGCCAGCAAAAGGCCAGGAACCGTAAAAAGGCCGCGTTGCTGGCGTTTTTCCATAGGCTCCGCCCCCCTGACGAGCATCACAAAAATCGACGCTCAAGTCAGAGGTGGCGAAACCCGACAGGACTATAAAGATACCAGGCGTATCCCCCTGGAAGCTCCCTCGTGTGCTCTCC
>TRINITY_DN363_c0_g1_i1 len=224 path=[0:0-223]
TGAAAACCCTGACTGCCCTGTTCGCCGCCACTGCCCTGACCCTGACCGCCGGCCTGGCCCAGGCGGATGTTCGCCCGGATCACATTGAAGGCCTGCTCAAGTCCGGTGCCGTGAAGCCTTTCGAGCAACTCAATGCCGCCGCGCTGGCCAAGCACGCAGGTGCCAGCATCACCGACACCGAGCTGGACCACAACAAAAGCGGTGTACTGGTCTACGAAGTCGAC
>TRINITY_DN384_c0_g1_i1 len=629 path=[0:0-628]
CTTCCGTCAATTCCTTTAAGTTTCAACTTTGCAACCATACTTCCCCCGGAACCTAATTTTGGTTTCCCGGAAGCTACTGAGAGCACCATAATGTAGCGTCTCCCAATTGCTAATTGGCATAGTTTACGGTTAGAACTAGGGCGGTATCTAATCGCCTTCGATCCTCTAACTTTCGTTCTTGATTAATGAAAGCATCCATGGCAAATGCTTTCGCTTTAGTTAGTCTTACGACGGTCTACGAATTTCACCTCTCGCGCCGTAATACTAATGCCCCCAACTACTTCTGTTAATCATTACCTCTTGATCTGATTACAAACCAATGAATATTAAGACCGAGGTCATATTCCATTATTCCATGCAAGATTATTCTCGGCCGTAGGATAGCCTGCTTAGAGCACTCTAATTTGTTCAAGGTAATAGCAGCTGGGCTTGCGGAAAACACTGCACCCGATGAAAGGCATCAGCGCCACACTACGACCGCGCCGGCCGCGAGGACCGACGGGCGCACCCAGTCTTATAGTCGCAACAATCCAGTGACCTACTGCCATCATTAGGAGTAGCACCCGTGTTGGACAAGAATAAACTTCGAACGTTTTAACCGCAACAATTTTAATATACGCTAGTGGAGC
>TRINITY_DN362_c0_g1_i1 len=314 path=[0:0-313]
GGCACTGGCGTGGCCAAGGTTGCCAAGGGTGATCTGGCGCGCGTGAAGGCGCTGGCGGAAAAGCTAACTGACTAACGTTGGTTCCGGTCGGCGCCCTCAAGCGGGGCGTCGGCCTTTGGCAGGAGAAAAGCCATGCGTATTTCTATCGGGCTGTTAATGGTCATGCTGGCCTTTGTTGTCCGTGCCGAGCCGCCCGAGCCTGTGGCGCTCAAGGCCCAGTTGCAGGACTACTATTTCGATGCCGCCCGCCGTGGCGACCTCGACATGCTCAACACCTTTATCGACTCCGGCTACAGCCTCAACACCCAAGACGA
>TRINITY_DN380_c0_g1_i1 len=201 path=[0:0-200]
TCGCAAGGACCACCCCGTCACCAGCGAGCCGCTCACGCTGGAGCGCTTCTGCGCTCACGGTCATGTGCGGGTCATCGCCGCCACCACCGGCCACGGCGAAGTGGACGCACACATGGCGCGTCTGGGGATAGAGCGGGACATCCGTCTCGAAGTGCCGCACTTCGTCGCTGTGGGCCATATTCTCCAGCGCACCGATCTGCT
>TRINITY_DN396_c0_g1_i1 len=227 path=[0:0-226]
CCGTCGGCGTTGCTCAGCCCCGGCCTGGGCGTGGCCCTGATGTTCGCCTGCGTCACCTTCAGCGGCATCGAGGGCAGCGCGATCTACAGCGAGGAAGCCCGCGACCCGAAACGCACCATTCCCCGCGCCACCTACTTTTCGGTGTTCTTCATGGCCGCCATCTACAGCGGCGTCACCTGGCTGATCATCTGCACCCTGGGCACCGATCACGCCGTGGAGATCGCCAC
>TRINITY_DN371_c0_g1_i1 len=292 path=[0:0-291]
CGGGTGGTTGTGATAGCCGCAAGGCTAATAATTCTTGTATCAGGAGCATCTAGCCCATGAGTATGCAGGACCCGTTAGCGGACATGCTAACTCGCATCCGTAATGCCCAGATGGCTGAAAAGTCCGTCGTAAGCATGCCTTCCTCTACCCTGAAGGTCGCGGTTGCCAAAGTTCTGAAGGACGAAGGTTACATCGCTGGCTACCAGGTAACTGGTGAGGCCAAGCCTTCCCTGTCGATCGAACTGAAGTACTTCGAAGGCCGTCCGGTCATCGAGGAACTGAAGCGCTCCAG
>TRINITY_DN377_c0_g1_i1 len=209 path=[0:0-208]
GGTAACTTCTAGTTTGATCAGGGAAACCACAGAAAATGAATCTGCTAATGAAGGTTACAGATTCGGTCAAGAGGAAGAAACTTATAACATCGTAGCCGCTCATGGTTATTTTGGCCGATTGATCTTCCAATATGCTAGTTTCAACAACTCTCGTTCTTTACACTTCTTCTTGGCTGCTTGGCCTGTAGTAGGAATCTGGTTCACTGCTT
>TRINITY_DN376_c0_g1_i1 len=209 path=[0:0-208]
CGCGGAGAGAACAATGTCAGCAGCCGAACAGCTCAACGACGGCATCACGGGCGACAAGGTCCCCGAGGCGAAAATGGCCGAAATCCTCGGCACCACCCTCGCCGCCCTACGCTCCAAGCGAGCCCGAAACCAAATCCCCCTCGGCGTCTGGAACAAGCAAGGTAGCCGCGTTTTGTACAGCATCAGGAGATACTACGAATGGCTCGAAA
>TRINITY_DN385_c0_g1_i1 len=452 path=[0:0-451]
CTTTGATCCGGAGATGTCTGAATGGGGGAACCCAGACATCATAAGATGGTTACCTTACACAGAATAGATAGGTGTAAGGGGCGAACCAAGGGAACTGAAACATCTAAGTACCCGGAGGAAGAGAAAGAAACATCGATTTCCTAAGTAGCGGCGAGCGAAAGGGAAAGAGCCCAAACCTAAGTCTTTGACTTAGGGGTTGTGGACAGATCATAAAATTGCGAATTTCTTAGCTGAAGACAACTGGAAAGTTGCTCCGCAGAAGGTAATAGGCCTGTAAGCGAAAGGAAATAAGTAAGAGATCTGATCCAGAGTACCACGAGACACGTGAAACCTTGTGGGAAGCAGGGAGGACCACCTCCCAAGGCTAAATACTACCTAGTGACCGATAGTGAAGAAGTACCGTGAGGGAAAGGTGAAAGAACCCCGGGAGGGGAGTGAAATAGAACCTGAAA
>TRINITY_DN393_c0_g1_i1 len=525 path=[0:0-524]
GAGCGTTGCACTTATGTGTTGAATTCAGGATGTATTTCCCCGGCATACCACCTAGCGCAACTTTTAAACTCGCCAAATGATCAAAAAACAATCAATTCGACGAGTATTTCTTACGTTTTCGCCACCCGGACCCCACTCCGGTGGCCATTTCCCGCATTACAGGCGCACCTCTCCTGCATTCGTCAGTAAATGTCGGCGCGCCATCCACAGGTTCGACAGAGCGAACAGTGTCACCAGTTGCGCCGTGTTTTTGGCCAAGCCGCGAAAGCGCACCTTGGTGTAACCGAACTGGCGCTTGATTACCCGGAACGGATGCTCGACCTTGGCGCGCACCTGAGCCTTGGCCTTTTCAATCTTGCGCTTGGCTTTGTACAGCACGCTGCGCTTATCGAGTTTTTTGTAGGTGCTGCGGCGTGCCGCCACCTGCCAGATAACTTCACGTCCTTCATGCTCGGGCCGCTTTTCGACACCGGTGTAGCCTGCATCGGCGCAGACCACGTTTTCGTCGCCATGCAGCAATTTGTC
>TRINITY_DN374_c0_g1_i1 len=273 path=[0:0-272]
GTCAGGGGCGGTAGTGCTAGCCCTTGCCTTTGGTCCTGGTCATATTCGGCCCGCCACTCTTCTCCAAGTGCTGAATGATGATCCCCGCCACATCCTTGCCGGTGGTGGTCTCGATCCCTTCCAGGCCCGGCGATGAGTTCACCTCCATCACCAGCGGCCCGTGATTGGAGCGCAAGATATCCACGCCCGCCACGCTCAACCCCATGACCTTGGCCGCCCGTAGCGCGGTCATGCGCTCTTCCGGGGTGATCTTGATCAGGCTGGCGCTGCCGC
>TRINITY_DN379_c0_g1_i1 len=224 path=[0:0-223]
CCGATGTCCAGTCCTTCGCGGCAGAACACGTTGGCATGGTTGAGCAGCTCGATGGGCGGTGTTTCCAGGGTATAGCGTGTCGGGTAGGGCGACACCGCTGCCGGGCGGTCTGCCAATGTTGCGATCAGCAAACGTGCCTTTTTTACCGCCAGTGAAGCGTGCATCGGTCCGATATAGCGTTCCAGCAATTCACCGGCGGCCCGTGGCAGATGCTTGATCATCGC
>TRINITY_DN347_c0_g1_i1 len=326 path=[0:0-325]
GTATGATACGTTTAGCGATAGTGAATAGTACTGTGAAGGAAAGTTTAAAAGAAAGTCGATGACTAGTGAAACAGAGCCTGAACTAGCAATCCTATAAGCAGACAGAGCATTAATGTGTGATGTCGTACCTTTTGCATAATGGGTCAGCAAGTTTGTGTTACAGGTAAGGTGAAAGCCCTAGCGAAAGCGACTATTTGTAACTTAAGTTATGAATGGGTTGAATCTGTAGTACAAGACCCGAAACATCTTGATCTATCCATGGGCAGGTATATAGGACCGAACCAGTGTACGTTGCATAGTACTTGGATGACCTGTGGATAGGAGTG
>TRINITY_DN353_c0_g1_i1 len=260 path=[0:0-259]
AATGAGGTTAATATTCCTCAAGCTGGATGTGGTATAGAGTGGTAACACAAAGAAACCCGGAGACGTCAGCAGGTGTCACTGGAAGAGTTATCTTTTCTTTTTAACATACTATGGCCATGAAATTGGATTATCCAGAGATATCGGCTGTACGTATGGCAGAGCAGCTCACCCTAAGAGCTGTCAGTTGCGCATCTGATGACCCTTGAAAATCTGGGGGATACATAATTTCACACCAGTTCGTACCCATAACCGCATCAGGC
>TRINITY_DN390_c0_g1_i1 len=292 path=[0:0-291]
CCCGCCCCCAGGTTGACGTTGAAGCCTGCTGCACGCGGCCATGTCGCCTCGCCGAGAAAGCTCAGGGTGTCAGCCCCGGTACCGCCCACCAACACCGAGATCGGCACCCGCCCTTCTGCGCCAGAAAAAGTATCCGGCGGTACCTCGAACATGAATTCGTCGTCCTGGCTGCCGCCCACCAGGTACTTGCGGCCACCGCTGTAGCGAAAGTGGTTCGGGCGGGTGGGCACCCCCAACACCGTGTCATCCCCGCCACCCAGCAGCCAGAGCACACCTTTTTCGGGCCCCTTCG
>TRINITY_DN339_c0_g1_i1 len=255 path=[0:0-254]
CCGGCATCAAGGTTATCGACCTGGTTTGCCCGTTCGCCAAGGGTGGTAAGGTTGGTCTGTTCGGTGGTGCCGGTGTCGGCAAGACCGTAAACATGATGGAACTGATCCGTAACATCGCCATCGAGCACAGCGGTTACTCCGTGTTCGCCGGTGTGGGTGAGCGTACTCGTGAGGGTAACGACTTCTACCACGAGATGAAGGACTCCAACGTTCTGGACAAAGTGGCACTGGTTTACGGTCAGATGAACGAGCCGC
>TRINITY_DN365_c0_g1_i1 len=238 path=[0:0-237]
TTGAAGGGGCAGCAGAGCAATGCAGCAACTCAATCCTTCCGAAATTAGTGAAATCATCAAGGGCCGCATCGATAACCTCGATGTGAGCTCCCAAGCCCGTAACGAAGGTACCGTCGTTTCGGTATCCGACGGTATCGTGCGGATCCACGGTCTGGCCGACGTCATGTACGGCGAGATGATCGAGTTTCCGGGCGGCGTCTACGGTATGGCCCTCAACCTGGAGCAAGACTCCGTAGGT
>TRINITY_DN383_c0_g1_i1 len=423 path=[0:0-422]
GCTAAGCGGTTTCTGAAAACTGCTAACGGTATCAAGCACAAGCACGCTTTCAAGAGCCACATCCTGACCAAAATGTCGACCAAGCGTAAGCGTCAACTGCGCGGTAGCAGCTTGCTGCATCCGTCTGACGTGGCAAAAGTCGAGCGCATGCTGCGCCTTCGTTAATTTTTGGATCAAGACTAGAGGAAGTAACTCATGGCTCGTGTAAAGCGTGGCGTCATTGCCCGTAAACGTCACAAAAAAATTCTGAAACTTGCTAAAGGCTACTACGGCGCACGCTCACGCGTATTCCGTGTTGCCAAGCAAGCGGTAATCAAGGCAGGCCAATACGCCTACCGCGACCGTCGCCAGAAGAAGCGTCAGTTCCGCGCACTGTGGATCGCTCGTATCAACGCCGGTGCCCGCACCAACGGTCTGTCCTAC
>TRINITY_DN391_c0_g1_i1 len=473 path=[0:0-472]
TTTCTGAGTAGCCACTTGAGTGGAGTCGAACCACCCACCAGCCAATAGTGGAACTCGCCGTTAGTTTCAGCGAGACTGACCGCAGTTTTGAATTCGAAGGTGATTTTACTTCGTCTTCTTCGAAGGTTTCTTCCCAAAGTTTCCCCCCGCCATGAGCTTCCGGTGCTGAGCACACAGGAACGACCCCGGAGCACGGGCTGAAACACACGCACCACCAGGGAACGTGCATTTATCAGTTGGGCTTTTCGACGCAGTTGACTCTGCGTACTGCTGCAATTTCCGGTCAGCAGCTGCCGTTTCGGCCTTTTGTCGGGCCTCGTCCCTTTTCTGCTGTCGTTTAGTCTCCTCGGCCTCGACCTTATCCGCCAGCTTTTCGAGCTCCTTTTTAGTGAGCCGTCCAGTCTGGGTTCGAGGAACCTTAACAACAGTGGGTCGAGAGGGCTTTACATCTTCTTCTACCCTCTTTCCTCCCC
>TRINITY_DN355_c0_g1_i1 len=243 path=[0:0-242]
TTCGGCTGTTCGCCGATTAAAGTGGCACGCGAGCTGGGTTCAGAACGTCGCGAGACAGTTCGGTCCCTATCTGTTGTGGGCGTAGGAATTTTGAGTGGGGCTGACCTTAGTACGAGAGGACCGGGTTGGACTAACCTCTGGTGTATCTGTTGTGCCGCCAGGTGCAGTGCAGAGTAGCCACCTTGGGACGAGATAAGCGCTGAAAGCATCTAAGCGCGAAACTCACCACAAGATGAGACTTCC
>TRINITY_DN340_c0_g1_i1 len=283 path=[0:0-282]
GGCATCGCTGTCGAAGCCATCGTCCTGCTGCCCGGACATGGACAGGCGCAAGTCACCGGTTTCCCAGCCCACGCCCTGACTGGCATAGAAATCGTTGATCCCCCGTTCGCCACGAACCACTTTCACCCGCGTGCCATGGCTATTGGCCGGCGCGCGCGTGAGGATATTGACCACGGCCATCAACGCGTTGGCGCCGTAACTGACCGTATTGGGCCCACGGAACACTTCGATGCGCTCGATATCCTCCATGGCCACCGGGATATCGCTCCAGTCCACGGTTGCC
>TRINITY_DN373_c0_g1_i1 len=201 path=[0:0-200]
CTGAATGATGCGCAGGCACCGAAAGTTGATGCAAAATTCGATAAAGAACAACAGAATGCATTTTACGAAATCCTGCATCTGCCTAATCTGACCGAGGAACAGCGCAACGCATTCATTCAAAGCCTGAAAGACGATCCGAGCCAAAGCGCAAATCTTCTGGCAGAAGCAAAAAAGTTAAATGATGCCCAGGCACCGAAGGTT
>TRINITY_DN388_c0_g1_i1 len=360 path=[0:0-359]
CGGACAACGTCTACGTTGGCACCAACGACCCTGTGATCAAATCGATCGCAACCGTTGAAGGTGCGGATGTCGGCAAGTTCGAGCAACTGACACTGGACAAGACCCCGGTCAGCACGTCGGATACCGACGAGCCAGGTACGCCGGGCAACGAAGGCGACCTGGTCAAGGTCACCATCACCGCCGACCAGACTTCGGTAGCCGAGAACGTCAAACCGACCTTCACTGTGCACATCAACACCGCCCTGGCTCACGACCTGGTCGTGACCCTGAGCAACAACGCCCAGGTCACCATCAAGGCCGGCGAGACCAGCGCGCCATACACCCACGCTGCGCAGGGCGATGACGTTTACAACGATGCTG
>TRINITY_DN359_c0_g1_i1 len=222 path=[0:0-221]
CGGCGCGCATCGCATCCTGGCCGGCATGGTGATTCTGGCGGTGCTGTGGCTCACCGTGGCGGCGATGGTGGTGTTGGCGGTGCGCCTGGATTTGATCACCGGCTTGATCCTGTTCCCTTACCTGGCGTGGCTATGCGTGGCGGCGGCGTTGAATTTTTCGATCTTGCGGAATAACCGCTGATGGCTCACAACCTCTGGCCTGCCAGCGACGTTGAATTGGCC
>TRINITY_DN358_c0_g1_i1 len=540 path=[0:0-539]
CTTCCGGATGGCTCGAGTTTTTCAGCAAGATAATTCTAATACGACTCACTATAGGGAGACAACCTCCAAGCAAGGGTAGTCTGAGAGGATCGAAATGTACACCTCTCTGCAACTCGCAACTCCCAGCCTGTAAACCTATCGTTTGTAGGGGGTCTCAGGTATCGAAATCATATATTGATGCTGAGCAGCGCCACCAGCGTTCCAGTATCTTAGATACTTGCTGTATGACGCCGCGCGCGAGGGCTTTGTCTGCGTGCATGCAATAAGATGCCAACGTGAGATCACGCTAGCAGGTCTTGTAGGTTTTTTGCCACATGATCACCGACGACCTATAAGGGGACACTATCAGCTCGGTTTGGTTACGACCTTAGAGGCGTTCAGGCATAATCCAACGAACGTAGCGTTATACCAAAGTCCGGTCGAACTAGTATTGAGCCATTGGTTCGAAGCTGTGGTTCCTCTCGTACTGCACAGCATTTCCGTTAAGATAGCGTTCTGTTTCGTTCGCACACCAGTAGGGTAAAACTAACCTGTCTCACG
>TRINITY_DN382_c0_g1_i1 len=304 path=[0:0-303]
ACGATAAGGAGTCTGAAATGAGAAAATCACTGGCTATCATGGTGCTCAGTGTCTTGAGCACTTCTGCGTTGGCCGATGAGTTGCCGTTGGGACTTGATACGCAAGTGGTGGGTACCGTGACAGTTGGGCAAACGCTGCTGGTTGGCGCTGCCCTGATTGCGGGTGTTGCCGCGGTGTCCAACAGCGGCGGCAGCTCCAATGGCGGCGGCACTACGGGTACCACCGGTACTACCGGTACCACGAGTACCAGTCGCTAGTTGCCAGTTGCAAACCTTCCGCTTTTAGACCGCTTGGCACCCCCATC
>TRINITY_DN387_c0_g1_i1 len=792 path=[0:0-791]
GGAGAGTCAACGATGCCTATCATCAACAGCCAAGTAAAACCGTTCAAAGCTACCGCATACAAAAACGGCAACTTCGTAGACGTGACCGACGCTGACCTGAAAGGCAAATGGTCTGTAGTGTTCTTCTACCCAGCCGACTTCACCTTCGTTTGCCCTACCGAGCTGGAAGACCTGGCTGACAACTACGCCGAGTTCCAGAAACTGGGCGTGGAAATCTACAGTGTTTCCACCGACACCCACTTTGCTCACGCTGCCTGGCACAACACTTCGCCAGCCATCGGCAAGATCCAGTACACCATGATCGGCGACCCGACCCTGACCATCTCCCGCAACTTCGACGTACTGATCGAAGAAGCTGGCCTGGCAGACCGCGGCACCTTCGTCATCAACCCTGAAGGTCAGATCAAGATCGTTGAGCTGAACGACGGTGGTGTTGGCCGTGACGCTTCCGAGCTGCTGCGCAAAATCAAGGCAGCCCAGTACGTCGCTGCGCACCCAGGTGAAGTGTGCCCAGCCAAGTGGAAAGAAGGCGAGGCCACCCTGGCGCCGTCCCTGGACCTGGTCGGCAAGATCTAAGTCTGTGAAGTATCAAGGGCGGATTACCGCACCTAAGTAAGCAACACCGCCCTCGAAACGCCCGGGCGAGATTCGCTCGGGCGTTTTTTTGTCTGCGATAAACCGAATGAACAGGAAATCGCCCGTATGTTGGACGCCAATCTTAAAGCTCAGTTGAAGTCATACCTGGAACGGGTCACCCAGCCGATCGAGATCGTCGCCTCCCTCGACGACGGC
>TRINITY_DN386_c0_g1_i1 len=206 path=[0:0-205]
GTGTGTACAAAGGGCAGGGACTTAATCAACGCAAGCTTATGACCCGCACTTACTGGGAATTCCTCGTTCATGGGGAATAATTGCAATCCCCGATCCCCATCACGAATGGGGTTCAACGGGTTACCCGCGCCTGCCGGCGTAGGGTAGGCACACGCTGAGCCAGTCAGTGTAGCGCGCGTGCAGCCCCGGACATCTAAGGGCATCAC
>TRINITY_DN300_c0_g1_i1 len=282 path=[0:0-281]
GCGGTGTTAGCTATAAGCTTCTGTTGGTGTTACTTAACGGGTGAATGGCAACATGATCAAAAAAAAGCGATAAAAATAAAGAAGCATGGACGACTCTCAATGAGTTTATTTCGCTATGGTTTAGACTATGTTCAAATGGCGATTCAGCGTTTAATTGGTTTTGGGAAAAAAGAAGAGTTTAAGGAAATTTTGGCAATTTTAAGAAGGCAGAACCCTGATAGGATAAGGGTTCTGTGAAATTTGTCGTGTACAGAGCAAACGATTAATTAATAGGTTTTATAA
>TRINITY_DN350_c0_g1_i1 len=246 path=[0:0-245]
GCGATGGTCAGCCTGGCGTTGGTGCTGATGTGGATGGCCACGCGTCGCGTGCCGTATACCGGCCGCCTGTTGATGATCGGCGCGGCGCTGACGGTGGCGCTGGTGATGGCGTATCCGCCGTTGCAGGAGCGCCTGGCGACGATTTTCTCATCGGACAACGCCAGTACCGAAGTGCGTTTCGATGAATACCGCCTGTTCCCCCAGGCGGTTGCCGCGTACCCGCTGGGTATCGGCTTCAAGGTCGAC
>TRINITY_DN397_c0_g1_i1 len=242 path=[0:0-241]
TTTTCCGTGCGTCGTGTGTTACTGGCCAGTTTCCTGCTGGCGGCGCTGCGTTGGTTGCTGCTGGGCTCGTTTGCCGAGTTTTTCTGGGTGTTGCTGTTGGCGCAAGTGATGCACGCGGCAACGTTCGGCAGTTTTCATGCGGCGGCGATTGCCTTTGTGCAACGCAGCTTCGGCGACCGCCAGCAGGGCCAGGGCCAGGCGTTGTACGCAGCCTTGGCCGGCACCGGCGGCGCACTTGGCGC
>TRINITY_DN395_c0_g1_i1 len=788 path=[0:0-787]
CCCGGATTCGAACCGGGAATGCAGTCTTAGATTGACTGAGTGATTCCATTTCACTAAGGTCGATGTAAGGAGTGTTTCTCTATTCGCTATCTGTCCTATCTCACCTTTCGAACGGTGCCTAGTGCCCCGCCCCTCGCCTACTGTGTAGCCGACTCACGAAGTTCATCCAACAAACCCTCTCCAGGTACGCCCTCACTGGGCGGGCTTTGGGCCCCTTTTTCCCTGGCACTTAGCCCTTGCGGGTACCGTTGCTCACGGCTCTGGATAAGATTCAGCTTATCGCCACTGACTACACCGCAGTCTATGAGGGGACCGACGGACAACATCGTCAAATAGTTCGTTGACGGACTATGATCTCTATTTCATTTATTCACTCCCTACAGGTCAGCTTCTTTCACGTCGCTCTGTCCTCCAGTCTTTGACAGACCAAACCACTCTCATTTGTTCCAACAACCTCTTTCTCCTGCCCCTCCCTTTCCACTCACTTCGAGGAATCTTCAGTCGAAAGCCGACATCATAAGCCACGATCGCTCTGAACTGCTTTCGTAGCTTTGTCTTTAAGTCCAAATTAAAGGACTGCAATTGACTGGTGAAATTCCGATAGGACTGGTTCCACTTCTTCTCCTTCGGGCTGCAGAGGTCCCATTTTGCCTCCGCAGCGGTTGCCTTCATCTTACACAATCCTTGCCTTCCTTCCTCCACACACTCTTTCCTTCTCCGATCATTTGCCTCTTCCAACCTATTTGATGGAGCATAGGTCTCCTCCCAATACTTTACTTCTTCCAACA
>TRINITY_DN381_c0_g1_i1 len=212 path=[0:0-211]
CTCGATGCTGCTGTTTGCCGCGCTGACCTTCGTCAGCCTGCATGACCAGGGCGTGCCGTTTGCCCTGGCACTGCTGCTGACGGTGATCGTGATGATCGTCGGTGCCTTGCTCATCGAGCGCCTGGTCCTGCGGCCCTTGGTGAACCGTTCGCAGATCACCCTGTTCATGGCCACCCTTGGCCTGTCGTTCATCATCGAGGGCCTGGCCCAGG
>TRINITY_DN361_c0_g1_i1 len=206 path=[0:0-205]
TGGAGGCGCAGAACACCGAAGTCTCCGCCGGGCAACTGGGGGCATTGCCGGCGATCAAGGGGCAGCAGTTGAACGCCACGATCAGCGCCCGCAGCAAACTGCAGACCGTCGAAGCCTTTCGTGATGTGGTGGTCAAGTCCAGCAGCGACGGTGCCGTGGTGTTGCTGGGCGATATCGCGACCCTGGAACTGGGCAGCGAAAGCTAC
>TRINITY_DN357_c0_g1_i1 len=223 path=[0:0-222]
GCTGCGCTTGCCGAAGTACAGGATGTTGTCGTTCCAGGTGTTGTACAGCTTCAGGCCCAAGTGGGTCTGCAACGCCGGATTCTGTCGGCGGATGCGATTGAGCTGGGCGATCTCGGCAATGATGTTGCCCGGCGCGGTGAAGTCCCGTGGGCGGATCTCGTACTTCTCCGAGTCCAGGTACTCTTCCTTGCCCGGTACCGGCGCGGCTTCGCACAGTTCAAAA
>TRINITY_DN318_c0_g1_i1 len=295 path=[0:0-294]
CAGCTCTGTAGGAACGTGGCGGAAAACGCAGGCGTTTCTACAGGGTTACAGAGCGGCCCTGATGAGTGAGGATTCAGTACCATGGCTTACAGCGAAAAGGTCATCGACCACTACGAAAACCCGCGTAACGTCGGCAAGATGGACGCGGAAGACCCAGACGTCGGCACCGGCATGGTCGGCGCCCCGGCGTGCGGCGACGTAATGCGCCTGCAGATCAAGGTCAACGACGCTGGCGTTATCGAAGACGCCAAGTTCAAGACCTACGGTTGCGGTTCGGCCATTGCCTCCAGCTCCC
>TRINITY_DN360_c0_g1_i1 len=597 path=[0:0-596]
CATCACTCAATACACCAGTGCCAAGCTGTTCGAAGCCGTGGGCAAGCAAACCCCGACGTTCCTGCGGTTCTCCACAGTAGGTGGTGAGCGTGGTTCGGCTGACACTGAACGTGATCCACGTGGTTTCGCCTTGAAGTTCTACACCGAAGAAGGCAACTGGGACATCGTCGGTAACAACACCCCGGTGTTCTTCATCCGCGATCCGTTGAAATTCCCTGACTTCATTCACACCCAAAAGCGCCTGCCGCAAAGCAACTTGAAGAGCGCGCAGATGATGTGGGACTTCTGGTCGCACTCTCCAGAGGCGCTGCATCAGGTCACTATCCTGTTTTCGGACCGGGGCATTCCTGATGGCTACCGTCACATGCATGGCTTCGGCAGTCACACCTACAGCCTGATTAATGCCAAGGGTGAGCGTCACTGGGTCAAGTGGCACTACAAAACCAAGCAGGGCATCAAGAACCTGGCGCCGGCAGAAGCAGCGCGGCTGGCAGGTACCGATCCTGATTATGCACAGCGTGATCTGTTCGGTGCGATCGAGCGCGGTGACTTCCCGAAATGGCGTGTGTGCATTCAGATCATGACCGAGGCCCAGGC
>TRINITY_DN366_c0_g1_i1 len=201 path=[0:0-200]
GCGGATCTTTCGGTCCGTTTGTGATGGTCAGGAGGTTCAACGTGAACAAGTCGTTACTGGTTGGTGCGGTATTGGGTGCTGTCGGTGTAACTGCCGGGGGTGCTGTTGCCACCTACAGCCTGGTAAAAAGCGGCCCTGAGTATGCGCAAGTGCTGGCAGTGCAGCCGGTGAAAACCCAGATTAAAACGCCTCGCGAGGTCT
>TRINITY_DN372_c0_g1_i1 len=217 path=[0:0-216]
GGAGATTACCCGGCAGTTCTGGATGTACTGTCGGGAGGATCTGCGCAAGTTGAAGCGGATTACCCTGCTGTGGGACTACATCCGGGATGTGACGGAAAGGAATGGCGGGTTGTTGATGGGGGAGTCGCGGGAGATGGTTTTTCCTGAGTGAGGTTTGCGCTGGGAATGCCTGGGGCCGCAACGCGGCCCCAGGAACTGTTCATACCCGCTCGAGCAT
>TRINITY_DN368_c0_g1_i1 len=231 path=[0:0-230]
AGCGAGATCGCCCAGCGCGACCTTATCTGATAGCCAGGAAAGCAGGCAGGGGCACCAGTCAACGTCCTGCCGGCTTTCCTTTACTTAAAACGAACCCACATTGTCTGGAATGTGGTTATGGGCGTCTGTTTCGCCCGAATCTACAGGAATTAAAATGAGCGAAAGCTTTGCAGAACTCTTTGAAGAAAGCCTGAAAACCCTCAACCTTCAACCAGGTGCGATCATCACCGG
>TRINITY_DN352_c0_g1_i1 len=758 path=[0:0-757]
TGGTAAAGTTGACTTTAAAGAGTTTGTGGCGGTTTCGGCGCTGTTGGGGCTTTAGGGAAACTCTGAAAAAGACTTTCTGATTTGGCAAAATACCGCGACCCCACCCACCGAGTTTCCCGATGAAGCAGATGACCTTCGCCGACGCCGAGTACGCTGGCAAGCGCAAGCAAACCCGCAAGGAGTTGTTCCTGATCGAGATGGATCGGGTGGTGCCGTGGAAGGGCTTGATTGCTTTGATCGAGCCACATTATCCGAAAGGTGAAGGTGGCCGTCCGGCCTACCCGTTGATGGCGATGCTGCGTGTGCATCTGCTGCAGAACTGGTTCGGCTACAGCGATCCAGCGATGGAGGAAGCGCTGTACGAAACCACGATCCTGCGCCAGTTTGCCGGGCTGAACCTGGAGCGCATCCCCGACGAAACCACCATTCTCAACTTCCGCCGCTTGCTGGAGAAACACGAGCTGGCGGCCGGCATCCTCGCTGTCATCAATGGCTATCTGGGCGACCGCGGCCTGTCGCTGCGCCAGGGCACCATCGTCGATGCAACGCTGATCAATGCGCCCAGTTCGACCAAGAACAAGGACGGCAAGCGCGACCCGGAAATGCACCAGACCAAGAAGGGAAACCAGTATTATTTTGGCATGAAGGCCCACATCGGCGCCGATGACGAATCGGGTCTGGTGCACAGCGTAGTGGGCACGGCGGCCAATGTGGCGGATGTCACCCAGGTGGACAAATTGCTGCATGGCGACGAAAAC
>TRINITY_DN378_c0_g1_i1 len=211 path=[0:0-210]
ACTTGAACTACGCAGCGCTGTTGGCCTTGCTGGTCGGCATTTCCGTGGTGGTACCGTATGTCGGCGCCGTGGTGGTGACGGTACCGGTCACATTGATCGCCCTGTTCCAGTGGGGGTGGAGCGACCAGTTCATCTACCTGATGGCGGTGTACGGGATTATCCAGACCCTGGACGGCAACGTGCTGGTGCCGCTGCTGTTCTCCGAAGCCGT
>TRINITY_DN329_c0_g1_i1 len=227 path=[0:0-226]
GTCCACTATCCATACTCAGGATGCCATTCGCACCCTTACCAACGCTTTTGCTCCAATGAACTGCCTGATCATGGCCGCTCGCAAAGGCTGCTTCAGCTTCACCCTGGTCAACGAACACGGTATCGCTCGTCACAGCGAACGCCTGTACCCCGATCAATACTCCAGCGCAGAGCCGCTGCAGGCCGTGATCGAGCGTACCCGTCAGGCATTGACCGCCTGATCGACCC
>TRINITY_DN392_c0_g1_i1 len=207 path=[0:0-206]
GGGCAAGGGCCAGGGTGACCCCACCGCCTTGATCGACGCAGGTATCATCCTGCTGCCGCAAAGCCGCCAGCTGCCGTCAGTGAGCATGACTAACCAGGAAGGCCAGCCGGTGCTGGTCAATGAATTGAAAGGCAAGTGGAGCCTGCTGTTCTTCGGCTACACCTTCTGCCCGGACATCTGCCCCACCACGCTCGCCCAACTGCGCCA
>TRINITY_DN398_c0_g1_i1 len=221 path=[0:0-220]
GCGCCTGCTGCTTGTCGAAGATGACCGTGCCCTCGGCCAAGGGATCCGGGTGGCCTTGGGCGCTGAGGGCTACACCCTCGACTGGCTGCAGGATGGCGTCGCGGCCTTGCATGCCCTGCGCACGGAAAGCTTCGATCTGTTGCTGCTCGACCTCGGCCTGCCGCGCCTCGATGGCCTGGATCTGTTGCAGCAACTGCGCGCCGAGCAGCACGACCTGCCGG
>TRINITY_DN367_c0_g1_i1 len=222 path=[0:0-221]
ATGAGCATCGGCATGGCTTTCGTCACTCGCCTGCTCATAAGCTTCGAGCAGCGCGAAAATGTCCACGAGGTAACGACGCAGGCTGTTGACGTTGGAGCAGACAAAGCCGATCGGGTTATTGATCTCGTGGGCCACCCCCGCAGCCAGTTGCCCTATCGCCGCCATCTTCTCGGACTGCAGCAACTGCGCCTGCGCATCTTCGAGCCGCGCGATCAGCAGCGC
>TRINITY_DN356_c0_g1_i1 len=329 path=[0:0-328]
TTTCAAAACTGAAGGAGTGTCGCCATGCGCGAACAGAATTACGCAGTGAATGGTAACGCGCAGGCTGAGCAGCTTGAAGTCAGCCGCGTCTTGCGCAACACGTACGGCTTGCTCGCCCTTACCCTCGCATTCAGCGGCGTAATGGCGTTCGTGGCCCAACAGATGCGTGTTGGCTATCCGAATATCTTTGTCGTGTTGATCGGTTTCTATGGCCTGTTCTTCCTGACCAACAAGCTGCGTGACTCGGCCTGGGGCCTGGTGTCGGCCTTTGCGTTGACCGGTTTCATGGGCTTTATCCTCGGCCCGATCCTTAACCGTTACCTGGGCAT
>TRINITY_DN301_c0_g1_i1 len=532 path=[0:0-531]
CGAGAAAGGAAGGGAAGAAAGCGAAAGGAGCGGGCGCTAGGGCGCTGGCAAGTGTAGCGGTCACGCTGCGCGTAACCACCACACCCGCCGCGCTTAATGCGCCGCTACAGGGCGCGTCCCATTCGCCAATCCGGATATAGTTCCTCCTTTCAGCAAAAAACCCCTCAAGACCCGTTTAGAGGCCCCAAGGGGTTATGCTAGTTATTGCTCAGCGGTGGCAGCAGCCAACTCAGCTTCCTTTCGGGCTTTGTTAGCAGCCGGATCTCAGTGGTGGTGGTGGTGGTGCTCGAGTGCGGCCGCAAGCTTAGATAGAAGCGGCGGACGGCTTCACTTTGGTAAAGGTATCATGGCCCACCAGGGTGCTTTTCCACGCATTCGCTTCGGTGGTGCCGCTGGTCAGCAGCCACTGGGTGTTAATGCGCGCTTCCGCGCCGCCCACATACTGACCGCTCCAGGTGGTCGCGCTATGCGCATTACGATAGTTATTTTTCCACGCCACGGTCCAGCCCAGCGCGGTGCCGCTGCCATCGGT
>TRINITY_DN301_c0_g2_i1 len=242 path=[0:0-241]
GCGCGCTATCATAGCGGCCGGTCAGCACATAGCGGCTTTGCGCGTTGCCCACCGCGCTTTCATAGGTGCCGGTCAGCGCGCCATCCGCACCCGCGGTCACAATAAAGGTGCTGCCCAGCTGGTTATACCAGGTGCCGGTAATGCCCGCCTCAGCCATGGTATATCTCCTTCTTAAAGTTAAACAAAATTATTTCTAGAGGGGAATTGTTATCCGCTCACAATTCCCCTCTAGAAATAATTTT
>TRINITY_DN351_c0_g1_i1 len=230 path=[0:0-229]
GAGCAGCACAGCACTACTGAAAATATATGTTTCTTGGAGATACACCATGTCTAATCGCCAAACTGGTACCGTTAAGTGGTTCAACGATGAAAAAGGCTTCGGCTTCATCACTCCACAATCCGGTGACGACCTGTTCGTTCACTTCAAAGCTATCCAATCCGACGGCTTCAAAAGCCTGAAAGAAGGCCAACAGGTTTCTTTCATCGCTACCCGCGGTCAGAAAGGCATGC
>TRINITY_DN349_c0_g1_i1 len=330 path=[0:0-329]
CGCTGGCAAGCCGTTCTCAAACAACGTCCTCTAGGAGATACACCATGCAAGCACTGGAAAAAGACCTGGAAACCGAACTGCAACTTGACGATTGGTTTGAAGCACCGACCCACGAGGCAGCCGTTGAAATGATGCAAGCCGACGCCGTTGTGCCCTTTGGCACCGCGATGTGGCCTTTCTAACACGCGGCAGGCATCCGGCAGGTGCTGTGCACGGCACCTGCCCCCTTACCCAAGGCACAGAAGGACATACGTCATGGACAAGGCCCGCGCCGTCGAACACTTTCTCTACTACCTCGCGCATCACCCGGCCCTTATCGGCCTGAGCCAC
>TRINITY_DN364_c0_g1_i1 len=259 path=[0:0-258]
AGGTTGACCATCGACTCATGTTGGAGTACTTATATTGTTCGTAGTGGTGGATTTAATCACTTTGTAGAAGAGGATTATCGTCTTGGCTCAAGCTCATGGATGTGCAGCGATATAGTAGGTTACTTAGGGTATCCATACCGCGATTATACTCGACCAAGAATTTATCCCTGCTGTAACCTACCTTACCCTCGCCGCAAGGGGCATCAATTGAAGCCCGAGCTGATTGAGGCTGCCCTTCCAGCCGTTCCTCGACTTGGGG
>TRINITY_DN736_c0_g1_i1 len=238 path=[0:0-237]
GTCGCGCAAGGTATTGAACCAGCGTCTGGAGCGCATCTACGGCTACTTCCCCAGGTTACGCCTGCTGCGCAAACGCCTGGCGGGCCTGACCTCCGGTGGCGAGCAGCAAATGGTCGCCATCGGTCGCGCGCTGATGTCCGAGCCGTGCCTGTTGTTGTTGGACGAACCGTCCATGGGCCTGGCGCCCCAGGTGGTCGAAGAAATCTTCGAGATCCTTGCCCGGCTCAATCGCGATGAG
>TRINITY_DN731_c0_g1_i1 len=260 path=[0:0-259]
GTGGTTTAGTTGCAGGGATTCTTTTTGTACTACCCTCACTATTTATTTTAATTGGTCTTTCATGGGTTTATGTAAAATTTGGTGATGTACCCATTATTGCAGGGCTCTTTTACGGTATTAAACCTGCTGTTGTTGCCATTGTTTTTCATGCAACACATCGAATCGGCAGTCGATCACTTAAAAATAAATTTTTATGGCTGATTGCAGCCCTTTCATTTATTGCTATATTTTTCTTCAACTTACCCTTTCCTTTAATTGTG
>TRINITY_DN751_c0_g1_i1 len=204 path=[0:0-203]
CGCGTCCGGGCCAAGGTCGCCGATTCGAAGGATGCCTTACCACAGAGCACGATGGGGCCTTTCGTCGACGAAGACTTCGGCCGCGTCGCGGTTGCCTCGATTGCGGTCACTGCACCAGGTTACTCCATGAGCGAGATGCGCGTCGCGCTCAAGCAGATGCGCGACCGCCTGTACACCGTGCCTGGTATTGAGCGCATCACTTTC
>TRINITY_DN712_c0_g1_i1 len=320 path=[0:0-319]
GGTGAAATTTTAGTACCTGTGAAGATGCAGGTTACCCGCGACAGGACGGAAAGACCCCATGGAGCTTTACTGCAGTTTGATATTGAGTATCTGTACCACACGTACAGGATAGGTAGGAGCCAATGAAGCTAGCACGCCAGTGTTAGTGGAGGCGTTGTTGGGATACTACCCTTGTGTTATGGCTACTCTAACCTACACCATTAATCATGGTGAGAGACAGTGTCTGACGGGCAGTTTGACTGGGGCGGTCGCCTCCCAAAGTGTAACGGAGGCGCGCGATGGTGGGCTCAGAGCGGTCGGAAATCGCTCGATGAGTGCAA
>TRINITY_DN708_c0_g1_i1 len=203 path=[0:0-202]
TATGACCACTTCTTTGCAACCTGCTTATGCTCTGGTCCCAGGTGCGAACCTGGAGGCGTATGTGCACACGGTCAACAGCATTCCATTGCTGACGCCCGAGCAGGAGCGTGAACTGGCCGAGAGTCTCTACTATGAGCAGGATTTGGGGGCGGCTCGGCAGATGGTGCTCGCCCACCTGCGTTTTGTTGTACATATCGCCCGTA
>TRINITY_DN741_c0_g1_i1 len=366 path=[0:0-365]
ATGCAGTGTCCGGTGGGGACTGTAAGGTCACGGATTTTCCGGGCCCGGGAAGCCATCGATAAAGCCTTGCAACCGTTGTTGCAGGAAAACTAAAGACAGCGGCGACAGCCAAGAGAGGAACCGCCATGAGTCGTGATGCCCTGCAGGAATCGCTGTCCGCAGTGATGGATAACGAAGCGGATGAACTGGAACTTCGTCGAGTGCTCAACGCATTTGATGATGCCGAAACCCGTGACACCTGGTCTCGTTACCAAGTTGCTCGGGCGGTGATGCACAAGGATCTCCTAATCCCTCGTCTGGATATTGCTGCGGCCGTTTCTGCTGCACTGGCTGATGAAGCCGTTCCGGCAAAAGCTGCACGTGGAC
>TRINITY_DN720_c0_g1_i1 len=494 path=[0:0-493]
GGCTTACGGTGGATACCTAGGCACCCAGAGACGAGGAAGGGCGTAGTAATCGACGAAATGCTTCGGGGAGTTGAAAATAAGCATAGATCCGGAGATTCCCGAATAGGGCAACCTTTCGAACTGCTGCTGAATCCATGGGCAGGCAAGAGACAACCTGGCGAACTGAAACATCTTAGTAGCCAGAGGAAAAGAAAGCAAAAGCGATTCCCGTAGTAGCGGCGAGCGAAATGGGAGCAGCCTAAACCGTGAAAACGGGGTTGTGGGAGAGCAATACAAGCGTCGTGCTGCTAGGCGAAGCAGCCCGAATGCTGCACCCTAGATGGCGAAAGTCCAGTAGCCGAAAGCATCACTAGCTTATGCTCTGACCCGAGTAGCATGGGGCACGTGGAATCCCGTGTGAATCAGCAAGGACCACCTTGCAAGGCTAAATACTCCTGGGTGACCGATAGCGAAGTAGTACCGTGAGGGAAGGGTGAAAAGAACCCCCATCGGGG
>TRINITY_DN747_c0_g1_i1 len=219 path=[0:0-218]
CTGAATTCGCCGCCGAACACCTCAAGGCGCTGCTCGCCAGCCCTTATGACATCGTCGCGGTGTACACCCAGCCGGATCGCCCGGCCGGGCGCGGGCAAAAACTGATGCCGAGCCCGGTCAAGCAATTGGCGCTCGAGCACAACATCCCCGTGCTGCAACCGCCAACCCTGCGTAACGCCGATGCCCAGGCCGAACTGGCCGCGCTGAAACCGGACCTGC
>TRINITY_DN754_c0_g1_i1 len=266 path=[0:0-265]
GTGGAGCCTATTATTGCAATGTATTTGAGTTCCCAGGATTGGTGGACTATTTGTTATCACAAGGTTAGAGCTAAATTTTTAGAACTCATTGAAATTGATTTTAAAAAGGATGGGGTTCATTCGGATTTTAAGTCTGCTTTTGATTTTCTATCTAGTCTCAAAAACGCAAGGTGTTTTTCAGGGGTCGAGGGGAAGGATTTCCCCCGCTCATGAACTTTCAAAAGTAAAAATGAAATTTTTTCTTTTTGAAAGTGTAGTGAGTACAC
>TRINITY_DN714_c0_g1_i1 len=227 path=[0:0-226]
ACCGACTGGCTCAAAGGCACCGTGGAGCTGACGCCCCGTGGCGAGATCATTGTCGACGCCCGTGGCGAAACCTCATTGCCCGGTGTATTCGCTGCCGGTGACGTGACCACGGTGCCGTACAAGCAGATTGTGATCGCGGTTGGAGAGGGCGCCAAGGCTTCCCTGAGTGCGTTCGATCACCTGATTCGGACGTCCGCTCCGGCGTAAATCCGGGCCCGGAAATGAAA
>TRINITY_DN752_c0_g1_i1 len=320 path=[0:0-319]
TCAGGTGTAACCCATCGGCATATTCGTAGCGGGTGACGCGCCCGAGTTCATCGCGTTCGGCGGTGATTTTTCCGTAGGGGTTGTAGCTGTATTCGCGCGTAGCGCCGTCCGGTTGAGTTAGCTTGACCAGGCGCCCGGCGGCATCCCATTGGTACTGGGTCAGCGCGCCATGCTCATCCTCGCGGGCAATCTGTCGACCCAAGTCGTCATAGCGATAGCGCCGCACACCGCCATTGGGCCGCGTCTGCTCCAGCAGTTGCCCGCGCTCATTCCACACCAGCCGCTGGCAGCTGTGATCCGGGTACCAAACCCCAACCAGT
>TRINITY_DN723_c0_g1_i1 len=232 path=[0:0-231]
GGGTGATGGGCGCAGGGCTGGGGTCGAGCGTACAGTGCCAGTGCCCACGCCCACGGCACCGTCGATCACTGCGCCCAGCAGCTCGCCCAATGCGCGCACGACGTAGTGGGCCGCCGCTTCACGATCACCCAGTTGCGCGGCTTCTACGGCGTTGATCACCGACAGAATGCTTCTGGACAACCCGATTGGCAGCATGATCTTGACCGGGAAAAACATGCTTGCGACGTCCAAT
>TRINITY_DN770_c0_g1_i1 len=218 path=[0:0-217]
TTCAAGAGTGTTCTCCGGCAAGGCCGCGGTCGGGGTGAAGTACGAGATCGATGGCGACGAGCAGATCAGCCATGCCGCCAAGGAAGTGATCCTCAGTGCCGGTGCCTTCGGTTCGCCGCAGTTGCTGCTGCTCGCCGGCATCGGTGATCAGGACGAGCTCAAGGCCCTCGGCATCGAGCTGCGCCACCACTTGCCCGGGGTCGGCAAGAACCTGCAGG
>TRINITY_DN726_c0_g1_i1 len=270 path=[0:0-269]
TATGTGCCTCCCTTTCGGAAAGCGGCCTGCTTTAGTCAACGCCGTGGTTTCCCACAACGGATGGTGGACCGACAAATTCACTACACACTCGTTCTAAAGAACAACCCCCCCTCCCTCTCCACTTTCGACGATTATCCCCGCGCTACGATCAATAGACTTACCGTGGACCCTAGGATCAAATGTTACTAGGGAAATGCATTTTCGTCTACTTGGGTTCTCAGTTCAGAGGTTGCACTACAAACTGCTTCCTTCCTGTCCCGGGACGTCGCT
>TRINITY_DN769_c0_g1_i1 len=226 path=[0:0-225]
TGAGCAAGGTATGGCGTTCGCTCAGGCAACAAGCTGAGCAGTTTGCGGGCTGGAACCCCGTTATGCGATGGAATGTGGAGTACCGCGTTCTCGAACATGACTGCTTCGAGGCAGCTCTGGGCGCCAATCTCGGGTTCAGCTTGAGGCACCTGGGCGGAGACAAGCTGCAGGCCTGGCTGACGGCGCTGCTCCGCTCTGAGCCGGCAATCGCTGTGCAGTCTGCAGC
>TRINITY_DN762_c0_g1_i1 len=281 path=[0:0-280]
CGCGCACCCATATTCGCCATGCGCTGAAACTGCAGCGCCGCTCCGAGTCCATCAGCCTGGGCGAACGCCTGCTGAACAAGGTGCTCAATGGTTTCGACAGCGCCCTGGACAAGATCCCGGGTGAGCGTGTTCAAGCGATGCTCCACGAGTACCGCCAGGAAACCATCGAAGACCTGCTTGAAGATATCGGCCTGGGCAACCGCATGGCCTACGTGGTCGCCCGCCGCCTGCTGGGCGAAGGCGAACAGCTGCCGAGCCCCGAAGGCCCGCTGGCGATTCGC
>TRINITY_DN742_c0_g1_i1 len=267 path=[0:0-266]
CGGGTGAGTAACACGTATCTAATCTACCTTTTAGTGGGGGATAACCTTTGGAAACGAAGGATAATACCGCATAAGATCTTCATTATGACATCAGAAGAAGAGGAAAGATCCGTTTGGATCGCTAAAAGATGAGGATGCGGCGTATTAGTTAGTAGGCGGGGTAAAGGCCCACCTAGACGATGATACGTAGCCGAACTGAGAGGTTGATCGGCCACATTGGGACTGAGATACGGCCCAGACTCCTACGGGAGGCAGCAGTAGGGAATT
>TRINITY_DN758_c0_g1_i1 len=238 path=[0:0-237]
GCTGACGTTGCCGGTACACCGACCATCATCCTGGCCCGTACCGACGCCAACGCCGCCGACCTGCTGACATCGGACTGCGACCCGTACGACCAACCGTTCGTCACTGGCGAACGCACCCAGGAAGGTTTCTACAAAGTACGCGCCGGTCTTGACCAGGCGATCGCCCGTGGCCTGGCCTACGCGCCGTACGCCGACCTGATCTGGTGCGAAACCGCCAAGCCGGACCTGGCTGAAGCCC
>TRINITY_DN738_c0_g1_i1 len=301 path=[0:0-300]
TAGATACTCTGGCACTTGATATGTCAGACATGGGTATTGAACCAATCAAGGATACAGATGGTAAAATCTTGTTTAGTCTCAATGCTTTAGCTACTCCAGTAGGAAAGGCTTTACGTAAAGGTGTACAAGATACTGTTCCTGAATCAGCTCGTATGATGAAGTACTTACAGACTGTAGTACGTAAACATAAAGATCATTGTATGCAGTGGATGAATCCAGTAGGCGTTCCAGTAGTGAACTGGGCTGAGGGTCACACCACTAAGAAATTATTCATTCGTTCAATGGGTGTGGTTGCAATCAC
>TRINITY_DN757_c0_g1_i1 len=205 path=[0:0-204]
CGGACGGCTATCTGTTGGACGTCGGCGGTACCGTCGAAGACTCCGCCCGTGGGCAGAACTCGGTCAAGGCCGGCGTGCCGCTGTTCATCGTGGTAGTGCTGACCCTGCTGATGCTGCAATTGCGCAGTTTCTCACGCACGGCGATGGTATTTCTGACGGCGCCGTTGGGCTTGATCGGCGTGACATTGTTCCTGTTGGTATTCCG
>TRINITY_DN749_c0_g1_i1 len=251 path=[0:0-250]
TTCCACATCACCCGCTACGGCAACAACGAGCACCTGATGCTGGTGCGCGACGTGACCCGCATTCACCAGCTGGAACAGATGCGCAAGGACTTCGTCGCCAACGTCTCCCACGAACTGCGCACGCCGCTGACGGTGATCGCCGGCTACCTGGAAACCCTGCTGGACAACGTCGAGGACGTTAACCCGCGCTGGACCCGCGCCCTGCAGCAGATGCAGCAACAGGGCGGGCGCATGCAGACCCTGCTCAACGA
>TRINITY_DN706_c0_g1_i1 len=252 path=[0:0-251]
TGATGGGCGAGCGTGATGGGACACTCAATCGCAAGTTCGCAGCGGCACAGGCTTGTGGCTTGATTCCAGTGTTGTGTATAGGGGAGACCCTTGAGCAGCGTGAATCAGGCAAAACTCTAGAAGTTGTCTCGCGTCAGCTGGGCAGCATCATCGAGGAGCTGGGTGTTGGTGCGTTTGCAAAGGCAGTAATCGCTTACGAGCCGGTCTGGGCCATTGGTACCGGGCTGACTGCTACACCGCAACAGGCGCAGG
>TRINITY_DN701_c0_g1_i1 len=234 path=[0:0-233]
TGGGCGCGTTGCTCGCGGGCACCAAGTACCGTGGCGATTTCGAGAAGCGCTTCAAGGCTTTGCTTGGCGAATTGAAAAAACGCCCGCAGGCGATCCTGTTCATTGATGAGATCCACACGATCATTGGTGCCGGTGCGGCGTCCGGTGGGGTGATGGATGCGTCCAACCTGCTCAAGCCTCTGCTGTCGTCGGGTGACATTCGCTGCATCGGTTCGACCACGTTCCAGGGAAGTC
>TRINITY_DN732_c0_g1_i1 len=305 path=[0:0-304]
GGTGTTCTCCGATGTGTTCATGCCGATCCTGCCTGCGCTGATCATTGCCGGCCTGTTGATGGGCGTGAACAACCTGATGGGCGCCAAGGGCATGTTCATCGAGGGCAAGACGCTGCTGGAGGCCTATCCGAACCTGGATGGCCTGTGGAGCCTGATCAACCTGATGGCCAACACCTCGTTCGTGTTCTTGCCGGCGCTGGTGGGCTGGTCGGCGGCCAAGCGCTTTGGCGGCAGTGAAATCCTCGGCATCGTGCTCGGCCTGATGCTGGTGCACCCGGACCTGCTCAACGCCTGGAACTACGGCA
>TRINITY_DN710_c0_g1_i1 len=217 path=[0:0-216]
GCAACGTGAGTATGTCGAGGTGGTCGCGCCACAGCCGCCGCCGGTTCAAGTGATTGAAGTCGAGCCTGCGCCACGCTACGGCTATATATGGTCGCGCGGTTACTGGCGTTGGGACGGTGGGCGCTACGTCGCGGTGCATGGCCATTGGGAGCCTGTGCGCGAAGGCTATCGCTACGTGCATCCGCACTGGGTGCAACGCAATGACGGTTTCCACTGG
>TRINITY_DN744_c0_g1_i1 len=301 path=[0:0-300]
CCGACCTGTACGGTAGAGCTACCGGGTGGTGACGGCGCGACACGGGCAATGATGCTCATCCCGCCGGCAGTCGAGCGGGGGACTATTTCGCTGACCATTCGGAACCCGTCTCTTGAGCGATTCAAGCTCAGCGACTACGTATCCAGTGGTCGATTCGACCGAACGCGAGCAATTGCGACTTCCAAAATTGCTATGGCCGAGTGGCAGCGGGAAATGATGGTCTTGCATGATGCAGGTGACTGGCAGCGTTTCTTTGAGCTGGGCATTCACCACCGTGTGAACATCATTATCTTTGGTGGAC
>TRINITY_DN765_c0_g1_i1 len=286 path=[0:0-285]
TCTGACTCAAACCTGTGAGAAGGCCAGGAGTATAGAACCTTCTCTCAACTGAGCTTGTCCTCAGGGCATATAAACTGTTTGCGGTCTTTTGAGCATTAATCATCATCCGGTATATGGCTATTGTTGAGTAGTTCTACCACTGAACCTGGAATTCTCATAGCAGCATATTGCCTTCGGTTGTACAGCACATCGACAATAATAGTGATCACAGCGATTATAAACCCGAAAATCCGTGGGCTTGTTCGAAACACTGCCAGTCAATTGCTAGGCCCTCGTGTGTGTCAGA
>TRINITY_DN707_c0_g1_i1 len=213 path=[0:0-212]
GGGAAGAGTTGCAACAGGCTGCGAAAATGATTCGTGAGCAGGTCTTTATTCAAGAGCAAAACATTGCTGCTGAAGATGAATGGGATGTGCAAGATGAAATCGCAGTTCATTTTGTGGTCTATGAACAAGATCAAGCCATCGCCACCGCACGACTTTTGCAAAATCATAGTATTGGTCGAGTTGCAGTTTTGAAGTCACATCGTGGTTTGGGCG
>TRINITY_DN737_c0_g1_i1 len=212 path=[0:0-211]
GTTGACGCTTGGCTTTGTGTGCGTGGCGTTTGGCATGTATCCAGTGAACCCGCCCCTATGGGTGTGGGTCTGGATGATCCTCAACGCCTTCGTATGGCCGCACCTGGCCTTTCAGTCCACATTGCGCGCGCCCCAGGCCCTGCGCAGTGAACGCCGCAACCTTCTGTTCGACTCCTTTTGCGGCGGCTTCTGGGTCGGTGCCATGCACTTCA
>TRINITY_DN763_c0_g1_i1 len=249 path=[0:0-248]
CTTCGTGTTGCTGGCCGCGGTGGTCGCGGGCATGTTCTTCCAGATCAGTGGCCTGCAACTGGCAATCAGCGCAGGGTTCGTGCTGTTCTCGTCGGTGTGCATCCTGTTCCAGACCAGCGCCATCATCCACGGCGGTGAACGCAACTACATCATGGCGACCATCAGCCTGTATGTGTCGATCTACAACCTGTTTATCAGCCTGTTGCAGATCTTCGGCATCATGAGCCGCGACGACTGATTCATCCCGCA
>TRINITY_DN767_c0_g1_i1 len=285 path=[0:0-284]
CGGGAAGCAAGTTGGCAAAAGCTGAGCAACACGGCGTAAAGGTGATGAGCGAAGGTGAATTTAAAATAATGATTGATAATCTTACAGAGGCTACTAGTGATGCTGTAGCTTAAGACAGGTACTCAAAAAAAACTGCAATCTAATTGCAGTTTTTTTTTGGCCTGAAAAAGCCTTGAGCTATTGACGGTGATCGAGTTGATGAATCCTTGCATACGCCCTTAAGAGCAAAAGTGTGCCTTTCAGGGAAAGGATGTCGAAATACCCCCTGAAATTGCCTAATTAATA
>TRINITY_DN753_c0_g1_i1 len=208 path=[0:0-207]
CTGCTGGGGGCCACCACGCTGCTTAATCTCAAGGACAAGGATCCGATGCTGGCCGGCGTGATTCTCGACATGTCGATGAACGCCACCATCGCCTCCAGCCTGCAACTGGGCAGCTCGATCCTGGGCAGTCTGGAGGGCATTACCACCCTGCATCAGAAGCGTGTGGAACAGGCCGGGTTCGCGGTGCTCAAGTCACCGGATGTGCCGT
>TRINITY_DN704_c0_g1_i1 len=203 path=[0:0-202]
GCGCCCCGGCCGTATGCGGAACGGCTCTTGCTGGTCCGCCGCTCGGCTCGGGGTGTGGACTGTTGTCGGCCGCGCCGGCGGCCAAAGCCCGGGGGCCCTAGGTGCCCCCGGTGGCCGTCGTCGGCACGGCCGGTACCCGCGCGCCTAAAGGCGTGTCCCTCGGGGCACTGCGCTGCAACGGCCTGCGGGCTCCCCATCCGACC
>TRINITY_DN717_c0_g1_i1 len=229 path=[0:0-228]
CTATACTTGCCGCCGGTTTCTTCATAACCAGCTTGGGGTTAGGTTACTTTGCTAAAGAGAAAGCTCATGTGCTGACTCAAGTAGGTCTCCCAAACCCAGCAGTGTTGGAAGTGCCAAAAGCAAAACCGGCTTCTGATGATGTCCCGGTGCTTCAAGAGCAAAAGTCGGCTACTCCAGCGACTGACGTACCTCCAGCTCAAGAGCAGAAGTAAGAAGGGTTGTAAACGCG
>TRINITY_DN721_c0_g1_i1 len=393 path=[0:0-392]
GAAACAGTCGAAATGACTGCTTACCGGTTGTAGCAAGGCGTTATCCAGAGGTACGTAACGCTTTGAATTTGTTAGGTAAATTTACCGAAGCAAAATTAACCGGCACTGGAAGTTGTGTGTTTGGGGGCTTCCCAAGCAAAGCTGAAGCTGATAAAGTCTCGGCCCTTCTTACAGAGACCCTTACAGGGTTTGTAGCAAAGGGAAGCAACGTTTCGATGTTGCATCGCAAGCTGCAAAGTCTGCTCTAAAAGGAATCGAGTACTGGGTACTCGTTGCAACAGATACAGGGGCGTCGCCAAGCGGTAAGGCAGCAGGTTTTGATCCTGCCATGCGTTGGTTCGAATCCAGCCGCCCCTGCCATTTTCCTATACTCATCCAGGTTACCCTCAGCCT
>TRINITY_DN772_c0_g1_i1 len=233 path=[0:0-232]
CAACAGCAAATCCGGCGAAATTGTAGTGCAAGTGAAGATGCTTGCTACCCGCGATTGGACGGAAAGACCCCGTAGAGCTTTACTGTAGCTTAGCATTGAATTTCGGTATTGTCTGTACAGGATAGGTGGGAGACTGAGAAGTAGGACCGTCAGGTTCTATGGAGTCATCCTTGGGATACCACCCTGATAGTACTGGGATTCTAACTGGAGGCCATGAATCTGGTCACAGGACA
>TRINITY_DN743_c0_g1_i1 len=202 path=[0:0-201]
CGAGCGCAGAAGTGGTCCTGCAACTTTATCCGCCTCCATCCAGTCTATTAATTGTTGCCGGGAAGCTAGAGTAAGTAGTTCGCCAGTTAATAGTTTGCGCAACGTTGTTGCCATTGCTACAGGCATCGTGGTGTCACGCTCGTCGTTTGGTATGGCTTCATTCAGCTCCGGTTCCCAACGATCAAGGCGAGTTACATGATCC
>TRINITY_DN728_c0_g1_i1 len=227 path=[0:0-226]
TCTACAGCCTGGGGCGGGGGGATCTGCTCGCCGGCCTCGGACCGTTTCGCGATGCGTGGCGCCGGGGCGACTTGCAGGCCGCCGAGCATGTGGCCGAGCGAGACCTGAAGATCGCAGCGGACAGCGGGGAACAACTGCTGGAACGGGTTCAGGGCCATCTTCTATGGCAGGCCTACCAGAGTTTCTTCGCGGTGATCTTCTGGTACTTCCTGCTGGGCCCTGTCGCG
>TRINITY_DN733_c0_g1_i1 len=201 path=[0:0-200]
ACCCTGCGCAGCCCGGGGCAAGGCGGCAAGCTCAGCACGGGGTCGGGGCGGACCTGTGTCTATACCGCCAAGACTGCGAGCTTCGGCACGCCGCCGTATATGGACCTGGTCGACGTGCGCAATCCGCGCACCTCGGAAGTGAAGGCGATCCAGGTCCTGGTGCTGACCGATACCGCCCAGGTGCCGCTGTTCCTCGGCGAG
>TRINITY_DN730_c0_g1_i1 len=213 path=[0:0-212]
GGCCGTGGTGGTGGAGCTGCCTGCCAAAATCAGCGCGCACAATACCACCGAAGGCGGTTTCGTTCGGCCAGAGGCGGAGCACTACGACGAAGCCGTTGACGACTGCCGCGAGGCGATCGAGGCCCAGGGCCTGAAGGTGTCGCCATGACCGAAGTCCATCGCTACAAAGTCGTCAAGATGCTTTCCGAGGGTGGCAACCGGATCAGCTACGAC
>TRINITY_DN716_c0_g1_i1 len=458 path=[0:0-457]
CTGCGATCAAGGGTATCCACCCTGACCTGATCGACGTGCCTAAGGACGAAGTCAAGCCAGAGCAGTTCGACGAGCGTCATGCTGACGACGACGAGCCGTTCTCGGCCCTGGCCTTCAAGATTGCCACCGACCCGTTCGTTGGTACTCTGACCTTCGTTCGCGTTTACTCGGGCTTCCTGACCTCCGGTGACTCCGTCATCAACTCGGTCAAAGGCAAGAAAGAGCGCGTTGGTCGTATGGTTCAGATGCACGCCAACCAGCGTGAAGAGATCAAAGAAGTACGTGCAGGCGACATCGCTGCTCTGATCGGCATGAAGGACGTCACTACTGGTGATACCCTGTGCAACGCCGACAAGCCGATCATCCTTGAGCGTATGGACTTCCCTGAGCCTGTGATTTCGCTCTCTGTAGAGCCGAAAACCAAGCAGGACCAGGAGAAGATGGGTATCGCACTGGGC
>TRINITY_DN768_c0_g1_i1 len=227 path=[0:0-226]
GATCTTGTTCTCGTAGTCGTTGCGGAAGTAGGTCAGGCCGGCGCTCCAGCCATCGCGGGCGAAGCTGATGCCGATTTCCTTGTTGATGCTGATTTCCGGATCGAGGTCTTCATTGCCCAGCACGTAGCAGCCGTTGGACGCCAGGCTCGGTGCGCAGCCGTTGCCGTTGCTGCGGTACAGGTAGTTGGGGTTGGACTGGTACAGGTTCGGCGCCTTGAACGCGCGGG
>TRINITY_DN760_c0_g1_i1 len=233 path=[0:0-232]
AGTTGAACTTCTGTTCAGGCTCACTTCGACTCGTCAGGTGATACTGGACATACGTTTGCAAACTAAAATCGGCCTTTACTGGTTCGACTTAGGGAGTAAACATTTTACTGTGAAAAAATTAGAGTGTTCAAGGCAGGTTTTAGCCCGAATACATTAGCATGGAATAATGGAATAGGACTAAGTCCATTTTATTGGTTCTTGGATTTGGTAATGATTAATAGGGACAGTTGGGG
>TRINITY_DN705_c0_g1_i1 len=439 path=[0:0-438]
TTTTAACTGCTAATTTCTTCGGCAGTTGAGTTCTTACACACTCCTTAGCGGATGACAACTTCCATGTCCACCGTCCTGCTGTCTGTAGCAATCAACACCTTTCATGGTATCTATGATGCGTCGTTTATTTAGGCGCCGTAACATTACGTTTGGTTCATCCCACAGCACCAGTTCTGCTTACCAAAACTTGGCCCACTAAGCACACAGATATCTTCTACGCCGCTTGTGGATGGCACACCCTGACAGGGGGGCGACCCGGCGTCAACGTTGCAACAGCATCATGCAAGAATGCTATGGTACGTACCCATTTATAGTTTGAGAATAGGTTAAGATCATTTCGAACCTAAGGCCTCTAATCATTCGCTTTACCAGATAAGAATAGGTTCCGAAACGTTGCGTGCTCCAGCTATCCTGAGGGAAACTTCGGAGGGAACCAGCA
>TRINITY_DN756_c0_g1_i1 len=208 path=[0:0-207]
GCCTGACGCACTGTTCGTTATCGACGTTGATCACGAGCGCATCGCGATCACCGAAGCCAACAAGCTGGGCATCCCTGTTATCGGCGTAGTCGATACCAACAGCAGCCCGGAAGGCGTTGACTACATCATCCCAGGCAACGATGACGCCATCCGCGCTATCCAGCTGTACATGGGTTCGATGGCTGACGCTGTTATCCGTGGTCGCAAC
>TRINITY_DN724_c0_g1_i1 len=220 path=[0:0-219]
TGGGCGGCCAACCCGGATGTAGCGCCCTACGCCAGCCTGTACGCCACCGACTTCCTGATCGAAGCCAAGGAGCGTGGGCTGCCAGTACCGGAAGATCTGTTGGTGCGGGCCAACGCCTATCTGACGGACCTGGCCAACGGCCCGAGCGAAGGCCTGTCGGAATTGCGCAACCGTGCCTACGCCAGTTACCTGCTGAGCCGTCAGGGGATTCTCGTCAGTG
>TRINITY_DN725_c0_g1_i1 len=605 path=[0:0-604]
GGCTCCGTCTCGCCAATTTTTGGCTTTCTTGCAAGACAATAGAGTCGCAAGACAATCAGTGGAGCTAGTAGATGGCAACTATCAACCAGCTGGTACGTCAGCCGCGTAAGCGTATCGTCGAGAAATCCGACGTGCCTGCGCTGCAGAACTGCCCGCAACGTCGTGGCGTATGCACTCGCGTGTATACCACTACGCCGAAAAAACCTAACTCGGCACTGCGTAAAGTATGCCGTGTGCGTCTGACCAACGGTTTCGAGGTTTCCTCGTACATCGGTGGTGAAGGCCACAACCTGCAAGAGCACAGCGTCGTTCTGATCCGTGGCGGCCGTGTAAAAGACTTGCCAGGTGTTCGTTACCACACCGTTCGCGGCTCTCTGGATACTTCGGGCGTTAAAGGCCGTAACCAGGGTCGTTCGAAGTACGGTACCAAGCGTCCGAAGTAATCGGTCGTTTGCAGACATCCATTTTTTTGAGTCGATAAGAGTAAGGTCGGGCGTGGGTCGAATGACCTGGTCCCGGGCTAACCTGAAGACCGTTTGAGGGCTTATCAATGCCAAGACGTCGCGTAGCAGCCAAACGTGAGATTCTGGACGATCCGAAATACG
>TRINITY_DN709_c0_g1_i1 len=227 path=[0:0-226]
GACGGGATGGATCATAAATCACAGGCACATCAACAGTGCCCTGACCATCTAAATGACCAGCCACAATCGCTTGATATGTTTTATCGGTTTGACGTTCTTGAAACTGACGAGAAATGGATTTTTGCCCCCAACAGCTGAGACCAAAAACCAAGATACCTGAGGTATCGCGATCAAGACGGTGGATCAGTAGTGTTTTAGGTTCTAGTTTGACTAAACGATTGATCATA
>TRINITY_DN759_c0_g1_i1 len=251 path=[0:0-250]
GTTAGGTGAAGTGGTTTGGAATGGCCTACCGGAGTAGGTGAGAGTCCTGTAGCTGAAGATGATGATGTGGGGGTTGTTGGGTTCCCGAGTAGCAACGGGCTCGTGGAATCTGTTGTGAATCTGCCGGGACCACCCGGTAAGCCTAAATACTCAGTGTGACCGATAGTGGATAGTACCGTGAGGGAATGGTGAAAAGTACCCCGGGAGGGGAGTGAAATAGTTCCTGAAACCATGTGCTTACAATCCGTCAG
>TRINITY_DN727_c0_g1_i1 len=254 path=[0:0-253]
AACGGCACCCTGGATCCTGAAGAGGCTATCCGCCGCGCTGCGACCATCCTGCAACAGCAGCTGGCCGCGTTCGTCGACCTCAAAGGTGACAGCGAGCCTGTCGTAGTCGAGCAGGAAGACGAGATCGATCCGATCCTGCTGCGTCCGGTTGACGACCTGGAACTGACTGTACGTTCGGCCAACTGCCTCAAGGCGGAGAACATCTACTACATCGGCGACCTGATTCAGCGTACCGAAGTAGAGCTGTTGAAGAC
>TRINITY_DN750_c0_g1_i1 len=344 path=[0:0-343]
TTGGCCTGCGAAAAGGCTCGGCTACCGTCGCCAAGGCAGAAGCCCACGGCCTGAAAGTGACTGACGTTGCTTCCGCTGTTGCGGCTGCCGACCTGGTCATGATCCTGACCCCGGACGAGTTCCAGGGCGCTCTGTACAAGAACGAAATCGAGCCGAACATCAAGAAGGGCGCTACCCTGGCCTTCTCTCACGGCTTCTCGATCCACTACAACCAGGTTGTTCCGCGTGCCGACCTCGACGTGATCATGATCGCGCCGAAAGCCCCGGGCCACACCGTTCGCTCCGAGTTCGTCAAAGGCGGCGGCAACCCTGACCTGATCGCTATCTACCAGGACGCTTCCGGC
>TRINITY_DN761_c0_g1_i1 len=208 path=[0:0-207]
GATCAGAAAAGGTTACTGCGCGTTCAATAACATTTTGCAACTCACGAATATTGCCTTTAAATGGCTGATTCAGCAACCAAAGTTTAGCTTCTTCTGTGAATTGCTTACGCGGTAAAGACCAGTTGTCATAATGTTTGTTTTTAATTGATTCAGCTAATAATAAAATATCCGCACCTCTTTCACGCAAAGGTGGAATATTTATCGTCAT
>TRINITY_DN740_c0_g1_i1 len=320 path=[0:0-319]
GCCGGAAGTGCGCCAGGCAATCAACCTGGCATTCGACAAGGCCAGCTACCTCAAGGCCGTGTTCGAAGGTACCGCCGAAGCCGCCGATGGCCCCTTCCCGCCCAACACCTGGAGCTACGCCAAAGAGTTGCCCGGTTATCCGCAGGACCTCGCCAAGGCCAAGGCCTTGCTCGAACGTGCCGGGCTCAAGGACGGTTTCAAGACCACAATCTGGACACGCCCCACCGGCAGCCTGCTTAACCCGAACCCGAACCTCGGTGCGCAACTGCTGCAAGCGGACCTGGCCAAGGTTGGCATCCAGGCCGAAATCCGCGTGATCG
>TRINITY_DN766_c0_g1_i1 len=322 path=[0:0-321]
GCCGACTTCGAACAGCCCGGCGGGTTCCTGGCACGCCTCGCTGCCCAGGTACACCACCAGTGGGCTGACCAGTTCCGGCTTGAGACGCTCGAATACCTGCGGCGGGATCAAGCCTTCAGTCATGCGCGTGCCGCCGGTGGGCGCGATGGCATTGACCAGGATGTTGTTCTTGCGGCCTTCCAGGGCCAGGGTACGGGTCAGGCCATACAGGCCAAGCTTGGCCATGCCGTAGTTGGACTGGCCGAAATTGCCGTAGATGCCTGAGGTGGACGCCGTAAAGATCACCCGGCCATAGCTTTGCTCACGCAGATGAGGCCAGGCG
>TRINITY_DN702_c0_g1_i1 len=223 path=[0:0-222]
GGTGACGACTTCGATGCCCGTATGGGGGCCGAGGCTGTCCGCGAGCTGCTGCACGCTATCGACCTGGAGCACGAGATTGGCCGTCTGCGTGAAGAGATTCCGCAAACCAACTCGGAAACCAAGATCAAGAAGCTTTCCAAGCGTCTGAAGCTGATGGAAGCTTTCCAGGGCTCGGGCAACCTGCCTGAGTGGATGGTCCTGACCGTCCTGCCAGTGCTACCGC
>TRINITY_DN718_c0_g1_i1 len=236 path=[0:0-235]
CGAACGTAGCGATACGGACGGATCGAAGAGAAGGTTGTATCGCAGTAAAAGTTGTAAATTTGAAATGTGTAGTTCCGTGATAGCTCAGTCGGTAGAGCAAATGACTGTTAATCATTGGGTCCCAGGTTCGAGTCCTGGTCACGGAGCCAATTTCAAAACCGGGGTATAGCGCAGTCCGGTAGCGCGCCTGCTTTGGGAGCAGGATGTCAGGAGTTCGAATCCCCTTACCCCGACCA
>TRINITY_DN711_c0_g1_i1 len=222 path=[0:0-221]
GCGCTGTCCTGGACCAGGCGGCCGAGGATGTCCTGGACCTGGCGCTCCTGGGCCTGGAACTGCTGCCAGTATTTGTCCAGGTCCGCCGGCTGCTTGCCGCGCAGGAGCACGTTTTTCCATTCCTGGACCTGGATCTTGAATTGCAGGTTGGCTTCATCGATCTGTTGCGAGGCGCGCAGCGGGCCGCCGACCAGCTGGCTGTAGCCATCGACACTGGCGGAC
>TRINITY_DN715_c0_g1_i1 len=207 path=[0:0-206]
AAAAAGTCGTCGAAAGATCGACGCAAGCTACCGAAGGGAGGTGCTTCCGCCTCCGTAAATAACGGAACGATCAATAAGGCGGCGTGCGCGAAGTACGCTGTCAAGTACACTGACACTGATAGTGCAGTGTACGTCTGGCCCCGCGAGGTCTGTGCCCCTCGCGTATTGTTCGAGTGGCAGCCGTCGCGAGACGCTGTCGGTGCCGAG
>TRINITY_DN739_c0_g1_i1 len=220 path=[0:0-219]
GCTGATTCCATGAAGGAAATTTAGTTTCCTGACAGGAATGCAAGGCGCTTGCCAGTTTTCAGGACACGAACGGAAATGGCCCCGGCGTTGCACCGGCCCGCTGTTTATATGGGAAACTCTCTTTCATCCGAGGAAAGTCCCGGCCTTCGCTGCACCGAGGCCGGGATTTTTTGCACTTTCTCAGTGCGAAATTAATTTTCCTGAACCGAAAACAAGCAGG
>TRINITY_DN764_c0_g1_i1 len=222 path=[0:0-221]
GCCGCCTCAGTCGACGATGGGGATAATTGAGGTCCGACTATGACAATAGAGAATCTGAGGGTCTTGAATAAAAGTTGTGTCCCTATGTTTATAGAAGGAAGGCCTATTATCTGGGCATGGAAGGGGACGATTACGTGTGCGTAGTCAGCGGCTTTCACCAGCCAAAAGAAGCGTGGACGAATTTTCGGCACCGGAGTGATCCCATTCGAGCCTACGAAATCC
>TRINITY_DN734_c0_g1_i1 len=297 path=[0:0-296]
GTAACTGTAAAGGTTTTTGTGGCATCATCGTAGGTCCATTCACCATCCACACCGTTATCATTGGCGTACTGTTTAAAAACTTTTTCTGCTGTTGCGGCATCCACGGCTTCTGTGGTGGTTTCACCCTTCAGGGTTTTGCCATTAATAACCAGTTTATATGTGGTAACTGCCGGGGTCAGTTCACTGGCATCAATAACTTCCGGTTTTTCGGTCACGGTAAAGGTTTTGGTGGCATCATCATAGGTCCATTCGCCATCAACGCCGTTGTCATTTGCATACTGTTTAAACACTTTTTCT
>TRINITY_DN735_c0_g1_i1 len=216 path=[0:0-215]
GGGCCATCGTGCTGTCGATGCTGTTGACCTGGCTGTTGTCGGCCGGCGTCGTGGTGGTCATCCTGATGACTCCGACCGTGCTGCAGACCATCTACCACTTCACTCCGACCATTGCGCTGCAAGCCAACAGCCTGGCCATCGTGACCCTGAGCCTGGGCTGCATTGCCTCCGGTGCCCTGGCCGACCGTTTCGGTGCCGGGCGCGTACTGGTTGCCG
>TRINITY_DN771_c0_g1_i1 len=216 path=[0:0-215]
TTGCCGCCGAACTGGGCGGAAGCGTTGCGGCGGCGTTGCGTACCAGCGGCGGCGGCGCAGACAAGCCCCATGTCCTGGCCCCCGACTTCGAGGCACATTTCCGCTACGACTGGAATGAATCCGGTGCAGCGGACTGGTCGCAATGGCGGGTGCGGCGGCTGATGCCCATGGAGTGCGAGCGGCTGCAGGGCATGCCCGACGACTACACGCTGATCC
>TRINITY_DN755_c0_g1_i1 len=209 path=[0:0-208]
CTTGATGGCCTACGTCGAGATACAAAAGAACCAGTTTGAGCGGATCTTTGAAAATGTATATCGTTGGCAGAAGAAATTATTTAGACCAGTTATCAAAAACTTCATTGATGACTTTATTCTCGATAAAAATCATCTGCTACCACAGAGAATCTATAAATAATAGTGCGTAAGTCCTAATTCATTTAAATGCGTCTAAAGACAGCTTGGCT
>TRINITY_DN722_c0_g1_i1 len=373 path=[0:0-372]
GGATAAAACCGTTGATGCGCTGATGAAGCTTGATCTCGCGGCAGGCGTGGAAGTGCAGATCAGCCTCGGCTAAGACTCGGGTCTTAGTCGTGTAACGCTCTGAAATGGGCGGCCATAGCGGGTGAAAGCCCCGTACACTCATGAGGTTTACAACATGACTATTGGTGTAGTCGGTCGTAAATGCGGTATGACCCGTATTTTCACCGAAGAAGGTGTCTCCATTCCGGTCACGGTCATTGAGATCGAGCCGAATCGCGTCACCCAGTTCAAAACTGAAGAAACCGATGGCTACCGTGCAGTGCAAGTCACTGTCGGCGAGCGTCGTGCTTCGCGTGTGACTGCCGCTCAGGCAGGCCACTTCGCCAAGGCCAAC
>TRINITY_DN729_c0_g1_i1 len=267 path=[0:0-266]
GCGATATCAACATTTTCGCCCTGGTCGCCATCGGTCTGCTGGCAGGAGCGATTATCGGTTTTGTGGTGTTCATTGAGCGTGGTCAGCGTCGTATTGCTGTTCACTACGCCAAGCGTCAGCAGGGCCGTAAGGTCTTTGCTGCGCAGACCAGCCACTTGCCGCTGAAAGTGAATATGGCCGGTGTTATTCCGGCAATCTTCGCGAGCAGCATCTTGCTGTTTCCGGCTTCGTTGGGTACCTGGTTTGGTCAGTCTGAAAATATGGGCT
>TRINITY_DN703_c0_g1_i1 len=279 path=[0:0-278]
GCGAATTACTGCGGATATGCTCAATCTTCGTAGTGGTACTTTAGGTGGTGCTGGTGGTCGATTCAATAGAAATATGGCTGATACTATCGAGCAACCTTATGTCGATATGGTTAAAGAGGTTCTAGGAACTTCTAAACATAGCTTCGTAGCGAACACCAAAGGTACAAGTCCGTACTCATTGTTGAGTGCTGCTAAGGGTACTATTTTACTTGATAGCCCTGCTGGATATAGTTCTGCGCTTATTCCAAGTCGTGCTCGTGCTGCAATGAATCAGTACAA
>TRINITY_DN719_c0_g1_i1 len=250 path=[0:0-249]
GCCCGTCTGGCCCGGCAAACGGTTTTTCACCCTCATCAGGAGATTACAATGAGCGTACTCGTTGGTAAGAAAGCCCCCGATTTCACCGTTCCGGCCGTGCTGGGCAATGGCGAGATCGTCGATAGCTTCAACCTGGCCTCGGCCATCAAGGGCAAGTACGGCCTGGTGTTCTTCTACCCGCTGGACTTCACCTTCGTCTGCCCGTCCGAGCTGATCGCCCTGGACAACCGCATCCCTGACTTCCAGGCGC
>TRINITY_DN748_c0_g1_i1 len=275 path=[0:0-274]
GATGGAGATAAAGGCTATCCAAATGGTGGACAAGGTACGGCTAAAGGTTTCCTAAATACTACTAATATTGTACGGGCCAGAAATACAGATGCAGCCCCCAATTTAACTAATAAACTAATTTTTGGAGTAAGTTCTGCAAAGGCATTAAGTTTTTTTGAGACAGGAAGTACCAGTTATAACTTTGGCAGTTATGGTTATAACTTAACAAGTAGTTCAACTTCAGTGGTTAAAAATGGGGTATGTGCTACAAGTACAGAAACAGACCGTTGGTCTGC
>TRINITY_DN746_c0_g1_i1 len=204 path=[0:0-203]
GGTGCGGTCCAGACTGACGGGCATAACGTGCCTCTGATCATTATTTTTATGGATGTTTCATCCCATAACCCGGGATTTATCAGCAAACTTTGCAAAGTTCGGCTGTGGTTATGAGCATAGCATTGTAGGAAATAAGGAGCGCCAGACATGAACAATAAACATCCTGCCTTCGGCTTTTCCACCCGTGCCATCCACCACGGTTAC
>TRINITY_DN713_c0_g1_i1 len=307 path=[0:0-306]
GTGATAGCCGGCAGGTGTTGCATTCGTGGGGTTGTGGGGTTCATTTTGTCGATACTGCCGTGTTGGCCAACAGTAAAAAATCATGAGGTTAGTGGAAGTGGTCTGGAACGGCCTGTCGTAGAGGGTGAGAATCCCGTACACGAAAACTTTGTGACTGTTGTAATGGAAACCCAAGTAGCACCGGGCCCGTGAAATCTGGTGTGAATCTGTCGGGACCACCCGATAAGCCTGAATACTCCCTGGTGACCGATAGCGGACTAGTACCGTGAGGGAAAGGTGAAAAGTACCCCGGGAGGGGAGTGAAATA
>TRINITY_DN664_c0_g1_i1 len=331 path=[0:0-330]
GACTAGCCTGAAGGTGCGTTTTGCTTGAAAAGCGAACGTCTTTCTATAAAATTAGCCACCGGCCAGCTGCCTGACATATATCCATTAGGAGTGAAAACTAGGTATGAGCACCATCGAAGAACGCGTCAAGAAAATCGTTGCCGAGCAACTGGGCGTCAAAGAAGAAGAAGTGATCAACACTGCTTCCTTCGTAGAAGACCTGGGTGCCGATTCCCTTGACACCGTTGAGCTGGTGATGGCTCTGGAAGAGGAATTCGAGACCGAAATCCCTGACGAAGAAGCCGAGAAGATCACTACCGTTCAAGCTGCTATCGACTACGTCAAAAACCAC
>TRINITY_DN688_c0_g1_i1 len=218 path=[0:0-217]
GCGTTATCCGGATTTACTGGGTTTAAAGGGTGTGTAGGCGTGCTTTTAAGTCTGGGGTGAAATCCCGAAGCTCAACTTCGGAACTGCCTTGGATACTATTAGTCTTGAATTATGTTGAGGTTGGCGGAATATAACATGTAGCGGTGAAATGCATAGATATGTTATAGAACACCGATTGCGAAGGCAGCTAACTAAGCATATATTGACGCTGAGACACG
>TRINITY_DN680_c0_g1_i1 len=298 path=[0:0-297]
GCAAGGACGTCGCAGTGACCCGGCAGAAGCCGGTGCAGGATCAACACCAGATCGTCGGTACGGTGGTCGGTGCGCTGGCTGGTGGCTTGTTGGGTAACCAGATCGGCGGCGGTAATGGTAAGAAACTGGCCACCGTGGCCGGTGCTGTCGGTGGTGGTTACGCCGGTAACAAGGTTCAGGAAGGCATGCAGAACCGCGATACCTACACCACCACGCAAACGCGCTGTAACACCGTTAACGACATCAGTGACAAGGTAGTCGGGTACGACGTGCGTTACACCTTGGATGGCAAGGAAGG
>TRINITY_DN659_c0_g1_i1 len=284 path=[0:0-283]
ACTGTGCGTTCCGAGTTCGTCAAAGGTGGCGGTATCCCTGACCTGATCGCTATCTACCAGGACGCCTCGGGCAACGCCAAAAACGTTGCGCTGTCCTACGCTGCTGGCGTGGGTGGCGGTCGTACCGGCATCATCGAAACCACTTTCAAGGACGAGACTGAAACCGACCTGTTCGGCGAACAAGCCGTTCTGTGCGGCGGTACCGTTGAGCTGGTCAAGGCCGGTTTCGAGACGCTGGTTGAAGCTGGCTACGCGCCGGAAATGGCCTACTTCGAATGCCTGCA
>TRINITY_DN678_c0_g1_i1 len=207 path=[0:0-206]
TGACGCTCAAAGAGCGCCGCCAGTTGATCCTGGTGCCACGCGAAGCGCCGTATTCGAGCATTCACCTGGAGCACATGCTCAAGTTGTCGAACATGGGCGTGACCATCTTGCCGGCATCGCCTGGTTTCTATCACCAGCCGCAGACCATCGACGACCTGGTCGACTTTGTCGTGGCGCGTATCCTCAACCTGCTGAACATCCCCCAAG
>TRINITY_DN630_c0_g1_i1 len=346 path=[0:0-345]
CATGAACGGTAGGAATAGTCCTCGCAGTCCTTACGTTGTCGAAAGACAAGAACGTAATGGCGAAATCTGCGAAATAGTGATAGAGTAGGAGCGAGCAGAGAAAGTGCAGCATAAAACGCCTTTACGAACCGTTAAACTGCAGGTCCACGGGTGGAATTCCCGTAGTGGCTCTGTTCCTGGTCACCTTTGAGAGGAGAGGTTTATTAAGGTACTGATTATCTTAGTAAACCATTGTACACGAAGATATCGTTATACAATCATCATTTCACGGAATTGTAACATTCCGCGTCAGGACTGAGAAGTTCGCAACGTCGTTACTTTGTAGGAAAGTTAACAAACTTTTATG
>TRINITY_DN615_c0_g1_i1 len=260 path=[0:0-259]
GGAATATTGATATTCGCTCCCAATCCCGCGCCACGGCCGCGATCCGCTTCACCGCTGTAACCCGCAGGAAAGCAGCCGTCTTGATGCAGCGAAATGGTCAGCACGTCGGCACGCTCTTCGAAGATGGATTGCGTACCGTTGCCGTGGTGCACGTCCCAGTCGATCACCGCGACTTTGCCCAATCCACGCTGCGCTTTGGCGGCCTCGATGGCGATGGCGATATTGGCCAGGAAGCAGAAGCCCATGGCGCTGTCGGCGAG
>TRINITY_DN638_c0_g1_i1 len=201 path=[0:0-200]
TTGAAATTGGATTATCCAGAGCTAAGGCTTATACGGCAGGAAGAGCATCTCACTCTATGAGATGTCAGGTGCGTTTGTGACGGTCCTTGAAAATCCGAGTAAGAGGTTGATTACACACCCGATCGTACCAATAACCGCATCTGGTCTCCAAGGTTAGCAGCCTCTGGTCAATAGAATAATGTAGGTAAGGGAAGTCGGCAA
>TRINITY_DN661_c0_g1_i1 len=267 path=[0:0-266]
TTGCGCGCAGCAGGAAAAGACGTCCCCGTACTGTTCTTGACGGCACGCGATGGTGTGGAAGACCGCGTTAAAGGGTTGGAGCTGGGTGCGGACGACTACCTGATCAAGCCATTTGCTTTCTCAGAGCTTCTGGCCAGGGTCAGAACGCTGTTGCGCAGAGGTAATGGTTCGCCGACGCAGACCACCATGAAAATTGCCGATCTGGAAGTCGATCTGATGAAGCGGCGTGCGATCCGTGGCGGGAAAAGAATTGACCTGACCGCGAAG
>TRINITY_DN624_c0_g1_i1 len=213 path=[0:0-212]
GCAATTTGTCCACCTGGGTGACATCCGCCACATTGGCCGCCGTGCCCACTACGCTGTGCACCAGACCCGATTCGTCATCGGCGCCGATGTGGGCCTTCATGCCAAAATAATACTGGTTTCCCTTCTTGGTCTGGTGCATTTCCGGGTCGCGCTTGCCGTCCTTGTTCTTGGTCGAACTGGGCGCATTGATCAGCGTTGCATCGACGATGGTGC
>TRINITY_DN635_c0_g1_i1 len=364 path=[0:0-363]
CCGGCGCGCTGTTCGGCGGCAATGAACCGATAAATCCACTCATGGCTGACCGCCCGGCTTGGCTGCTCCTGCTTCAACCGCTGGGCGATCTGCTCCGGACTCATGCCATGCTTGAGCCACACCGGGAGATGATGGCTGAGCCATGTCGCCGGCTTGCAAAACTTGCGCGCACCCGCTCGACGAGCATCACTTTCATGGGCCGCAGAAACAGCCTTGTAGATATTCTGGGTGCTGTTGCGGCGAACCTCGCGACTGATCGTCGAGGGATGCACGCCGACCCGCTTTGCAATGCTCGCCTGGCTCTCTGCGGCGCTCAAGCCAGCCTCAATCTGGTAACGTTGTCCCTGAGTCAGCTGCCGGTAAT
>TRINITY_DN670_c0_g1_i1 len=295 path=[0:0-294]
GTGCTCGAGTGCGGCCGCAAGCTTGTCGACGGAGCTCGAATTCGGATCCGATATCAGCCATGGTCAACATTTCGGCGCCTGGGCATCGTTCAGCTTTTTGGCTTCGGCAAGCAGATTTGCTGACTGACTCGGATCATCCTTCAGACTCTGGATAAAGGCATTACGTTGTTCTTCGGTAAGATTCGGCAGGTGCAGGATTTCATAAAAGGCATTCTGCTGCTCTTTATCAAACTTGGCATCAACCTTCGGTGCCTGGGCATCATTTAACTTTTTTGCTTCTGCCAGAAGATTTGCG
>TRINITY_DN629_c0_g1_i1 len=282 path=[0:0-281]
GGGGTCGACAGTACCAGCGCCCAGCAGATGACCTGCCACCCGCCCATCTCCTTGGCCAGCCGACCGCCTTCGGCATAACCCAGGCCGCCCACCGCAATGGCGCCGAGCATCAACAGATCGCCGGCTTGAATGCTGCCGGCACCGGTAATCAGCGCATAGCTCAATACCAACGCGCTGCCCAGTGCGGCGCAGGCCCAGAAGGCTTTCGACGGCCGCTCATGGGACAGCCACGCGGCATACAAGGCCACGCACAGTGGTTGCAGGCCGTTGACCAGCGCGCCA
>TRINITY_DN627_c0_g1_i1 len=452 path=[0:0-451]
CGTCAAGCGGTCTTGCCATATCTGTCAAGGTTGCTGACAAGTAACGGAGTCGAAGAGATGGGTCAGAAAGTACATCCCATTGGCATTCGCCTGGGAATCGTCAAGGAGCACACCTCCGTCTGGTACGCAGACGGTGCTACTTACGCAGATTACCTGTTGAAGGATCTGAAAACGCGTGAGTACCTCCAAGACAAACTAAAAAGCGCGTCCGTAAGCCGTATCGATATCCATCGTCCGGCGCAAACTGCACGTATCACCATCCACACCGCTCGTCCAGGTATCGTTATCGGGAAGAAAGGTGAAGATGTTGAGAAACTGCGTCAGGACCTGACCAAGCAAATGGGTGTGCCTGTGCACATCAATATCGAAGAGATCCGTAAGCCGGAGCTCGACGGTATGCTGGTTGCGCAGAGCGTAGCTCAGCAGCTGGAGCGTCGCGTAATGTTCCGTCG
>TRINITY_DN683_c0_g1_i1 len=242 path=[0:0-241]
GATGAATACATAGTCATACGTGGGGAACGAGGGGAATTGAAACATCTTAGTACCCTTAGGAAAAGAAAGTAAATTAACGATACCGAAAGTAGCGGCGAGCGAAATTGGTAGAGCCCAAACCATACTACGGTATGGGGTTGCGGACATATCATAAAGCATTCAGAGACTTTAACCGAATACTTCTGGAAAGAAGATCCAAAGGGTGTGATAGACACGTAGGTGAAAAGGTCAAAGAGCGAGAT
>TRINITY_DN673_c0_g1_i1 len=209 path=[0:0-208]
GCGGGTCCAGGCCTTGGCTTTGAATGGCATCGGCCAGGGTGTGCACGAAGCCCACCGACAGGTCCCCCAGCCGTACCGGCTTCACAACCACACATTCAACAGGCGCGCGCCACGGGCACCGTCGTCGGCGCTGATCTGCCCGTTGCTGCTGAGGAAGCTGTGCCCGGCGGTGCCCAGGTCCCAGAACTGCCCGCGCAGGAACACGCTCA
>TRINITY_DN643_c0_g1_i1 len=225 path=[0:0-224]
ACAGCGCAATATTCACGCCCACGGTGATCAACAGGCTGAGCAAGGTCAGTCGGCGGTGACGCAGCACCCAGTCGAGGCTGGTGGCGTAGCCGGCAACCATGCGGTCGTTGACCTTCTGGCTCCAGCGCTGCAAACCGGTCATCTGCCCTTTGACATGGGGCTTGAGCCAACGCGCGCAGAGCATTGGGGTCAAGGTCAGCGACACGACCAGCGAGACGATGATCG
>TRINITY_DN601_c0_g1_i1 len=219 path=[0:0-218]
CTGGCGGTGGCACAGGCGGCGGCACCACCACCCCACTGGTAACCGCAACCGTAGTAGACACCCTCGGCGACACCGTGACCGGCCTTGGCGGCACCGTCAGCAGCCTGGGCACTACCCTCGGCAGCCTGCCGATTGTTGGCGCAACCGCCGGCGGCCTGGTCACTGCGACCGGCAACGCGGTTGGCAGTATCGGTACCGGTCTGTCGGACGGCCTCGGCT
>TRINITY_DN695_c0_g1_i1 len=255 path=[0:0-254]
TCAGGGTAAGTCGGGACCTAAGCTGAGGCCAAGAGGCGTAAGCGATGGACAACTGGTGGAGATTCCAGTACCACCGAAGGTCATTAAAGTAAGTGGGGACACAGAAAGATAAGTTATCGTACTGATGGAATAGTACGTCCAAGTAAGTAGGGAGAGAGTGTAGGCAAATCCGCATTCTCGCTAATCCTGAGATACGATGGGGAGCGAAATTAGAGTAGTGAAGTAACTGAGTCTACGCTGTCAAGATAAGCCACT
>TRINITY_DN654_c0_g1_i1 len=254 path=[0:0-253]
GGCGAACGGGTAGCGCGCCCCCAACAGCGCATCGTCCACCGCCAGGGTTTTCTGGTTGTGATCATCGAGGTGCTTGCGCGCCGCGCTTTCAAGGATCTCGTTGACGATGCCGATGGTGGGCTCGACCCGTTCCAGACTGTGGTTGTCGAGCACCAGCGCGGCCAGGTCGGGGCGGCGGTCGGCCAGGAAGATCGGCTCGTCCTCCTCGGTATTGGCCAGGGGCTCGATGATCGTGGTCGCCCACTGGAACAGTG
>TRINITY_DN671_c0_g1_i1 len=211 path=[0:0-210]
GTTGCGGCTGCGGATCAGCGGGCAGGACCGCGAGGCGCCGGACCTGGCCGCGCTGTTTGCGGCGCTGGGAGGCAAGGTCAGCCTGTTGCAGGGCGGGATCGAGCCGATTCAGGAGCGGGCGTTGGGGCAGTTGGTGATTTCGGTGTCCGCTTCGGTGCATTCACATGACGTGATTATCCAGCGCGCCCGCAACTGGGCGGCGCAAGTGGAG
>TRINITY_DN657_c0_g1_i1 len=213 path=[0:0-212]
CTGTAGGTGAGCAACTTGAACCATGAGACTTTCTTCTCGACCGCGCCCGCCATTGCCGGGGGGAATGGCTGCACCGTCTGGTCGCTGCGAATGTACGCCAGCTCCTCGGCAGACAGGCGTTTTTGCTGCTCCGGCTTTTCGTAGACCGCTGCCCACACCGCGACCCAGACGAAGCCGAGCATGCCGATGACCATAAAGGCCGCTTCCCACCCC
>TRINITY_DN650_c0_g1_i1 len=233 path=[0:0-232]
GGATTCTGGGCCAAGCACAAAGGTGGTATTGTTGGTAAATCCGCAATGCTTAACACTGAAGTGTGATGGGGAGTGAACGGTTCGCCTAGTAACGAAGTTTATGAATCCACGCTTCCAAGAAAAACTTCTAACTTTAATAATCAATTACCTGTACCTAGAACGAACACACGTGATCAAGGAGAAAATCCTAAGGCAAGCGAGAAAACTATAGCTAAGGAACTCTGCAAAATAAC
>TRINITY_DN620_c0_g1_i1 len=211 path=[0:0-210]
TCCAGCGGGAACACCGCGGCCTGGGGCAGGCGCCGGTAGATGGAGTTATCGGTGGCGAGCACGGTACGGGTGCCGTAGTCGGCGCTGAACTGGCCACGGAAACCGGCGGCGCGCAGGGCATCGAGGAAGGCGGTGTAATCGGCGGCGGGGGCGCTTACCGGCAGTTGGGCGATCATCGGTGGATGGCCTCTTTTATAGGGGGCTAATCATG
>TRINITY_DN636_c0_g1_i1 len=210 path=[0:0-209]
TCAAGGAGAAGTTCGTGCTGCGTATCTCCCACGATGACACTAATCTGGCGGCCGTGGCGCCGCTGCTGTGCGCCGGCATCACCACCTATTCGCCGCTGCATCATTGGAAGGTCGGCCCTGGCAAGAAGGTCGGTGTGGTCGGGCTTGGCGGCCTGGGCCATATGGCGGTAAAGATCGCCCATGCCATGGGCGCGCATGTCACGTTGTTCA
>TRINITY_DN662_c0_g1_i1 len=215 path=[0:0-214]
TGTTGGTCGAAAAGTGATCAATGGGCGGCGAAACCCGGTGATCTGAATAAGTCACGGATTTTCTTCGGTTTATTTTGCGGGGTGAGCGCAGTTGCCCACAATTGCTGTGGGTGGCTTTGTGGATAAGTTGTTGGGCAAAGGCTGGAGGGCAGGCTGGCAGTGGTCTGCGAGAGATTTGATCAAATATTAAGCAGTGTGAGGTTCAAGTGTGGGAG
>TRINITY_DN625_c0_g1_i1 len=242 path=[0:0-241]
GGGTCGCCAATTGCGTGCCGACGGCCAGCCCGCTGACCATCTCGGCAGCCATCTGGGATTGCTGCTCGATGGCTTGAGGATCGGTCACGCCACCCAACTGCGCCTGCAACGCGGAAACGTCGGCGATCATCGGCTTGGACAAGGTCAGGTTGGCATCCAGCTGCGAGACCATCTGCTTGCCCAGCTCAACCGGTGGCAGCTCCATGGAGGAAGGCTTGGCCAGGTCCAGCACCAGGTTGAAT
>TRINITY_DN672_c0_g1_i1 len=250 path=[0:0-249]
CAACGTGCGTGTGTCTCCTTGTCTGCTTTACAGGTGTAACAACCTGTTAAAAGGATTTGAAACCGCGCACGTATTACCAGACGCATCCTTCGAAACCGTTTGGATACAAAGGGAGCCTTCGGGCACACAAGGTCTAAGAGATTGTTCGTGAACTTCTGGTAATACAAGGTTCTTTAAAGAACCAATAGAGGACTAGCATTCGATCCTATCAGTTCTTGAAGGCAAGGTCTTGGCTTGCCTTGACAGTGAC
>TRINITY_DN626_c0_g1_i1 len=244 path=[0:0-243]
ACTTGTGGAGGTAGAGCACTGAATTTAGAATGGCCGCACCTAGCGGTACTGACTAAAATTAAACTCCGAATGCCACTATCTCGTCCACGGCAGTTAGAACATGGGTGATAAGGTCCATGCTCGTGAGGGAAACAGCCCAGATCGCCAGTTAAGGTCCCTAAGTGAATACTAAGTGTGTAAGGATGTGAAATTGCACAGACAGCTAGGATGTTGGCTCAGAAGCAGCCACCATTTAAAGAGTGCA
>TRINITY_DN607_c0_g1_i1 len=253 path=[0:0-252]
GGGAGATGGCGCGCAAGCTGGCAGAGGCCGAAGCGCTGACGCCGAGCAAACCCAAGCCGGCCGCCAAGCCCAAGACCGCGCCCAAGCCAGCGGCGAAAGCCAAGCCTGCGGCAGCGGCCCCAAGCAAACCGGCTCCCCCGGCGGCAAAAAAGCCGGCGGCGCCAAAAAAGCCCAAGCCTTAAGCCTCGTGACCTCATGAGCCACCTGCCGATACGGTCGGCAGGTGGTCATTTCACTTTCCCGATTGTCAGCT
>TRINITY_DN691_c0_g1_i1 len=294 path=[0:0-293]
GCAACGCCTGGCCGCCGCGTTGGCCGACTACCGCAAGGAACAGCCATGACCACGCTGATGGTGCAGGGCACCACCTCCGATGCCGGCAAAAGTACCTTGGTGACCGCGGTATGCCGCTGGCTGGTGCGCCAGGGCGTGGCGGTCGTGCCGTTCAAGCCGCAGAACATGGCCCTCAACAGTGCCGTGACGGCCGAAGGCGGCGAGATCGGTCGCGCCCAGGCGGTGCAGGCCCAGGCGGCGAACCTGGCGCCCCACACCGACATGAACCCGGTGCTGCTCAAGCCCAACAGCGAC
>TRINITY_DN686_c0_g1_i1 len=239 path=[0:0-238]
GCGCAGGTCGAAGTCCGCCAGAACGGCACCTTGATCCACTCCACCGTGGTGCCCGCCGGGCCCTTTTCGTTGAGCAATGTGCCGCGCCTGAACGGGCGCTCTGACGTTGAAGTGACCGTCAAGGAAGCCACCGGCGAGGAACGCCGCTTCACCGTACCCGCGGCCATGCTTGGCCTGGACCTGCCTGCGCCCGGCTACTCGGTGGCCGCCGGGCGGGTACGTAGCATAGGCGATGGCCA
>TRINITY_DN681_c0_g1_i1 len=211 path=[0:0-210]
GCTTTGAGGGGCTCGAAGTGCCACCGCCGACCGTGAAGCTGGCGGCTGCTCCGGCGCCTGCGCCAGTGGTTGAGCCGGCCGTCGTGGTGCCAACCGTTGCTTCCGTGCTGGCGCCGCTGGCAGTTGCTGTCGCGCCGCAAAACTCTAGCGATGCGCTGGCACAAGCCCAGTCCCATATCGACCGTGGCCATCTGAACCAGGCGGCTGACGT
>TRINITY_DN600_c0_g1_i1 len=224 path=[0:0-223]
GCCGCCAGGGACTTGCTCCAGTGCCCCAGTGTCTCCCCAGTCTTTTGCAGGGACCGGTTGATCCTGCCGGTGAGCTGCTCCAGCCAGTTGGGGTCGTTGCTGAACTGGCCCATGCTCCTGCCCAGGTCGCCCACGGTTTGCGCAAAGTCGCTGACCACGGTGCGGCTGAGCAGGTCCATCTGTTCCTTGATGGTGCGGGTCATCGAGCCCCGCACGACTTCGGA
>TRINITY_DN660_c0_g1_i1 len=268 path=[0:0-267]
CTGGGAGCAGGAGTTTCCTCAACTCAACCCCGTCAAGCGTACCGGGAACCGTCGGTATTATCAGCGCCAGGATGTGCTGATGATCCGCCAGATTCGTGCGCTGCTGTATGACCAGGGGTTCACCATTGGCGGGGCGCGGTTGAGGCTCTCCAGTGATGAGGCTAAAGATGAATCCAGCCAGTACAAGCAGCTGATTCGGCAGATGATTGTTGAGTTGGAGGATGTGTTGGTGGTTTTGAAGAAGTAAGCTGGGTTTCTGATGAGTGGA
>TRINITY_DN699_c0_g1_i1 len=243 path=[0:0-242]
GCTGAACTGTGTAACAAGGGGGGGAAACACCATGTACCTGACACCTCAGCATATCCTGCTCGCGGGCGCCTCCGGGCTTACCGGCGAGCACCTGCTTGACCGCCTGCTCAACGAACCCACCGTGACCCGTGTGCTGGCGCCCAGCCGCAAACCGCTGGCTGAACACCCGCGCCTGGAAAACCCGGTAGGCGACCCGGCGGTGCTCCTGCCGCAACTGAGCGGCCAGGTGGATATTGCCTTCTC
>TRINITY_DN603_c0_g1_i1 len=224 path=[0:0-223]
AGAACCTGAAGCCGTCCTCCATGGAGCTGGGGGGCAGCGATGCGTTCATTGTGCTTGAGGACGCTGACCTGGACCTGGCGATCAAATGGGCGATCTGGGGGCGGATGTATAACTGCGGGCAGACCTGCTGCGCGGCAAAACGCTTCATTGTCGTCGAATCCATGGCCGATGCCTTCCTGGAAGGCTTCAAGGCCGGGCTTGCGGCCTTGAAACCCGGTGACCCC
>TRINITY_DN623_c1_g1_i1 len=575 path=[0:0-574]
GAATTGGGCCCGACGTCGCATGCTCCCGGCCGCCATGGCGGCCGCGGGAATTCGTATCCAAGATTGTCCGCACCAGTTCTAAGTCGGCTGCTAGGCGCCGGCCGAGGCGAGGCGCCGCGCGGAACCGCGGCCCCGGGGGCGGATATGGGTACGGCCCGGCGCGAGATTTACACCCTCTCCCCCGGATTTTCAAGGGCCAGCGAGAGCTCACCGGACGCCGCCGGAACCGCGACGCTTTCCAAGGCACGGGCCCCTCTCTCGGGGCGAACCCATTCCAGGGCGCCCTGCCCTTCACAAAGAAAAGAGAACTCTCCCCGGGGCTCCCGCCGGCTTCTCCGGGATCGGTCGCGTTACCGCACTGGACGCCTCGCGGCGCCCATCTCCGCCACTCCGGATTCGGGGATCTGAACCCGACTCCCTTTCGATCGGCCGAGGGCAACGGAGGCCATCGCCCGTCCCTTCGGAACGGCGCTCGCCCATCTCTCAGGACCGACTGACCCATGTTCAACTGCTGTTCACATGGAACCCTTCTCCACTTCGGCCTTCAAAGTTCTCGTTTGAATATTTGCTACTAC
>TRINITY_DN621_c0_g1_i1 len=248 path=[0:0-247]
TCCAAGTCCGACCAGAGGAAAACTGAACATGAGCCAGAACAAAATCCTTACCACCGCCAGCGGTGCACCCGTTGCGGACAACCAGAATTCCCGTTCCGCCGGCCCACGAGGCCCGTTGCTGCTCGACGACTTTCACCTGATCGAGAAGCTCGCCCACTTCAACCGTGAAAATATTCCAGAGCGTCGCGTGCACGCCAAGGGTTCGGGCGCCTACGGTACCTTCACGGTCACCCGAGACATCACTCAAT
>TRINITY_DN666_c0_g1_i1 len=262 path=[0:0-261]
CCCCGCAAAGCTTAAATCCACACACGTGTCGACACGATGACCTGGGTGCCGGAGGCCTTGATGCCGCTGGTTGGTCATTGGGATACGTGGAGGCCAAACCCGACTTATTAAGGAACTATCATGTCCCAAGTCAACATGCGCGATATGCTGAAGGCCGGTGTGCACTTCGGTCACCAGACCCGTTACTGGAACCCGAAAATGGGTAAGTACATTTTCGGCGCGCGTAACAAGATCCACATCATCAACCTTGAAAAAACCCTGC
>TRINITY_DN658_c0_g1_i1 len=243 path=[0:0-242]
GTGCAGCGCGGGTCTGGCTGTTTCCCCATGTGGACGGCGCCATGGCCAACAGCCTGGTGTGGCTGGTACCGCTGGCGATTGTCGGCACGCTGTTTGTGATTCCTACAGCGGCAGAGATCCCCATCGTACAAACCATGATGACCCTGGGCATGGGCACCGGCCCCGCCGTGGCCTTGCTGATGACCTTGCCGAGCGTGAGCCTGCCGTCGCTGTTGATGCTGCGCAAGGATTTCGATGCGCGGG
>TRINITY_DN609_c0_g1_i1 len=206 path=[0:0-205]
GGAGAAAGACCATGCAACTCGCATCCCGTTTCGCTTTCCGCTCCCCCTCGCTGCGCAGCGATTACCCGCTGTCCGACGACCAGATTCACCGCGTGGCCCCGTCCATCTTCGCGGATGCCCCGCACGAGAGCCGTTCGCAGCGGTACGCCTATATCCCCACCGCCGCCGTGCTGACCGAGCTTCGCAAAGAAGGCTTCCAGCCTTTC
>TRINITY_DN665_c0_g1_i1 len=315 path=[0:0-226 2:227-314]
TTTTTTTGTGGTGGTAGCCAATGATGCTCTTGTTGTCCAACCCTTCAGCGACTACTTCAGCGACCAGTCAATATCCGTTGCCAGATATCGGAATCCCAACCCACCGCGCTTGGATATAGCTTCTTGGATGGTTTTAATCAGCCGTTTACCTCAGTCCTGGACACAAACAAACATGTCCATATCCTCCGCGATTCAAGTTTACATGGATTGGGAAGGAGTGGCGCCAGTGTTCCTCGATTCCAGACTACACTCATGGATCCGTTGGAGAATTATTTATTGTAGTCAACTTCACCTCGTTCCTCCAAGCAGAAAAAG
>TRINITY_DN665_c0_g1_i2 len=368 path=[0:0-226 1:227-279 2:280-367]
TTTTTTTGTGGTGGTAGCCAATGATGCTCTTGTTGTCCAACCCTTCAGCGACTACTTCAGCGACCAGTCAATATCCGTTGCCAGATATCGGAATCCCAACCCACCGCGCTTGGATATAGCTTCTTGGATGGTTTTAATCAGCCGTTTACCTCAGTCCTGGACACAAACAAACATGTCCATATCCTCCGCGATTCAAGTTTACATGGATTGGGAAGGAGTGGCGCCAGGTTCAGCATGTCCTTGCATTGAGAATTGTTTCGGGTTCTCATACTTATACAAGTGTTCCTCGATTCCAGACTACACTCATGGATCCGTTGGAGAATTATTTATTGTAGTCAACTTCACCTCGTTCCTCCAAGCAGAAAAAG
>TRINITY_DN700_c0_g1_i1 len=285 path=[0:0-284]
AAAACCGCGAGCTGAAACGTCAGCTCACGGTTGCCAAGTACGCCAAGAAGCGTGCAGCACTGAAAGCAATCATCGTTGATCTGAACGCAAGTCCAGAAGCGCGTTGGGAAGCTACAGTTGCTCTGCAGAAGCAGCCACGTGACGCAAGCGCTTCGCGCATGCGTAACCGCTGCCGCCTGACCGGTCGTCCACACGGCGTTTACCGCAAGTTCGGCCTCGGCCGTAACAAACTGCGTGAAGCGGCAATGCGTGGTGACGTACCAGGTCTGGTTAAAGCCAGCTGGA
>TRINITY_DN655_c0_g1_i1 len=227 path=[0:0-226]
CACGCTTGCCGTCCTGGTTCTTGGTCGAGCTGGGCGCGTGGATCAGTGTGGCATCGACGATAGTGCCCTGGCGCAGCGACAGGCCGCGGTCGCCCAGATAGCCATTGATGACAGCGAGGATGCCGGCCGCCAGCTCGTGTTTCTCCAGCAAGCGGCGGAAGTTGAGAATGGTGGTTTCGTCGGGGATGCGCTCCAGGTTCAGCCCGGCAAACTGGCGCAGGATCGTG
>TRINITY_DN684_c0_g1_i1 len=214 path=[0:0-213]
TGGCGACGGAATGTTCGTCGAAATCCTGGAAGTCGTACTTCGGGCTGGCAGCGGCCAACAGGGTTTCGTATTCGCCCACCAGGTTGGGCAGCTCGGCGGTTTTTTCGGCCGCGTCAGTCAGCAGCAACGTCTTGTCGACCGTGGTGAGCTGCCCGGCAATGGCCTGGTAGAGCCCCACGAACTCGCTGTTGACCAGTACGAAGCGGTCCTCGGC
>TRINITY_DN693_c0_g1_i1 len=314 path=[0:0-313]
GCCTGTACTTTGAAACCGGCGAAGGCCCGCGTTTCAAGAAAGTCATCAGTACCCTGGCCGATATCGAAGCCCTGCCGATTCCCGATCCCCACAAAGACCTCGGCTATGTGATGGACGCCGTCAGCACCATCCGCCGTGAGCTCAATGGCCGCGTGCCGCTGATCGGCTTCTCCGGCAGCCCCTGGACCCTGGCTACCTACATGGTCGAAGGCGGCTCGTCGAAAGACTTCCGCAAGACCAAGGCCATGCTCTACGACAACCCGCAGGCCATGCACCTGCTGCTGGACAAGCTGGCGCAGTCGGTCACTTCTTAC
>TRINITY_DN656_c0_g1_i1 len=213 path=[0:0-212]
GTCAGCCTGGCCGATGGCACACAACGCTTGCTGCTGGTGGTGCACCACCTGGTGGTCGATGGCGTGTCCTGGCGCATTCTGCTGGAGGACCTGCAACAGGCTTATCGCGAGCAGCCCTTGCCAAACAAGACCAGCGCCTACCAGCACTGGGCGCGGCAGTTGCAGGCCCATGCAAGCACCCTCAGCGCGCAATTGCCGTACTGGCAGGCCCAG
>TRINITY_DN619_c0_g1_i1 len=220 path=[0:0-219]
GGAAGTGATGTCCATGGCCTTCCTCACCGATGACAATACGCCGATGGTATGGCGTGGGCCGATGGTGTCCGGCGCACTGCTGCAACTGGTCACGCAGACTGCCTGGGGCGACCTGGACTACCTGGTGATCGATATGCCGCCGGGCACGGGCGATATCCAACTGACCCTGGCGCAAAAAGTCCCGGTGGCTGGCTCGGTGATCGTGACCACGCCCCAGGAC
>TRINITY_DN612_c0_g1_i1 len=214 path=[0:0-213]
GCGGTGAATGCCTGACCAGCCTGGTGCGCCTGATGGAAGCCACGCCGGATGCCGGGATTATCCAGACCGCGCCACGGGCGTCGGGCATGGACACCCTGTATGCGCGCATGCAGCAGTTCGCCACCCGCGTCTATGGCCCGCTGTTTACGGCTGGCCTGCACTTCTGGCAGTTGGGTGAATCCCACTACTGGGGTCACAACGCAATCATCCGCAT
>TRINITY_DN639_c0_g1_i1 len=203 path=[0:0-202]
TTCTGGAATTTAATCTTGACGATGACCTACTCTCACATGGGGAAACCCCACACTACCATCGGCGATGCATCGTTTCACTGCTGAGTTCGGGATGGGATCAGGTGGTTCCAATGCTCTATGGTCGTCAAGAAATTCGGGTACTGAGTCGCGACCTGTTGGCCTCGCTTCAGCAAATTGGGTATGTGATAGCTTTCGGTGTTTTG
>TRINITY_DN614_c0_g1_i1 len=210 path=[0:0-209]
GAGCTGGTCCATGTCGTTCCGGGTGGTCTGGTCGTACTGGCCCTGCAGAGTGGCGATGGTGTTCTTGAGGCCCGTGTAGTGAGCCAGGGTCCAGTCGCCGCTCAGGCGCAGGCAGGCCGGACTCTGGCCGGTATCGAGAATGGCATTGGCGGGGCTGGGAGTGCTGGTCATGGGCTCCGTTCTATCCATTGGCGGCTCATTACGCCGCCC
>TRINITY_DN613_c0_g1_i1 len=214 path=[0:0-213]
AGTTCAGATATCGCCATACCAGGACCTCCCATCGCGGGTAATCAGTGCCACCGCCGCCACCGGCCCCCAGGTGCCTGCGGCATAAGGCCGAGGGGGCTCGCCGGACTGTTTCCAGCCAGCGATCAACTGGTCGCACCACTTCCACGCGTATTCGATTTCATCCTTGCGCACAAACAGGTTCTGATTGCCGCGCATCACCTCCAGCAGCAGCCGC
>TRINITY_DN687_c0_g1_i1 len=235 path=[0:0-234]
TTTCCTTCCGCCGCTACAGTTCATCGTAGCTGGCCACTGCTCAGCAGATCACGTTGGGAGAGTTTTCAAATTAGACGTTGCAGCACCTGCTTGTGTTGATACCTTCCCAAACGGAGATCATTGCGGCGCAACGTGGGCAGGACAATCAGACTTTGTGGAACGGCTTTTGCTTGGCGTTGACTATGGCGTCAGAAATTCAGTACAGAAGCAGTTTGACCGTACAGTTCAAGACGCA
>TRINITY_DN640_c0_g1_i1 len=229 path=[0:0-228]
GCGGATGGGGGCCGGCGATGTGTCCCGGTCGGATGTGGAACGGTGAGAGCCGGTTCGCCGATCGACTCGGGACATTGACCGACGCGGATTGCGATGGTGGCCCAAGCCCGGGCTGTTGATATGCTCGTGGAGACGTCATCATCGCGATTGTGGATGGCAGCGCGCGCCCTTGGCGTGCCTCGGCACCTGCGCGCTCCTGGCGTCGGCCTGTGGGCTCCCCATTCGGCCC
>TRINITY_DN617_c0_g1_i1 len=255 path=[0:0-254]
AAGCTCCAGGAAATAGCACTTATATTTATGAGGCCGTACCGCAAACCGACACTGGTGGATGAGTAGAGTATACTAAGGTGTTGAAAGAATGATGTTGAAGGAACTCGGCAAATTATACCTGTAACTTCGGAAGAAGGGTAACCTGCTTTTAGGCAACTATGAGTAGGTGGCACAAAATAGGGAGTAGCGACTGTTTACTAAAAACACAGGACTCTGCAAACACGTAAGTGGAAGTATAGGGTCTGACGCCTGCCC
>TRINITY_DN652_c0_g1_i1 len=268 path=[0:0-267]
GATATTTGAAAGATCTGTCGTCGGTGCGAGACCATACGATCAACAAAATTATCCAGATTTCAACTCCAGCGTCACGGAGGACGATTGGTTTGACTAATAATTGCACAGGTTCCGCGAGGTTCCTGCATTTTGCATGTATTAGCTCTAGATTTTCCACAGTTATCCAAGTAACTAGTTAAATGATCTTGTAAATTATAGCTGTTATACTGAGCCTTATGCCGGTTTCACATTATCTTTCTAGAAGATCTCCTACAATATTCTCAGCCGC
>TRINITY_DN631_c0_g1_i1 len=952 path=[0:0-951]
CATCAAATGAAACTGCAATTTATTCATATCAGGATTATCAATACCATATTTTTGAAAAAGCCGTTTCTGTAATGAAGGAGAAAACTCACCGAGGCAGTTCCATAGGATGGCAAGATCCTGGTATCGGTCTGCGATTCCGACTCGTCCAACATCAATACAACCTATTAATTTCCCCTCGTCAAAAATAAGGTTATCAAGTGAGAAATCACCATGAGTGACGACTGAATCCGGTGAGAATGGCAAAAGTTTATGCATTTCTTTCCAGACTTGTTCAACAGGCCAGCCATTACGCTCGTCATCAAAATCACTCGCATCAACCAAACCGTTATTCATTCGTGATTGCGCCTGAGCGAGACGAAATACGCGATCGCTGTTAAAAGGACAATTACAAACAGGAATCGAATGCAACCGGCGCAGGAACACTGCCAGCGCATCAACAATATTTTCACCTGAATCAGGATATTCTTCTAATACCTGGAATGCTGTTTTCCCGGGGATCGCAGTGGTGAGTAACCATGCATCATCAGGAGTACGGATAAAATGCTTGATGGTCGGAAGAGGCATAAATTCCGTCAGCCAGTTTAGTCTGACCATCTCATCTGTAACATCATTGGCAACGCTACCTTTGCCATGTTTCAGAAACAACTCTGGCGCATCGGGCTTCCCATACAATCGATAGATTGTCGCACCTGATTGCCCGACATTATCGCGAGCCCATTTATACCCATATAAATCAGCATCCATGTTGGAATTTAATCGCGGCCTAGAGCAAGACGTTTCCCGTTGAATATGGCTCATAACACCCCTTGTATTACTGTTTATGTAAGCAGACAGTTTTATTGTTCATGACCAAAATCCCTTAACGTGAGTTTTCGTTCCACTGAGCGTCAGACCCCGTAGAAAAGATCAAAGGATCTTCTTGAGATCCTTTTTTTCTGCGCGTAATCTGCTG
>TRINITY_DN618_c0_g1_i1 len=223 path=[0:0-222]
CCGGTATCCCCCAGTTGCCAGAGGAAGGTATCGGCCCCCGGCCCACCGGTCAGGGTGTCGTCCCCGCGCCCGCCGATCAGCACATCGTCACCGCCCCCGCCATTCAACACATCGTTGCCCAGCCCGCCCTGCAACACGTTGGCATTGCCATCACCGGTCAAGGTGTCGTTGTAGTCCGATCCGATCAGGTTCTCGATCGAGACCAGCGTATCGAGCCCGGCAC
>TRINITY_DN668_c0_g1_i1 len=391 path=[0:0-390]
CGGTAGAGATGGTCTGGTCGCCCCAGGTCAATGGGCTGCCGGGCGAGTACCGCCTGGGTTACTACTACAGCACGGCCAAGGCGGACGACGTGTACGACGACGTCAACGGCAACCCGCAGGCGCTGACCGGCGAGGCCTTCAAGTCGCATTCCAGCAAGCACGGTTGGTGGGTGGTGGCTCAGCAGCAGGTCACCGCCCATGGTGGCGATGTCAACCGTGGTCTGAGCCTGTTCGCCAACTTCACGGTTCACGACAAGGCCACCAACGTGGTCGACAACTACCAGCAGGTCGGGATGGTTTACAAAGGCGCCTTCGATGCCCGGCCCAAGGATGACATCGGCTTCGGCGTCGCCCGTATCCATGTCAACGATGATGTGAAAAAACGCGCCGA
>TRINITY_DN616_c0_g1_i1 len=222 path=[0:0-221]
CGGATGGTGTACTGAACGAAGACGGCCTTCGCTATGAAGACGAATTCGTGAAGCACAAGATCCTCGATGCAATCGGTGACCTCTACCTGCTGGGCAATAGCCTGATAGGCGAGTTCAAAGGCTTCAAGTCGGGCCACGCCCTTAACAACCAGCTGCTGCGCAAGTTGATTGAGCAGACAGACGCTTGGGAAGTCGTGACCTTCGAAGATGCCAGCACCGCAC
>TRINITY_DN682_c0_g1_i1 len=208 path=[0:0-207]
CGTCGGCGGTCAAGCCGCGATGAGGATATAAAAATGCGCGTTCTGGTCTTGGGTAGCGGCGTCATTGGTGTGACCAGTGCCTACTATTTGGCGCGGGCTGGCTTTGAAGTCGTCGTGGTCGACCGTCAGCCTGCCGCTGCCATGGAAACCAGTTTCGCCAACGCCGGCCAGGTGTCCCCAGGCTATGCCTCGCCATGGGCCGCGCCGG
>TRINITY_DN651_c0_g1_i1 len=282 path=[0:0-281]
GTGCCGAGCTGGCCCGCCGCATGGGGATCAAACGACAAGTTGCCGAAAGGCTGGTGGACTTCCTGCACGCCTCGAAAATCGAGCAGGTCGAACGCGCGCTGGGCTTGCTTGGGCGCCGTCTCTCGTTGGTCTTGGAGGCGGCTTAGTTTGCGCCGTTACCGTACCGCATCTGGTTCTTGATTTTAAAACGGAGCTTGAAATGAAAAGAATTTTGTCAGGTATTTTCGGCATTCTTGCAGTGGCCGCGTTAGCAGGCTGCGACGATAAAAGTACTGATGTGTT
>TRINITY_DN644_c0_g1_i1 len=218 path=[0:0-217]
ATCTGTTTCGGCAGAATGAGGTGAGCATTCTTAGCTTGATCAACATGTTTTCCGGTGGTGCGCTTGAGTGTATGAGCATCTTTGCACTGGGGATCATGCCGTACATTTCGGCATCGATCATCATGCAGTTGATGACGGCGGTCAGCCCGCAACTGGAGCAGTTGAAGAAGGAAGGTGAAGCTGGCCGTCGCAAGATTAGCCAGTACACCCGCTACGGC
>TRINITY_DN685_c0_g1_i1 len=214 path=[0:0-213]
CGACGGGCATGCGCCGACCCTGGCCACGCCCGCCGCCATCACCGATGCCGCCCTGTCCGGCGAGCCGCTGGCGATGGCGGTGATCGAGCAGTTCTGCCGCTTCCTCGGCCGGGTTGCCGGCAACGACGTGCTGACCCTCGGCGGGCGCGGCGGGGTGTATATCGTCGGCGGCGTGGTGCCGCGTTTCAGCCGGCTATTCTTGCGCAGCGGCTTT
>TRINITY_DN663_c0_g1_i1 len=254 path=[0:0-253]
CTGCCCGTCGCGGGCGCTGGTGCAGGAGTCGATCTACGACGACTTCATGAAAGTGGTGATGAAGAAGATCGTCAAGATCAAGCGCGGCAACCCGCTGGACACCGAAACCATGGTCGGCGCCCAGGCGTCCGAGCAGCAATACGACAAGATCCTGTCCTACCTGAAAATCGCCCAGGAAGAGGGCGCCGAGTTGCTCACCGGCGGCGCGGCCGAGCGCCTGGAGGGCGACCTGTCCAGCGGTTACTACATCCAGC
>TRINITY_DN610_c0_g1_i1 len=231 path=[0:0-230]
CCTCACCTGTCCTCCGTCTGGTGAAACCCCATGCCCCACTCCCAACCCGTGCGCAACGTGCTGTACATCATGTGCGACCAACTGCGCCGCGATTACCTGTCGTGCTACGGCCACGCTCACCTGCACACGCCGAACATCGATCGCCTGGCAGCCGCCGGTGTGCGCTTCAGCCGCGCCTATACCCAAGGCACCATCTGCGGGCCCTCGCGCATGTCGGCCTATACCGGGCGC
>TRINITY_DN692_c0_g1_i1 len=234 path=[0:0-233]
GTGCATTCATCTACGGTTCGAGCTTCGCCCAACTGCAGCAGACCATCCGTTGGGGCCGTCAGGGCCAGATGCCTGCGCAGGAGCAACTGCAGGGCAACGACAAGGTGCACTTGCTCGCGGCGTATGTTTACAGCTTGTCCCATGGGGATAAGAAGGCTGAGGAATAGAATCGCTCACCTATTCTGAAACCAACGAGAAGCCAATGTGGGAGCGGGCTTGCTCGCGAAGGCGGCC
>TRINITY_DN606_c0_g1_i1 len=260 path=[0:0-259]
CAACCTGCTGCACATCTCCTATGAAGGCGGCGTACTGGAAGATACCTGGACCGAGCACGAAGAAGACATGTGGCGCTGGAGTGTCTCGCCTGAGAATGCCCCGGACCAGGCTACCTACATCGAGCTGACCTACCGCAACGGTGACATCGTCGCCATCGACGGCGTCGAGAAGTCCCCGGCCACCGTCCTGGCAGACCTGAACCGCATCGGCGGCGCCAACGGTATCGGCCGTCTGGACATCGTCGAGAACCGTTACGTCG
>TRINITY_DN637_c0_g1_i1 len=261 path=[0:0-260]
GTTTTTCTTGATCAGGTGCCCGGCCAATGGCTCGATCCAGTCGGCATCGAACTTGGCCACCATGCGCGCATACAGCTTGGTGGTTTCCACCAGTTCGGCGGTCATCAACCATTGCGGGCGCTTCTTGCCGATGCCCGACGACGGATGAATCCAGAAGCGCCGCTGACGCGCGCCGAGGTAATCGCCGTCTTCGGTCTTCTGGCCGATCTGGCTGAGCAGGCCAGACAGCACCGCCTTGTGCAGTTTGGGGAAGTCCGCCGG
>TRINITY_DN679_c0_g1_i1 len=254 path=[0:0-253]
GGTGTCCTGCTGCACGTCGATGCTGCTCAGTCCACCGGCAAGGTCGATATCGACCTGTCGAAGCTGAAAGTCGACCTGATGTCGTTCTCGGCCCACAAGACCTACGGCCCTAAAGGCATCGGCGCGCTCTACGTGAGCCGTAAGCCCCGCGTACGTATCGAAGCCACCATGCACGGCGGCGGTCACGAGCGCGGCATGCGTTCGGGCACCCTGGCGACCCACCAGATCGTTGGTATGGGCGAAGCTTTCCGTGT
>TRINITY_DN674_c0_g1_i1 len=239 path=[0:0-238]
GAAAGCGTAACAGCTCAGTGGTCTATCTCTAGAGTAATCTAGAATGGCAGTGTGCGCCGAAGATATACCGGGTCTAATCAATACACCAATACCACTGTCTAGTATCTATATTCAATATCGATACTAAGAGGTAGCAGAGCGTCCAGTACCAATGAAGAGCAGTATGTTATTGTTTGGAGGTCACTGGAGTGAGGATGCTGGCATGAGTAGCAAGAATGGATGTTAAATCATCCACACCG
>TRINITY_DN633_c0_g1_i1 len=213 path=[0:0-212]
CACTGGCATCCATATAGAGCTTGCCGTTAACGCTGATTTCCTTGGTTGTTATGGTGACGGTTTGTTTTTGAGCCGGCCCATGCTCATATGACTTTTGCATCCATGCCGCAACTCCCGGTCCGTTAAAATATGCTGGGGGATCAGGTTTATCGAATTCGTATTTTAAGTATATTTCATAATCAAATTTGGTTTTGAAACAAGCTTCAGGCAAAC
>TRINITY_DN694_c0_g1_i1 len=472 path=[0:0-471]
ACTTATGCAACCCGAGAAGGGTGGCCGGAAATATGGAGGCAGGTTTCGCGAGATTCCCTAGCCCTTGTTCTGCAACTGTGTGTCCTGTATGAAATCCCACATTCAATACGGGACAACCTAAGTCTTATTGCGTGTTTTGGACTCTAGTCTCTAGCCGCGGTTCATTGATTCCCTGGGTTCGCCCTCGTGAACGTGTTCCGTTGGTATTGCCAAAGTGACCGGACACGTTTGTCTGTACCTTCTGGGAAGCGGTGATATGCGATGATCCTGAAGGGACAATCAAACGCGAAAGCAGACCGACTGTACGGCTTAATCTATCATGAGTCTGAGCATGAGGATCGAAAAGGATCAGATACCCTTGTAGTTCGTTTTGCCCTAAACGATAGTGCCCATTGACTGACCCGGACGACGCCGATGAGGCCCAGGTCGGTCGAACTAGAGTGAAAACTTTGAGGTTCTGCCTCGAGGGGGA
>TRINITY_DN641_c0_g1_i1 len=221 path=[0:0-220]
CGGTCTATTCTTTTGATTTATAAGGGATTTTGCCGATTTCGGCCTATTGGTTAAAAAATGAGCTGATTTAACAAAAATTTAACGCGAATTTTAACAAAATATTAACGCTTACAATTTAGGTGGCACTTTTCGGGGAAATGTGCGCGGAACCCCTATTTGTTTATTTTTCTAAATACATTCAAATATGTATCCGCTCATGAATTAATTCTTAGAAAAAGTCA
>TRINITY_DN697_c0_g1_i1 len=213 path=[0:0-212]
TTGTGACTGAAGTCGACTGCGGCACCGAACACGGTCTGCTGATGACTCCGCACATCGAAGGCGGTGACGTTGTTGAGCCGTTGGGTGAGCGCGTACTGGGTCGAGTCATCGCCCGTGACGTATTCAAGCCAGGTACCGAGGAAGTTATCGTTCCTGCCGGCACTCTGGTTGACGAGAAGTGGGTCGAGTTCATCGAACTCAACAGCATCGACG
>TRINITY_DN690_c0_g1_i1 len=216 path=[0:0-215]
GTTTGATCCTGGCTCAGGATGAACGCTAGCGGGAGGCCTAACACATGCAAGCCGAGCGGTAGAGATCTTTCGGGATCTTGAGAGCGGCGTACGGGTGCGGAACACGTGTGCAACCTGCCTTTATCTGGGGGATAGCCTTTCGAAAGGAAGATTAATACCCCATAATATATTGAATGGCATCATTCGATATTGAAAACTCCGGTGGATAGAGATGGG
>TRINITY_DN646_c0_g1_i1 len=292 path=[0:0-291]
GATGGCTCGATCGGTGCACGCAACGCCGTGACCTGTGGTTCCCTGGAACACAAGATGGGCATCCACGGTAACGCCACCTGCGTGATGAACTTCGACGCGGCCACCGGTTTCCTGATCGGCCCGGCGAACAAAGGCCTGAACTGCATGTTCACCTTTATGAACACCGCTCGCCTGGGCACCGCGCTGCAAGGCCTGGCCCACGCCGAGATCGGTTTCCAGGGCGGCCTGAAATACGCTCGTGATCGCCTGCAAATGCGTTCCCTGACAGGCCCGAAAGCGCCGGACAAGGCGG
>TRINITY_DN675_c0_g1_i1 len=216 path=[0:0-215]
AAAGAATGGAAAGTTGGCGAAATTACAGAAGAGCAGCGGAAGTTTCCTATACGTGGAACATGGAACGACACTCTATTGGTCCAGAGAATTGAAGAGGGCTGGTTGCCGGAAAAGGATAGGCGTTAACTCTATCGGTTTTAGTCGCATGTTGGTGCAAAAGGAGGGCCAGCGAGTAATCTGAATGCGACGAGTGCTATAACAGACGCTGAGGCTGGA
>TRINITY_DN605_c0_g1_i1 len=207 path=[0:0-206]
GCCAGACAGCACGCGATAGCGACGAGACCGTGAGACGTTGCGTCTCATCGCCAGCCCCGGCGTCCACGAGCGGCGCTCGATCAGGCCAAGCCACCGCTATGACGTTTTGTCAGCCCACCCCGGTCTACCGCGCGCCCTGCCCCCGCCCGACCATCAGGCGCAGCCAACCAGCGCAACGACGCGTTCACTCGGTTGGCGTGTCCTGCA
>TRINITY_DN653_c0_g1_i1 len=245 path=[0:0-244]
GATTTTGCATAATCGGACATAGTACGATAAGGTTGTATGTCTAAAGGGAAACAGCCCAGAACAAGAGTTAAAGGTTCCAAAATTATTGTTAAGTGAAAATAAGGAAGTTTTCTTCAAATACAACCAGGAAATAGGCTTAGAAGCGGCCATTTTTTGAAGACCTCGTAACAGAGCACTGGTTTAACATTAAAAGTTGAAAGCACCGAAAATTTAACGGATCTAAAACAATATACCGAAACCTTGTC
>TRINITY_DN632_c0_g1_i1 len=208 path=[0:0-207]
CTGCGCTGCGCGAACACCCGCTGCTGAAAAAGCGCAACAAGTCCGGCTGGCAGCAGCGCGAACTGCTCAACCAATACTTCGACACCCCGGAACGGGATCTGTCCGCTGCCAAGGTCGCCCTGCGCCTGCGCCGCGACGGCGACGTGGTCATCCAGACCCTCAAGACCCGCGGCACCAGCGTCGCCGGCCTGTCCGAGCGCAACGAGTT
>TRINITY_DN634_c0_g1_i1 len=221 path=[0:0-220]
AGCGAAGTGATGCAGTCCATGGAGCAGCGCCTTGAATCCCTGCGCCGCTTCTACCCGGAAGCCAAAGCCGAGGACTGGCGCCTGGAAGTGGCCGGCCAACGCGTGCAGATCATCAAGAAAGATCCGAAGAAAGGCGGCGTGCTGCAATTCGGCACCGAACTGGTCGCAGCCAAGGACGGTTCGTTGGCGGCGCTTTTGGGTGCTTCTCCTGGCGCGTCGGT
>TRINITY_DN645_c0_g1_i1 len=210 path=[0:0-209]
AAAACCCTCATGCTCACCGTGGACTACGCCCCCGGCCAAGCCACCGTGCCCCATAGCCACACGGGCACAGCCGTGGCCTACGTGCTCGAAGGCGCGATCACTTCGCGGGTCAATGATGAGAAAGCGAAAACCTACAAGGTCGGCGAATCGTTCTACGAGCCGGCCGGCTCGCGACACTTTGAATCCAGCAATGCCAGCCAGACCCAGCCG
>TRINITY_DN669_c0_g1_i1 len=237 path=[0:0-236]
ATTTCAATTTTCGGCTGTGTTTTTTGCTTAAACCTGAATGAAAACCCAGTGATGGTACGCCCTTGCTTATGCTGTTCATAAGTAGTTTTTATATCCGTATGCTCATTGATCTGGGTAATAGCTGTGTCTAATACACGGTTTTTAAAATGATGCATACGTTGATATTCATCATCTTCAACACCTAAATTTTTACGTAATTGTTGCAGTTCAAAAATTGGTGTTTTACCAACCTCACGC
>TRINITY_DN696_c0_g1_i1 len=239 path=[0:0-238]
ACGACCACAACCCGCGAGGGATATAAACGGCTGCTGACCCACTGACCGACGCGCTCGCAAGGCACCGAGTAACGATTGCGCGCCACGCTGATCAGGCAGGTACTGGAGACCCGCACTGTGCGTTCGACATAGCCGTCGAAAGCGCTGGGCATCGGCATCATTTCCACCCGTTCCAGCTCCAGAACATCTGCCACCGTAAGCCCCTTATATTGCGGGTGCGGCAGCTCGCTCCAGAGAGT
>TRINITY_DN676_c0_g1_i1 len=217 path=[0:0-216]
AGGCCGCTGAAGCCCAGGGCGAGCGCGGCGGCGAACAGGCGTGCATGCATGACGTTTCTCCATTCGTTGTACGAAGGATCAGACTACGCCTAACACACGCCCATGCCCAACTGCATCAGCGCCAACCCGCCGCGCTGCCAGCCCCACCAGGCCAGCCCCAGCAAGACGATCGCCAGGCCCAGCCCGAGGCACCAGAGCCGGTAACGGGTCATGCGGA
>TRINITY_DN608_c0_g1_i1 len=251 path=[0:0-250]
ATCGGCCTGCAACTGGGCCTGGCGATGCAGATTGCGGTCGTTGCTTGCGGCCTGGGTGCCATTCTGGCGACATCTTCCACCGCCTTCTATGCGATCAAATGGTTTGGCGTGGCGTACCTGGTGTACCTGGCCGTCAAGCAATGGCGTGCGCTGCCCATGGACATGACCGATGACGCGGCGGTGCGCCCGATCGGCAAGCCGATGGCGATGATGTTCCGGGGTTTTCTGGTTAACGCCAGCAACCCCAAGGC
>TRINITY_DN667_c0_g1_i1 len=280 path=[0:0-279]
TAGTAATGGATGTACTCATCCAGCCCCGCTTGCAACTGCTCCACGCTTTCAAAGCTTTCCCGATAGTAGAACTCTGACTTCAGCGTGCCGAAGAAACTCTCCATTGTGGCGTTGTCATGGCAGTTTCCTTTGCGTGACATGCTTTGCTCCAGCCCTGCTTTTTCTAGCCTCTCCCGGTACTTTGGATATCGATAGTGCCAGCCTTGATCTGAATGCAGCATTGGCTTGCCGCCCTCGGGTAAGCCTTCAATAGCTTTTTCCAGCATCTCGCCCACCAAGG
>TRINITY_DN477_c0_g1_i1 len=215 path=[0:0-214]
GCCCGCCACGTCTTCCAGGCGCGCGCCCATTTCCAGGCTCAGGCCGAACGCGGTGGACAGCTCGGACACGCCGGCACCGACGGCTTGCCAGCCGACAATCAGGTGGTTGTCACGCCGCGCCACCACCCGTACGAAACCGGTTTTCGACTCCAGGGTCATCGCGCGGCCGTTGGCGGCAAACGGGAAACTCGACACGATGCAGTCCAGGCCGGCGG
>TRINITY_DN448_c0_g1_i1 len=207 path=[0:0-206]
GCTTGGCGTCCGGCTACTGTTCCTGACCGGGGTGCGCACCGGCGAACTGCGGTTGGCCGAACCTGAACAGTTCGACCTCGACAGGGGCTTGTGGATCATCCCGCCGCAGATCGTCAAGCAGCTCCAGGACGAAATGCGCAAGGCGGGGAAGCGGCCGCAGGACGTGCCCCCCTATATCGTGCCGCTGTCCCTGCAGGCCATCGAGAT
>TRINITY_DN461_c0_g1_i1 len=248 path=[0:0-247]
CGGTAAAGAAGGCGTGATCACCGTTGAAGAAGGCTCGGGCCTGGAAAACGAACTGTCCGTCGTAGAAGGCATGCAGTTCGACCGCGGCTACCTGTCGCCGTACTTCGTCAACAAGCCGGACACCATGGTTGCCGAGCTGGAAGGCCCGCTGCTGCTGCTGGTCGACAAGAAAATCTCCAACATCCGTGAGCTGCTGCCAGTTCTGGAAGCCGTTGCCAAGGCCGGCCGCCCACTGCTGATCGTTGCCG
>TRINITY_DN464_c0_g1_i1 len=204 path=[0:0-203]
CACCTTCGTCGCTGCTTGCGTAGCATCGGCGGCGGTCCTTCGTGCCGTTCATCCCAATAGAGTTACCCATGACTATCCAGCAAACACCCGGGCACGTGCTGCCCGCGCGCAGTGCCGCCAAAATGGAAGCTGCCATGGCCGTGGGCGCCTTCGCGATCGGTACCGGCGAATTTTCCATCATGGGCTTGATGCCCGACATCGCAC
>TRINITY_DN400_c0_g1_i1 len=218 path=[0:0-217]
TAGAGTAGGAGCGAACAGAGAAAGTGCAACATGAAACGGCTTTACGAACCGTTAAACTGCAGGCGCACGGGTGGAATTCCCGTAGTGGCGCTGTCCCTGGTCTCCTGTGAGAGGAGAGGGTTATTAAGGTACCGATTATCTTAGTAAATCATAGTAAACGAAGTTATCGTTATACAATCAACATTTCACGGAATTGTAACATTCCGCCTCAGGTCTGA
>TRINITY_DN452_c0_g1_i1 len=399 path=[0:0-398]
CTCACTCTGGATTCGAACCAGAATATTCCCATCTTAGTTGATGGAGCTCTGCCAACTTGAGCTAGTGAGTAGATCACACGTCCCTACCAAAATCACCTTCTTCTCTTTTCTCCCCTCCTGCTCTCCGATTTGTTGGTGCCTACGACTTTATAAGGTGAAGTCTACCCGGCCCAAACAGATGATTCCGAAGTCTGGTTCGCCATGCAGGAGAACTTGTTCCCACACTTTGCTTAACGGAGAGGGCCAGCCCCTCCTCCCAGTTTCGGGGCGAGACCCCTACTTCAGTCTGTTGGTCCTTCCAAAGCCAAAACGGAGTTCGAGAATTGGGCTCCTTCGGATGACGCGTGTGCCCTTTCGGGCGCGCCGCCTTCCCAGACGGCTAAGGACTAACCCGTCCCA
>TRINITY_DN424_c0_g1_i1 len=223 path=[0:0-222]
GTCAGTTCTTGCGGCACAGCTACTGCAGTTTCGCTGCCGTGTATGTTTCTCGATGTCGGAAAGGATGGATACAAAGATGGCTTAGCCAAGAGTCGTGAAGGGTTGCTTGACGTGCTTCAGCGGGCTGGCATCAACGTCATGTGGACTGATAACAATTCGGGATGCAAAGGGGTCTGTGACCGCGTCCCCAACCGCAAGGTTGCCCTCAGTACAGACTCCCAGC
>TRINITY_DN499_c0_g1_i1 len=283 path=[0:0-282]
ATTGTTTTATAAAAAATCACGGAACCCCTGGAACCTGCCTAAACTCCAAACTGCGCGGGCCGGACTAATAACTGGCCCCTAAGGCGCTATGAAGTGCCTGAACCCTTGTCCATTGGTTTGCACACAAAGAGAAAAAAGCTATGAAACGGATCCTTCTCGGTACTCTCTTCACCGTCGTCTCCCTCAATGCAATGGCAGAAGCACCAGGTGGCCCGAACTGCGGTTGGGGCAACATGTTGTTCGAAGGCCAGCGCGGTACTCCGGCTCACTTCCTGGCTTCCAC
>TRINITY_DN413_c0_g1_i1 len=204 path=[0:0-203]
GAACTTGAACGCCAGAGCGCGGCGTTCGCCGGCTACCTGCAACAGCACACAGACCTCAAGCCCGGCGATCGCATCGCGGTGCAGATGCCCAACGTGCTGCACTACCCGGTTGCGGTGTTCGGTGCGCTGCGCGCCGGGCTGATTGTGGTCAACACCAACCCGTTGTACACCCCGCGCGAGATGCGCCACCAGTTCAAGAACGCC
>TRINITY_DN498_c0_g1_i1 len=220 path=[0:0-219]
AGCCCAACGCCTGGCTGCCGGAGAACCCCACGTGATCCGCATGAAAGTGCCGAGCGAAGGCGTGTGCGTGGTGCCGGACATGCTGCGCGGCGACGTCGAGATCCCATGGGATCGCATGGACATGCAAGTGCTGATGAAGACCGACGGCCTGCCGACGTACTTCCTGGCCAACGTGGTCGACGACCACCTGATGGGCATCACCCACGTGCTGCGCGGTGAA
>TRINITY_DN492_c0_g1_i1 len=225 path=[0:0-224]
GGCGATGTTGCGGTGAACGAACAGATCGCCCGGCTCGCAGTGCGTGATGGTTTCCGCGGGCACACGGCTGTCCGAGCAGCCGACCCACAGCACGTGAGGATTCTGGCCTCGCACCAGATCACGGAAAAATTCGGGGTTGCGCGCAGCGGTTTCGTGCGCCCATGCGACATTGGCGACTAGCAGACGTTTCGGACGGTTCATCGAGAGCGGCTCCGTAGGTTGGGG
>TRINITY_DN460_c0_g1_i1 len=303 path=[0:0-302]
TCTGATAGCCTTCCCTGCCTGTACGGGGGGAGGGCTTAAAAAGTCCGCAAGGGCATGCTGTACCAAACGATTTGTTTTACCGCTTCAAACTAAAAACCTAACCAATACGACGTAAAAGTCGGGAGGAAAGATGGAAACTGTAGTTGGTCTGACCGCTATCGCTGTTGCTCTGCTGATCGGCCTGGGTGCTCTGGGTACCGCCATTGGTTTCGGCCTGCTGGGCGGCAAATTCCTGGAAGGCGCAGCGCGTCAGCCAGAAATGGTCCCAATGCTGCAAGTTAAAATGTTCATCGTTGCCGGCCG
>TRINITY_DN451_c0_g1_i1 len=225 path=[0:0-224]
GTCCGGTCATCGAGGAGCTGAAGCGCTCCAGCCGTCCAGGCCTGCGCCAGTACAAGTCCGTCTCTGACCTGCCGAAAGTACGTGGCGGTCTGGGCGTGTCTATCGTCTCCACCAACAAAGGTGTGATGACTGATCGCGCTGCGCGCGCTGCCGGTGTCGGCGGCGAAGTTCTGTGCACAGTGTTCTAAGGGGAGATAGGCATGTCTCGCGTCGCTAAGAACCCCT
>TRINITY_DN481_c0_g1_i1 len=517 path=[0:0-516]
CCCGATTCAACCTCACGTTGACCCGCGCAAATTGGCTGATCGTGGCACTTCCCTTCAAGGTGAGTTGCTGCTGGCCGATTTGGAGAGACTCTGCGACCCGCTTTCCGACACTGTCGGTACGGTGCAGGCCAAATTCGTTTTTGAACGAGATGAACGTAAATCTGTGGTAATCCACAGCTTTATCGACACCGAGGTCAAAATGGTTTGCCAGCGTTGTCTTGAGCTGGTCACCCTGCCGATCCACAGCGAGTGCAGTTATGCTGTGGTGAAGGAGGGTGCGAATACCCAGTCGTTGCCGAAAGGTTATGACGTGCTGGAACTGGGCGAAGATCCTTTGGATCTGCATGCACTGATCGAGGAGGAGCTTCTGCTCGCCTTGCCCATTGTGCCTGCTCATCATCCGGAAGAATGCCAGCAGCCGGCGGGCGCAGACGAGCCCGAATCGAGCAAGGACGAGGTATCGCGGTCCAACCCGTTCAGTGTTTTGGCGCAGTTAAAGCGTGACCCAAACGTTTAG
>TRINITY_DN443_c0_g1_i1 len=206 path=[0:0-205]
GTGGTCGCTAAAGAAGAAGAGATTAAGCAAGAGGAAGCTGTCAAACCAAAACCGATGTTTGGTCGTAAACCTAAATCAAAACCGAATAAAGTTTCTTTTGACTTCGGAACCGTTGAAGTTAGTACGCAAACAACCAGTTCAGATGATGATGTACCTACACCAACTGAAGCTACACCAACGTTTGAAAATGAAAATGACAATGATTT
>TRINITY_DN435_c0_g1_i1 len=232 path=[0:0-231]
CTGGAATGGTCCAACGCCTGGATCAAGTCGCCGCGAATGTCGGCTGGTCAATCTCCGACGGCCAACTACAACCACGCGTTAATGCGGGCGATACTGAACGATCGCATGCCTTACCTTTCGCCGATGATGAACACTAAGTTCATCAAGCTCGAAGACGCGCCCGCCGCGTACAAGGAGTTCGACGCGGGTTCTGCATACAAGTACGTCATCGACCCGCATGGTTCAGTGCGGC
>TRINITY_DN497_c0_g1_i1 len=216 path=[0:0-215]
TGCTCGGGGGTGTGCTGGTCAACCTGTACGGCTGGCAGTCGATCTTCATCGCCCTGACCTTGTTCAGCGCCCTGTGCACCCTGGCCGTGGCCCTGGGTTTGCCGGAGAGCCTGCCGGCCGGGCAGGCGCGGCCGCCGTTGTCTGGCGCGCTCGGCCAGTACTGGCGCTTGCTCAAGGATCCCCGCTACCTCGGCCACGCCATCACCGGCGGCATCT
>TRINITY_DN439_c0_g1_i1 len=215 path=[0:0-214]
GCCTTGGAAGCTCGCATCATTCGGTACTTTGTTGGCAGCACTCGCGTTGGCGGGTTGCAGCACCCCAGGTGCCTCTGAGCCAGCCAAAGACGCCGCCACGGCCGACACCGGCCATAGCCGCTGTGAGTCGAAGGCCGCCGAGTTCGCGATTGGCCAGAAAGCCTCGCCCCAACTGCTGGAGCAGGCGCGCGCCCGTGCCGGTGCGCAGAATGCAC
>TRINITY_DN428_c0_g1_i1 len=203 path=[0:0-202]
CGGTGATATCGTCGATGGTCGCATTGGGGTCGACGCGCAGCTTGATGATCTTCTGCGCGGTGTCAGCCAGCGGCGGAATCTCGATGGTCGCTTCCAGGCGTTGCTGGATGCGTCGGGCGGTAAACGCCTGCATCGCTTGGGTGATTTCCTCGCGGTCATCGTTGGGACGATCGAGGTTGGGGCGGATGTTGCTCAGCGGCTCG
>TRINITY_DN437_c0_g1_i1 len=241 path=[0:0-240]
AACTGCTGATCCAGCCAGGTCGCGCCGATGACGCGGGCCTGCCGTTCAATCGGCAGATGCGATTTCAGTTCGACCGCCACGCCGCCCAGCCGCTGCGCGTCGTACTGGCGGCCACGCTCGGCCAAGTCGTCCGGCACCTTCCATAACCCCTCGGCCACGCGCTCCACGATGCCGGCCCGCCGTAGGGCTTCCAGCCGGCGGATATGGGCCGCCACAGCCTCTTGCGGGTCGCGGCCGGGCT
>TRINITY_DN431_c0_g1_i1 len=233 path=[0:0-232]
AATTTTTGGACCTTAAATAAACTATATTAAGAGGACGCGATCCACATGAATAAATCAGAATTAATTGATGCAATTGCAGAGAAAGGGGGATTGTCTAAGACTGATGCTGGTAAGGCCTTAGACGCTACAATTGCTTCAATCAGTGAAGCGCTTAAGTCTGGTGATACAGTTACACTTGTTGGTTTTGGTACTTTCAACGTGAAAGAACGTGCTGCACGTACTGGCCGTAACCC
>TRINITY_DN401_c0_g1_i1 len=217 path=[0:0-216]
GCGCGCCGGGTCGACCAGCCCGGCGCTGATAACGAACGAGCCCACCGCCGCCGACAGGTTGCCGCAGTTGCCGCTCCAGTCGACAAAGGGCTTGTCGATGGAGACCTGGCCAAACAGGTAGTCCACGTCGTGATCGGCACGGGTGCTCTTGGCGAGAATCACGGTCTTGCTGGTGCTCGACGTGGCACCGCCCATGCCATCGATCTGCTTGTCATAG
>TRINITY_DN457_c0_g1_i1 len=221 path=[0:0-220]
TGATCGAGGCGGGGGTTGTAAGCCGGAAACCCAGAAATTTCCGTCAGCCGATCAACATGGCTTGTCTCGCGCTTGGTCGATGAGTTCCTGCATCGCCCGCATGACTTCTTCGTGGGTGTACGACTTGGCGTTGGGGTCGTCGGCCTCTCGGAGAGCTTCCTCGACCTCGCGGGTCATCCGCGCATATTCTTCCGGCCACAGCGCTTGCTCCATGCGCAGCG
>TRINITY_DN427_c0_g1_i1 len=204 path=[0:0-203]
GTGGAAGTCTTACTTTAGGATACAACCCTACATCTAGGGTGTAGCAATGCCTAACATGTTCATATCTAAAAGTGAATCAATCAATTAATGGGAGGTAATATGGAATTACTAAAAGCTGTTAATACTGTGTTACCGTTCTTAGGTGAACATCCTGTAACACGTATTGAGGGTGCAAAGCATCCAACTGTAGACCTTATCTTAGCG
>TRINITY_DN430_c0_g1_i1 len=236 path=[0:0-235]
CTAACGTCGACTTCTACTCGGGGATCATCCTCAAGGCGATCGGCATTCCAACCAGCATGTTCACCGTGATCTTCGCCCTGGCGCGGACCGTGGGCTGGATCTCCCACTGGAAAGAAATGCTCTCCAGCCCGTACAAGATTGGCCGCCCGCGCCAGCTGTACACCGGCTACGAGTCGCGTGACATCACCAAGCTGGAAGATCGCAAGTAAGCATTGCTTAGTTGCACTGAAAACGGC
>TRINITY_DN446_c0_g1_i1 len=201 path=[0:0-200]
CGTCAATCGAGTCGGCCCAAGACTGCATCATTTCGCGGCGCTGCTCGACATAGGCGGCATGGTTGTAGGTGCCGCGTATTTCGTCGCTGTCACCGTGGGCCAGTTGACGTTCGATCCAATCCTTGTTGTACCCGCGGCCGTTCAGTTCGGTGCTCAACAGGTGGCGGAAGCCGTGGCCTGTCTGGCGTCCTTCATAGCCCA
>TRINITY_DN455_c1_g1_i1 len=314 path=[0:0-313]
CAGGACGCGAAGCATACCCAGGCGACGTGTTCTATCTCCACTCCCGTCTGCTGGAGCGTGCATCGCGCGTTTCGGAAGAGTACGTCGAGAAGTTCACCAACGGTGCTGTCACTGGCAAAACCGGTTCCCTGACCGCTCTGCCGATCATCGAAACCCAGGCTGGCGACGTTTCCGCGTTCGTTCCGACCAACGTGATTTCCATCACCGACGGTCAGATCTTCCTGGAATCGGCCATGTTCAACTCGGGCATTCGCCCTGCAGTGAACGCCGGTGTTTCGGTATCCCGTGTGGGTGGTGCCGCTCAGACCAAGATC
>TRINITY_DN487_c0_g1_i1 len=203 path=[0:0-202]
AGGGGCGGCGGGGGAAGGGAGGGCGGGTGGAGGGGTCGGGAGGAACGGGGGGCGGGAAAGATCCGCCGGGCCGCCGACACGGCCGGACCCGCCGCCGGGTTGAATCCTCCGGGCGGACTGCGCGGACCCCACCCGTTTACCTCTTAACGGTTTCACGCCCTCTTGAACTCTCTCTTCAAAGTTCTTTTCAACTTTCCCTTACG
>TRINITY_DN412_c0_g1_i1 len=277 path=[0:0-276]
CGTCAGCCCCTGCTGCCGCCCGCCCAGTGATCAACGCACCGGCCTGGTTCAACGAAGAGCGTTTCGTCGAAGCGGCCCGCAGCCACTTCCAGTCCCTGCAACAGCACTGGGACGCCAACGAAATGGACAAGATCTCCGAGTTCGTGACCCCGCAACTGCTGGAGTTCCTCAAGCGCGAACGCGCCGACCTGGGCGACGGCTTCCAGTCGACCTACATCGATGACCTGCATGTCCAGCTGGACGGTGTGGATGACCGCGCCGACAAGACCATCGCCAC
>TRINITY_DN444_c0_g1_i1 len=206 path=[0:0-205]
AGCGCCGCCTGGGCACCCGAAGCATCCAGGCGCGCGCCCTTGCGCACCACCACAAACAGGTCACTGGCCTTGGCAATGCCGGTCGCCAGGTCGATATCGCCGCCGATGCTGATCTTGCCGCCACTGCGCACCTGACCGTAGACCCCCCCACGGTTGTTCACCGCCGTAACCGCCCGCGACGCCACGTCGACCAGCGCGTTCTCGCC
>TRINITY_DN425_c0_g1_i1 len=242 path=[0:0-241]
CTTGATTGTTCTTTCGGAGGCATACCATGAGCAGCACATCGGATAAGGTAAAAGGCGTCGCGAACGAAGCTGTCGGCAACATCAAGCAAGGCGTCGGCAAAGTGACCGGCAACGATAAGTTGCGTGCTGAAGGTGTCATTCAGGAAAAGAAAGGCGAAGTGCAGAAAGCCGTCGGCGACACCAAGGACGCCGTCAAAAAAGCGACCAAGTAAACCTGAATCGCTGGCGGTGTTCATTCAGCC
>TRINITY_DN406_c0_g1_i1 len=344 path=[0:0-343]
CCGACGATCTGGGTCATGAACATACCGCCGATGGCCGCGCACATGCCGCCGAAACCGAACACCGTGCTCATCATGTGCTTGGGCGTGTAGTCCATCACCAGGCTCCAGATATTCGCGGTCCAGGCCTGGTGCGCGCCGATGGCCAGGGAGATGGCGAACACCGCGACCCAGAGTTGGCTGGAACCGGCCGCCATGATCACGCCGACGATGCAGCAGGCAAACAGCAGCATCGACAACAACCGCGCCTTGATCGAGTTCATCCCACGGCCGATCAGGAACGACGACAGAATCCCGCCCCCTACGCTGCCGAAGTCGGCGGTCAGGTAGATGATGATCAGCGGAAT
>TRINITY_DN465_c0_g1_i1 len=1436 path=[0:0-1435]
CTGGTAGCGGTGGTTTTTTTGTTTGCAAGCAGCAGATTACGCGCAGAAAAAAAGGATCTCAAGAAGATCCTTTGATCTTTTCTACGGGGTCTGACGCTCAGTGGAACGAAAACTCACGTTAAGGGATTTTGGTCATGAACAATAAAACTGTCTGCTTACATAAACAGTAATACAAGGGGTGTTATGAGCCATATTCAACGGGAAACGTCTTGCTCTAGGCCGCGATTAAATTCCAACATGGATGCTGATTTATATGGGTATAAATGGGCTCGCGATAATGTCGGGCAATCAGGTGCGACAATCTATCGATTGTATGGGAAGCCCGATGCGCCAGAGTTGTTTCTGAAACATGGCAAAGGTAGCGTTGCCAATGATGTTACAGATGAGATGGTCAGACTAAACTGGCTGACGGAATTTATGCCTCTTCCGACCATCAAGCATTTTATCCGTACTCCTGATGATGCATGGTTACTCACCACTGCGATCCCCGGGAAAACAGCATTCCAGGTATTAGAAGAATATCCTGATTCAGGTGAAAATATTGTTGATGCGCTGGCAGTGTTCCTGCGCCGGTTGCATTCGATTCCTGTTTGTAATTGTCCTTTTAACAGCGATCGCGTATTTCGTCTCGCTCAGGCGCAATCACGAATGAATAACGGTTTGGTTGATGCGAGTGATTTTGATGACGAGCGTAATGGCTGGCCTGTTGAACAAGTCTGGAAAGAAATGCATAAACTTTTGCCATTCTCACCGGATTCAGTCGTCACTCATGGTGATTTCTCACTTGATAACCTTATTTTTGACGAGGGGAAATTAATAGGTTGTATTGATGTTGGACGAGTCGGAATCGCAGACCGATACCAGGATCTTGCCATCCTATGGAACTGCCTCGGTGAGTTTTCTCCTTCATTACAGAAACGGCTTTTTCAAAAATATGGTATTGATAATCCTGATATGAATAAATTGCAGTTTCATTTGATGCTCGATGAGTTTTTCTAAGAATTAATTCATGAGCGGATACATATTTGAATGTATTTAGAAAAATAAACAAATAGGGGTTCCGCGCACATTTCCCCGAAAAGTGCCACCTAAATTGTAAGCGTTAATATTTTGTTAAAATTCGCGTTAAATTTTTGTTAAATCAGCTCATTTTTTAACCAATAGGCCGAAATCGGCAAAATCCCTTATAAATCAAAAGAATAGACCGAGATAGGGTTGAGTGTTGTTCCAGTTTGGAACAAGAGTCCACTATTAAAGAACGTGGACTCCAACGTCAAAGGGCGAAAAACCGTCTATCAGGGCGATGGCCCACTACGTGAACCATCACCCTAATCAAGTTTTTTGGGGTCGAGGTGCCGTAAAGCACTAAATCGGAACCCTAAAGGGAGCCCCCGATTTAGAGCTTGACGGGGAAAGCCGGCGAACGTGGCGAGAAA
>TRINITY_DN493_c0_g1_i1 len=238 path=[0:0-237]
TCATCTTACCTAAGCTTGAATCCTGATAGTTTACTATTAGTGACAGGTGCTACATGACCCTCTTCAGCATGTGTTGTCAAATGTCTGGTTAAATCCGCTAACATGCGCAATCCTTACTGTTAGTTACTGTCTAGCAGTGTACGGCTGATATAGTCGTAGAATAGGGCTAAGAGAGGTCCCCATGACCTTTATGCTTAGGGCTGTAGTTGTGCTGCGAAGAGTTCTACAATGTGAGGCA
>TRINITY_DN420_c0_g1_i1 len=245 path=[0:0-244]
GGTGCAACGGGTGGTAAATTGTTCGCAGCAGGTACAGCAGGTGAGCGTTTTGCAGTACGTAACTCGGGTGCTTTCGCTGTAATTGAAGGTGCAGGCGATCACTGTTGTGAATATATGACGGGTGGTATCGTGACTGTACTCGGCAAAGTGGGGCACAACTTCGGTGCAGGTATGACAGGCGGTTTTGCTTACGTTCTTGACCTTGATAATGACTTCGTTGATCATTACAACCACGAACTGATTGA
>TRINITY_DN468_c0_g1_i1 len=203 path=[0:0-202]
GCGCGGTAAAGGTGAGGGGATTCGTCTGGGTGTGCGCACCACGGGCTGTTCCGGCCTTGCCTATGTGCTGGAGTTTGTCGACGAGGTGGTTGATGAGGACCAGGTGTTCGAAAGTCACGGCGAGAAAGTGATTATCGACCCTAAAAGCCTCACCTATCTGGACGGCACCGAACTCGATTTCGTCAAGGAAGGGTTGAACGAAG
>TRINITY_DN490_c0_g1_i1 len=228 path=[0:0-227]
CCAGCTGCACCCTCTGGTCTGTGCTGCGTACAACGCCGACTTCGACGGCGACCAAATGGCCGTGCACGTACCGCTGACACTGGAAGCCCAGTTAGAAGCGCGTGCGTTGATGATGTCGACCAACAACATCCTGTCGCCAGCCAACGGTGAGCCAATCATCGTTCCGTCGCAGGACGTTGTATTGGGTCTGTACTACATGACGCGTGAAGCGATCAACGCCAAGGGCGA
>TRINITY_DN418_c0_g1_i1 len=227 path=[0:0-226]
GCGGGGGTTTTACAGTAGGTACACAACCTGATGAGGAGACAGGCTATGACCTTGCAAAATAGCAGCGATGCCAAGATTGAAGTGATCCGCCAACCGCAGCAGTTGCCTTGCTCGTACATCGACGCCAAGGGCCACGAAGTGCAGATTACCGAAGAGATGATCCAGCAAGCGTGCCGCGAGTTGGAACAACGCCTGGTCAAGCCTGCGCAGCAAGGCTGAAGCGCCAC
>TRINITY_DN429_c0_g1_i1 len=203 path=[0:0-202]
GTTGATGATTTCACCGATCCCGCTAATGATCGGATCGTTCTCGTCGACATCAACTTTGACGCGTTCGTAGGGGTTCTTTGCCAAGAAGTTGACAGCATCGCATTCTTGGTTCGCGATCTGGTCGGGGCCGTCTGGCTCTGTCTTGCACGTGTTTATCCGTGCGGTACCGACGTTGAATAGTGATGTGCTGCCGAACTGTGAAG
>TRINITY_DN445_c0_g1_i1 len=225 path=[0:0-224]
GGACACACGGCATCCTCGGTAGTGTTGGCCTGATTAACGGCCGCTACCCGCCAGGCCGATACAACACAAGGAATGTATGCATGTGGCGTGAAATTGCCCCCGACCAGCAGTACAACGTGCAAGTCGACGGCCATAACCTCGTGGCCTACAGCTTTGGTGACGGCGATGAGGTGCTGCTGTGCCTCAACGGCGGTCCTGGCCTGCCGTGTGACTACTTGCGTGACG
>TRINITY_DN426_c0_g1_i1 len=204 path=[0:0-203]
TTCCCGCCGCCCAGGGAAGTGATCGATCCGTGGCACCTGCCGCTGATCAACACCATCCTGCTGGTCAGCTCCAGCGTGACCATCACCATCGCCCACCATGCGCTGCGCAAGAACCACCGCGGCCCGCTGAAATTCTGGCTGGCGCTGACCGTGGCCCTGGGCATCGCCTTCCTCATCCTGCAGGCCTACGAGTACCACGAGGCC
>TRINITY_DN442_c0_g1_i1 len=327 path=[0:0-326]
CTTGGCCAACCTTATCGGTAAAATACCCGGCTTTTCGTCACATACCTCCAGCGGATCCAAGCGCCATGGGCACTCTTACGGTCAACCAGAACAAACTGCAAAAACGCCTGCGTCGCCTGGCCGGTGAAGCGGTCGCCGATTTCAACATGATCGAGGACGGCGACAAGGTCATGGTCTGCCTCTCCGGCGGCAAAGACAGCTACACCATGCTCGACGTGCTGCTGCACCTGCAAAAGGTCGCGCCGATCAAGTTCGAGATCGTCGCCGTCAATATGGACCAGAAGCAACCGGGCTTCCCCGAGCACGTACTGCCGGCGTACTTGAAAG
>TRINITY_DN482_c0_g1_i1 len=273 path=[0:0-272]
CAACGACAATCTTGCTGAGCGCGACCCGCTGATCTTCAAAGCTCTCCAAGACGAGAAAAAACGTCAGCAAGGCCAGATCGAACTGATCGCCTCTGAGAACTCGGTGAGCTTCGCCTCTCTGGAGGCCATCGGTTCGGTCATCACCAACAAGACCGTTGAAGGCTACCCAGGCAAGCGTTTCCACGGCGGCGCTGATTTCGCCGACGTTGTCGAGCAAGCTGCCATTGACCGCGCAAAAGAACTTTTCGGCTGCGGCTTCGTGAACGTGCAACC
>TRINITY_DN422_c0_g1_i1 len=224 path=[0:0-223]
ACCGCATCACCGGGATGATCAGCGAGCCGCTGCGCAACAACCAGTACATCGCCAGCAACAGCAACGAAGCCACCTTCACCGGCAGCGAAACCCAGCTGGACTGGCGCGTCGGCAGCGCCGACCGCCTGCGCCTGACCTACGCCTACGTCGACGCCGAGGCCAGCAACCCCGACGACCAGCGCCTCAGCGCGCGCAACAGCGGCTCAGCCGGCTGGATGCGCGAC
>TRINITY_DN486_c0_g1_i1 len=232 path=[0:0-231]
GCCCGATGACATCCGCCCCTGCTGCGACGTGATCAACCGTGGTGTGGCGCTGTACGGCGACCTGGTGTTCTTCGGCACCCTCGATGCCAAGCTGGTAGCGCTGAATAAAGACACCGGCAAAGTGGTGTGGAGCAAGCAGGTTGCCGACCACAAGGAAGGTTACTCGATCAGCGCCGCGCCCCTGGTGGTCAACGGCAAGCTGATTACCGGCGTGGCCGGTGGCGAATTCGGC
>TRINITY_DN403_c0_g1_i1 len=346 path=[0:0-345]
CTGGCACTGGCTCCGTAGCGCGATGCGTTCATGCCCGGCAAACTCCCTTCCGTTATCCAGCGTCAGCGTGTGAGCGGCATGGCCCTGAAGCATCAGATTGATCGCCCGCGTTACCTGCCGGCGCGTTCTGCGCTTGACCGGATAGGCGCTCAGATAGCCGCTTTTGCGATCAACCAGGGTCACCAGGTTACCGCCCAGTCCATGTACCGTATCGCCCTCCCAGTCCCCCAGGCGCTCGCGGCTTTCGACCTCGGCTGGGCGTTCACTGATTGACACGCGATTACGCAGCTGCCCGCGCCGATCGTGGCTTCCATAGCGTTTCCGGTAGCGCTTTCGGCGATGTCGC
>TRINITY_DN432_c0_g1_i1 len=224 path=[0:0-223]
GCGGCGTTGCTGAAAACGGCTCGGAACAAGCCAACAAACGCGCTTACACCGAAGGCGTTGCTGAAGGTGGCCGTGATCGCCTGGAACAGAAAGGCCTGGTTGAAGGCGGTGCTGAACAAGCCAACAAACGCGCCTACACCGAAGGTGTTGCCGAAGGTGGTGCTGACCGCCTGAAAGAACTGCACGAAGCACAGAGCTAAGCCTGTGGAGGCCGATAAAAAAGC
>TRINITY_DN484_c0_g1_i1 len=214 path=[0:0-213]
GACTTCGCACACGCCTGGGTTGGCATGTGGACGATCGCGACCGACTACCTGACGCCGATGGCGCTGGGCAAGTCCGCGACTGCAGTACGTTTTCTCTTCCAGGCAGTCTGCGGCGTCGCGATGTTCGCTTACTTCGTCTGGGGTGTGCAGATTCTCTGGGGTATCTGATTCATGGCTATCATTCCAACGATTTCTTTCGACGCCATCATTGTTG
>TRINITY_DN402_c0_g1_i1 len=229 path=[0:0-228]
AAAAGCTCGCGATCCTTATCACTGATTGGAACGTCTACGATTGAAACCAATTCAATGATGTCATCATCAATGTTTGTTGGAACATAGATTACAGGCTTACAGAAATTCACCACACGATTATGTACAAGGTGGGTAAGTGGTACATATGATGCTGAAAAAGAACATAGACCGAGTATTTTCAGTGCTACCTCGCGGATTTTAGGCAATAACGTGTTGTTGCTGTTGCTGC
>TRINITY_DN407_c0_g1_i1 len=227 path=[0:0-226]
GTGAAGACCTTTTAGGTCAACAGGGTGAAGCGAACGTCAACGCAGCTAACCTCATATTTTTACTGAGAAAATGCTTGACAGAAGGTCGGCGTAATGTAAAATGCCGGCTCGCTTAGGAGGGGTTCCCGAGCGGCCAAAGGGATCAGACTGTAAATCTGACGTCTACGACTTCGAAGGTTCGAATCCTTCCCCCTCCACCATTTTTAGCGTGAGCTGCAAGCTCCGCG
>TRINITY_DN491_c0_g1_i1 len=224 path=[0:0-223]
AAAGAAGCTGCCGCAGCCTAAGGCTGAGCATTTTCTCTCGCGTATTTTTGTTTATTTCGATGGCCGCGTAGGCCGTCCCCCAATTCAGGAAATACAGTAATGTCTATCTCCCAAGAAGATATCCTCAACGCCGTAGCTGAAATGTCGGTTCTGCAGGTTGTTGAGCTGATCAAAGCTTTCGAAGAAAAATTCGGCGTTTCCGCAGCTGCTGCTTCCGCTGGTCC
>TRINITY_DN488_c0_g1_i1 len=264 path=[0:0-263]
AAGAAACCAACCTGGCTTACGCCGGTTTGAACTCAGATCATGTAAGAATTCAAAGGTCGAACAGACCTAAACTTTAAACTTCTACACCTAAAAATAACTCTTAATCCAACATCGAGGTCGCAATCTTTTTTGTCGATAAGAACTCTAAAAAAAAATTACGCTGTTATCCCTAAGGTAACTTAATTTTTTAATCAATATAACTGGATCAAATATTCATAAATTAATGTAAATTGAAAATAAAAGTTTTTTAAATTTTAATACCAC
>TRINITY_DN459_c0_g1_i1 len=241 path=[0:0-240]
TTTTGCTTATTTCGTGAAGAAAAGGCTGGTGCAAACCAGTTCTAAAGTTAAGGACATTTATTGTCTGAATTTTGCGAAAGACATGGTTAGGGGGGGAGTTTGTCTGGGGCGGAATGCCTGTTAAACCATAACGCAGGCGTCCTAAGTGTAGCTCAGTGAGAACGGAAATCTCACGTAGAACAAAAGGGTAAAAGCTACATTGATTTTGATTTTCAGTAGGAATACAAACCGCGAAAGCGTG
>TRINITY_DN473_c0_g1_i1 len=213 path=[0:0-212]
TTTCAGAGAAGCCCAGCCCCGAAGCCCCCCAGGATGTCTGGGAGCGCATGCGCCGGGGCTTTCAATTGCAGGAAGGCCTGGGCGTCAACCCGCGCATCGAACAGCAACGCCTGTGGTTCGCGAGCAACCCTTCCTTCCTGGAGAACGCCGGCGAACGCGGCAGTCTCTACATTCACTACATCGTCGAACGCCTTGAAGAACGCAACATGCCCC
>TRINITY_DN405_c0_g1_i1 len=234 path=[0:0-233]
TCCTGCTGCCGATTGCCTTGTGTGGATTTTTCCTGCTCGACGGTTCCGGCTTTGCGCTGTTTATTGGCCTGGTTGTAATCCTCGGGGCCTGGGAATGGGCGCGCCTGGCAGGGTTCAGTACGCAGTTGCCACGCCTGGTCTATGCGGCGGTGGTAGCGCTGTTGCTGTTCCTGATGTACATCCTGCCGGACATCGCGCCCTGGGTATTGGGGGCGGCGGTGTTGTGGTGGGCGC
>TRINITY_DN441_c0_g1_i1 len=216 path=[0:0-215]
ACCGCCAACGTTTCCTGCGGCGTTACCGTGACCACATCAAAAAGGCCGTTGAAGAGGCCGTCAGCCGCCGCTCCATCACCGACATGGAGCACGGCGAGCAAATCAGCATTCCCGGACGGGACATCGACGAACCCGTGCTGCACCACGGTCGGGGCGGCAAACAGACGGTCGTGCACCCCGGCAATAAAGAATTCACCACCGGCGAACATATCCAGC
>TRINITY_DN475_c0_g1_i1 len=216 path=[0:0-215]
GAAAGGGGAAGCCTGAACTGGCAATTAATGCAGTCGCTCGAAGTTTAGATGGTTTTTCTCTTGGAATGGCGGATTCAGTTAAAAGACACAACTTGCAAAAATATACAGCCCTGGTTACTGCATCATTGCTTTCTGGTGTTGGTCAAGCTTATCAACAAACTGCAGGTTCTAATGCAACAATTACAGAAAATGCGGTTGTAACAACATCATCAGAAC
>TRINITY_DN456_c0_g1_i1 len=413 path=[0:0-412]
AATTCTGTCGGTGGTAGTGGTAGCAGAGCAGGTTCTCAAGGTTCATTCGACTCAGCAGGTGCAGGTGGGGTGCGGGAAAAGAGCAGGGGCGGTGCTGGTGGTACTTGGGGTGCAGGTGGTGCTGGTGGTTCGGGTAGAGTTGGTGGTGCAGGTGGTGCAGGTGGGGCTGCTGTCGATGGTAATAGTTTAATTAATTGGGTATCTGAGGGTACTATTATTGGTTCACGTTTAAATTAAGGAGGTATTATGAACATCGTAGATTGGTTCTATGCTTGTCTGATCTACGTATGGTCAGAGTTAGATAAAGCTGCTGTAACTGCTGGGGTTATCTCAGTGGTTGTAGCTATATTGCGTATGCGTAAACGTGGTAAGGTGGTATGGAGTGAAGCACTGCTTTGTGGTGTATTCGCTAC
>TRINITY_DN494_c0_g1_i1 len=669 path=[0:0-668]
AGATCATGACCGAGGCCCAGGCCAACGCTCATTACGAGAACCCTTTTGACGTGACCAAGACCTGGTCGCAGAAGGAATTCCCATTGATCGAAGTCGGTGAATTGGAGCTCAACCGCAACCCGCAGAACTACTTCGCCGAAGTAGAACAAGCAGCGTTCGGTCCAAGCAACATGGTGCCAGGTGTTGGTCTGTCTCCAGACCGTATGCTTCAGGGGCGTGTCTTCGCTTATGCAGATGCTCACCGCTACCGCGTCGGTACCAATCATCAGCAACTGCCGGTAAACGCCCCACGTAGCCCGGTGAACAGCTATCAGCGTGATGGTTCGATGGCATTCGGCAGTAATGGTGGCGCGGCTCCTAACTACGAGCCGAACAGCTACGTTGACGCACCGAAGCAAGCACCACAATACGCTGAGCCTGCCTTGGCCCTGAGCGGTGCGGCGGATCGTTACGATCACCGCGAAGACACCGACTATTACAGCCACGCCGGCGCGTTGTTCCGCCTGATGAATGATGAGCAGAAAGCGTTGCTCACCAGCAACATCGCCGGAGCCATGGCCGGTGTTTCCAGCGATGTCGTCCAGCGCCAATTGCAGCACTTTTTCAAGGCTGATCCTGCTTATGGAGAAGCAATCGCAAAGGCGCTCGGTGTATCGCTTAACTGACTCA
>TRINITY_DN408_c0_g1_i1 len=393 path=[0:0-392]
GTAACGGTGTCGACACTTTGGCTCGCCACGCCGGCAGCGAGCCCACCAACGGCAGAAAAACTCTGCCCGGCCTCGGACGAGGCCGAAGGATATCTAGACAGTCAACAAGTGAGGGAAACACCCTATGAGAAGACTTAAGCGTGATCCGTTGGAAAGAGCATTTTTACGCGGATATCAATATGGCGTTCATGGCAAATCCCGTGAGCTTTGCCCATTTACTCTACCGTCGGTACGCCAAGCCTGGATCAACGGCTGGCGAGAAGGACGCGGCGACAACTGGGACGGTATGACAGGCACTGCGGGCATCCACAGACTCAACGAACTTCACGCCGTCGGCTAATCAAGGGCATTTAATTCCGACACCACCACGAATATGTAACGACTTAACCACGC
>TRINITY_DN479_c0_g1_i1 len=269 path=[0:0-268]
GACTTGCGAAAGGGAATCCGGTTCCTATTCCGGAACCCGGCAGCGGAACCGCATACAATTCGGGCCCTCGTAAGAGTGTTCGTCGGGGTAACCCAAAATGACCTGGAGACGCCGTCGGGAGATCCGGGAAGAGTTTTCTTTTCTGTATAAGCGTTCGAGTTCCCTGGAAACCTCTAGCAGGGAGATAGGGTTTGGAACGCGAAGAGCACCGCAGTTGCGGCGGTGTCCGGATCTTCCCCTCGGACCTTGAAAATCCAGGAGAGGGCCAC
>TRINITY_DN414_c0_g1_i1 len=371 path=[0:0-370]
GTTCAAGAGTACGTGAAACCGTTCAGGGGTAAACCTAAGAAACCCAAAAGATCGAACGGGGAGATTCATCGTCAGCGACGCTGGCTTCGCGTCGGTGGGCGATGCCCCGCGGGGCCTCACGGCTCGCGCGCGGGCACGCTGCCGCGCGCCGATGTCCGGCGTTTTCGTCGTCGTGCACTTCTCCCCTAGTAGAACGTCGCGACCCGCTGGGTGTCGGTCTACGGCCCGGGTGCGGTGTCTGACGCGTCGCCGGTAACACGGCACGCCGTCAAACCCTCGGTCGCCCGGCCGGCTGCCCGGCGGTACACGCAAGGTATCAGGCCGCAGCTCTCACACACGCGGGAGTGCGTCGAGGCCGTCGCAAGCGCGCA
>TRINITY_DN466_c0_g1_i1 len=204 path=[0:0-203]
GTCCGAAGACATGGCCAAGGGCAATGGCGAAGCGCTGACCACCTATGCCGTGGTACTGGGCGTGGCTCCAGAAGATCGCGAGCACTTTGCTGCCGTGACCCACGAACACTTCCAGCAAATCTTCAGCAAGGCTGACGTGACCGCTGACGATGTGCACAACAACACCCTGGCGGTACTGAAAAGCGATGCCCGCATGGCGAAGTA
>TRINITY_DN404_c0_g1_i1 len=225 path=[0:0-224]
GTATGACACGTCCCGTTTCCTGCTCACTTCCCTGGACATCCCGGCCAATTCGCAAGTGCGGGTCGCCAGTCCCGCTAACCCTTGCCTGGGGCTGACGTTCCAGTTGGACCTGCGCGTATTGACCGAACTGATCGCCCAGAGTGAGCTGCCGCCGCTGCGTGAACCCGCGGTGATGAAGGGGGTTGGGATTGGCGCGATCACCGACGGGATGCTTGCATCCTTTGC
>TRINITY_DN423_c0_g1_i1 len=206 path=[0:0-205]
GCCCTGACGATCCAACCCGACTCCGGGCAACTGTGGACAGTGGTCAACGAACGCGATGAACTCGGCCCCGACCTGGTGCCCGACTACCTGACCTCGGTGCGCGAAGGTGCCTTCTACGGCTGGCCCTACAGCTACTGGGGGCAAAACGTCGACCCGCGTGCACAACCGCAAAACCCGGCCAAGGTGGCCGCCGCGATCAAGCCCGA
>TRINITY_DN483_c0_g1_i1 len=203 path=[0:0-202]
TCCCAATCGAGAGCCGTGTCGATTCGGGTAGGGCTGTGCGGTATCCGTAGATCCCTGAGCGCCTCAGAGAGCGCAGGAGCGTTGTCACTGGTCGCAGTGACGTTGACCCCTGGCTGACCACCCCAAGACAGCCTACAGACGACGCTGGAGCCTCTGACGAACTGACCGCCGAAGCTGTAGCCGTTCTGACCGGTGCATGGGGC
>TRINITY_DN409_c0_g1_i1 len=322 path=[0:0-321]
CTAACTGCTGAATATGATGAATGGCAGAGCAAGAAACCATTCGCTCAGCAAACCTCTGTCCCTGTGTCGTCTAATCGTTACAAAGATATACTGACCGGTCGACTATCTCTAGCCGTGCCTAAACTCAAGTCAGGTCTGCCTAGGAATCGTCCGTGGTTCATGAACTATCCTTATTATCAGCCCACTCCCATTGTCGCCCGTACACCAGAAGAGACTGAGAGAATAGTAGCCGAGGGATTCGCAAAACTTCGCAAGGCCGGGCTTCGTTCGTTGGGGTTGGAACCTGAGTCGACACCAACTCAGGATGACCCGGCTGCCAAAG
>TRINITY_DN453_c0_g1_i1 len=207 path=[0:0-206]
GTAGAGCCTGCGGCGCTTTGGGCGCTGCTCCACAGACGAGCAGCACGGACATAACAACAAAAAACCGTCAAAGAGGCTTCATTTATGCGTAAACCAGAACTCGCAGCCGCCATCGCTGAAAAAGCGGATCTCACCAAAGAACAGGCCAACCGCGTCCTCAACGCCGTTCTCGAAGAAATCACCGGCGCCCTGCACCGCAAGGACAGC
>TRINITY_DN474_c0_g1_i1 len=218 path=[0:0-217]
GTCGCCGCAAGTGCACCGCAACTGGCACGTATCGTCGACGCCGCACCGTCCGCCGCGTTCCGCATCAAGGGCTTGAAACTCGCCCGTGAACCGCTGCGCTACTCCGGTCGTACCGCCATGCGTGCCGATATCAGCGTGCACGAACCGCGCACCCCGCAAGATAACGACACCGCATTCGCCTTCTCCATGGAAGGTTACTCGGGTTCCGTCGAGCCACG
>TRINITY_DN485_c0_g1_i1 len=227 path=[0:0-226]
CCGTGAGCATGAAAGCCTGGCAGCGGCAGCCGCCGAAGTCCTTTTCCTTTTCATCGCATGAACGGCACGGCTCGGGCATCCAGTCATAGCCGCGAAAGCGGTTGAAGCCGAAGGAGACGTACCAGATGTGCTGCATGCTGTGGTCGCGCACATTGGGAAATTGCACCGGCATCTGTCGGGCGCCATGGCAGGGCAGGGCGGTGCCGTCGGGTGTTACCGTCAGAAAG
>TRINITY_DN454_c0_g1_i1 len=209 path=[0:0-208]
ATTTCGGCCTGTTCGCGCGCTCCAATATCCTGCTCGATGAGCTGCTCGCGGGCTACGGCCAGGTCAGCGACAGCCTCGGCCTGGTGGATGGCGGCGGGGTGTCGTTCGGCAATATCGGCAGCGGTTACCCGTACCCGTTCCCCACCTCGCAGATCACCTACCGCACCCCGGTGATGGATGGCCTGCGCGTTGCCGTGGGCATCCTCGAC
>TRINITY_DN496_c0_g1_i1 len=368 path=[0:0-367]
ATTGCTGCATGGCGACGAAAACGTGGTCTGCGCCGATGCAGGCTACACCGGTGTCGAAAAGCGGCCCGAGCATGAAGGACGTGAAGTTATCTGGCAGGTGGCGGCACGCCGCAGCACCTACAAAAAACTCGATAAGCGCAGCGTGCTGTACAAAGCCAAGCGCAAGATTGAAAAGGCCAAGGCTCAGGTGCGCGCCAAGGTCGAGCATCCGTTCCGGGTAATCAAGCGCCAGTTCGGTTACACCAAGGTGCGCTTTCGCGGCTTGGCCAAAAACACGGCGCAACTGGTGACACTGTTCGCTCTGTCGAACCTGTGGATGGCGCGCCGACATTTACTGACGAATGCAGGAGAGGTGCGCCTGTAATGCG
>TRINITY_DN495_c0_g1_i1 len=320 path=[0:0-319]
CTGATCGCCGTCGCCGGCCTGTGCGTCTTCCTTTACTACGCGCTCAGCAGCGTGGAGCTGCTCTCGGGCCTCAGCGGCACCTGGGCTAACCTGCTGGCGGCGCTTGTGTTCATCGTGTTCGCCGCCGGCTGGGCCTACGGCTTCTACGTCAAGCGATGCCATCCAGCCAAGTACGAACGGATCAAGTCGGTGCTCTGCGAGTAACCCGGTCCAGCCATGCCCGTGCGGCAGTCACCTATCCAGCAATGAGGAAACAGCATGACCAACACTCTTCGCCCCAACTTCGCCGTGCGGGCCAAGGCCCAGTGCTTCCAGACCAA
>TRINITY_DN478_c0_g1_i1 len=278 path=[0:0-277]
GTAGGCGCTGGAGTTGATACCGCGCTGGTTCTCCTCGGCCAGGCGACGGTCCTGGTCGTTGGTGGCGTCCCACACCTGGCGCATGCGTTCCACGTCGTAGTCCACGCCTTCCACGGCGTCCTTGTGCACCAGCCACTTGGTGGTGACCATGGTTTCCTGGGCGCTGATCGGCCACACGGTGAACACGATGATGTGATCGCCCATGCAGTGGTTCCACGAGTGCGGCAGGTGCAGGATGCGCATCGAGCCCAGGTCCGGGTTCTTGATGCGGCCCATCA
>TRINITY_DN438_c0_g1_i1 len=303 path=[0:0-302]
GCCAGGTTCTGCACGGCGATGGTCGGGGCTGGCGTGTCCTGCGGCGCGTCGTCGGACGGGCTGTCGATGGCGACGCTGCTGGTACTCCTGACCGGCTTTTCCACCGGCTCCGCGCTCTCGACCAGCGTGCTGGCGACCTCGGGCGCAGACCATTGCACCCCCTCGGCAGGGCTGTCCTCCACCGGTTGGGCCACGGGTTTCTGAATCGCTACCACTGACGGGGCAACGGCGAGCGCACCCAGGGACATCAACCCGGCACTGTCGATCAGGTCCAGACGCTGGCGGATCTCGGCCAGGGCATCC
>TRINITY_DN471_c0_g1_i1 len=219 path=[0:0-218]
CTGGCGCAGGATCGTGGTTTCGTACAGCGCTTCCTCCATCGCTGGATCGCTGTAGCCGAACCAGTTCTGCAGCAGATGCACACGCAGCATCGCCATCAACGGGTAGGCCGGACGGCCACCTTCACCTTTCGGATAATGTGGCTCGATCAAAGCAATCAAGCCCTTCCACGGCACCACCCGATCCATCTCGATCAGGTACAACTCCTTGCGGGTTTGCTT
>TRINITY_DN467_c0_g1_i1 len=249 path=[0:0-248]
CTTGCTTATTGGCGTTGTAGGACACTCTATACGGAGTTACAAAGGAATATATTAAACGAATCATCTGGAAAGTTGAATCAAAGAAGGTAATAATCCTGTAGTTGAAAATATATTCTCTCTTGAGTGGATCCTGAGTACGACGGAGCACGTGAAATTCCGTCGGAATCTGGGAGGACCATCTCCTAAGGCTAAATACTCTCTAGTGACCGATAGTGAACCAGTACGGTGAGGGAAAGGTGAAAAGTACCC
>TRINITY_DN417_c0_g1_i1 len=254 path=[0:0-253]
GTGGACGATGCACTGAACTACCTGCTGCCGTTGTACCAGCCGGACCTGGTGCTATACGACGCCGGCGTCGATGTACACAAGGACGACGCCCTCGGTTACCTCAAGCTGACCGACGAAGGCGTCGCCGCCCGCGATGAAAGCGTGATGCGCCATTGCCTGGGTCGCGACATCCCGGTGATGGGAGTGATCGGCGGCGGCTACAGCAAGGATCGCCCAGCCCTGGCGCGCCGTCATGGCATCCTGCACCACAGCGC
>TRINITY_DN433_c0_g1_i1 len=205 path=[0:0-204]
GTCAACGGCTCCAGCGGTATCGCCGTGGGCATGGCCACCAACATCCCGCCGCACAACCTCGGTGAAGTCATCGACGGTTGCCTGGCCCTCATCGACAACCCTGAGCTGACCGTCGATGAGCTGATGCAATACATTCCCGGTCCGGACTTCCCGACCGCCGCGATCATCAACGGTCGCGCCGGCATCATCGAAGCCTACCGCACCA
>TRINITY_DN469_c0_g1_i1 len=407 path=[0:0-406]
TCTGGTTCTAAACGTGGTATCGGTGTCAAGGTTAATGCTTTGTACGCTGAGGGTATGGGTGGTAACGTCGATCTTGCAAAGGATTGGGTATCCCACATGAGTTCTTATGAGGGGTTCGTATCACGACCACGGGTAGTTACAGATCAGAATACTGGTAAAGAATCACGTATCTATGCAATGGGTGTTACTGAGGCTAATATGGGTGATGAGAAAACTAAGAAGATGTTTGCTGATGCTATAGGTAATCCACAACGTCTAATGGACATTCAAGGAGGCTTCATGCGTGCGTACTACAAGAACTTGGATATGCCTACTATGTTGAAACGTGCTGGCATCCCTGCTCCTACTGGTGCTGCTTATCCTCCACAATTCAAACGCTCACTTATGCTTATGTATGATGCTGGGTG
>TRINITY_DN480_c0_g1_i1 len=253 path=[0:0-252]
GTCGAGCGGCAGATGAAGGAAGGGGAGAGCAGCGAAGCCGGTTTGTTGACCATGGAAGGCATCACGGTGCGCGAGTTGCACCGTATGAACGCCGTGGTCAAGAAGCGCATGCCCGAGGTCAAGGTGCCGGCGCTGGTGTTGCATTCCATCGAGGACGACATCACCAGCCGTTGGAACGCTGACTACGTGGAACGCCACCTCGGCGGGCCGGTGACCAAGATCCTGCTGGACAACTGCTACCACATGATCACCG
>TRINITY_DN436_c0_g1_i1 len=282 path=[0:0-281]
GGTCGATACACTGCACAAGACAGGAGAACCCCCATGCGAATTTTGCTCATTGCTGCCCTGGCCGTCAGCGTTACCGGCTGCACCCGCTGGTCGATGGACCACCATTTGAACAACGCCTACCGTGCGTACGGGGTCGGTGACTGTGAACGCGTGACCCTGGAATTGTCCCAGGTCGACCGTGAAAGCCGTACCCGCCGCTATGTGCAACCTGAGGTCTCGATGTTGCGCGGGCAATGCCTGGAGCGGCAGAAGCTGTTTGTCGATGCGGTGCAGACCTATCAG
>TRINITY_DN472_c0_g1_i1 len=245 path=[0:0-244]
GGGGGCGTCAGCGAATGCGGGTGTGGCCAGGCAGGTCAGGAGCAGGGCGGCGAAGGTGGTTTTCACTGTTTTTATCGTCCTTGAAGTGAGGCGCGCATCATGACTTTAACCACTTGGTTTGAATAGTGTGCACGCGGGATTAGGACGTGGCTGACGTCATCCTACTGTTAAGTATGACGGAGCGGTCCTTAGTGTTTTTAGGAAGCGGCTGGCTTACCCGGGATAATAAATCGTGCATGTTAGGG
>TRINITY_DN410_c0_g1_i1 len=271 path=[0:0-270]
CAGGCGTTAAGACCCCTGCTGGTTTCAAAGAAGCCTACAAACAGTTCGTCGAAGGCGGCTGGCCAAGCCTGGCCCACGACGTGGCGCATGGTGGCCAAGGCCTGCCGGAATCCCTGGGCCTGGCTGTCAGCGAAATGGTCGGTGAAGCCAACTGGTCGTGGGGCATGTACCCCGGCCTGTCCCATGGTGCGATGAACACCATTTCCGAGCACGGCACCCCCGAGCAACAGGACGCCTACCTGACCAAACTGGTATCGGGCGAATGGACCGG
>TRINITY_DN470_c0_g1_i1 len=236 path=[0:0-235]
TAAATCAGGTGCAACTTTAACATCATGTGTGGTTCCATCGGTAATCATGAAATCAATAGGATTGCCATGTGCATCAACAATCAAATGTATTTTTGAGGAGTTTCCTCCTACACTTTTAGAAATAGATTGATTCGCTATGCCGGCAGAATGTTGATGAGCACGTACATGAGAGCCATCAATAAAAATCCACTCCATATCGGGGCATGAGGCTAGTAATTTGAATAATCTAAGTAACT
>TRINITY_DN463_c0_g1_i1 len=215 path=[0:0-214]
GCCTGGAGGAGAAGAAACAGATCCTCTACCTGCTCGGCCCGGTTGGCGGCGGTAAATCGTCCCTGGCTGAAAAGCTCAAACAACTGATCGAGAAAGTGCCCTTCTATGCGATCAAGGGCTCGCCGGTCTTCGAATCGCCCCTGGGCCTGTTCAACGCCACGGAAGATGGCGCGATCCTCGAAGAGGATTTCGGCATTCCCCGGCGCTACCTCAAC
>TRINITY_DN419_c0_g1_i1 len=218 path=[0:0-217]
GCGAAGTAGAAAATCTGTTCCGTCGCGAGAATATTGCGCATATCAATTCCACGCATTTTTCGGTGGAGGAGATTTCGGCGAAGATTCTGGTGGAGAAAGGCGTCGAGCGACGCTTCAAATAATGCATTGAGACGCTGCTTAACGGTGGTGAACGGGCTTGTTGTGGCGAGCGGGGTTGCCCCGCGTTGGGCTGTGAAGCAGCCCCAATAAAGCCAAAA
>TRINITY_DN416_c0_g1_i1 len=232 path=[0:0-231]
ACGAAATGCCTGATCCTGGCCGTCCAACGCATCCGGTTCCCAGCACGAATAGGTGCCGTTGAAGTCGGGGTTGTCCTTGAGCACGCTCAGTAGCATCGTATTGATTTGATCCCGGCCCAGCGTCAGCGGGCTTTGTGCAGCCTTGCTGGCCCCCAGCACATCAGCCAGTGCGCGCGCGGCATTCAAGGCATTCTGCAACTTTGCCTTAATGACGTTGGCGCGGGACTCCGCG
>TRINITY_DN458_c0_g1_i1 len=213 path=[0:0-212]
TTCGGGTCGCCTCCAAGGCGTTTCGAATTTCCGCGCGTAGCTTGTGATAAGGAAGAGCAGCCGGAGCGTGTGGGAACAGGCGCTTAAGATGGTTATCCCAGAGCCCGTGATCGTAACGCGCAGTAAACATGGACTCCCAGAAAGCAAAACTCATTTCGGCAATCGCCTTGTCCGCAGACGGCGGGTTACCACCAGCGCTTTGTTCTGCTTTCT
>TRINITY_DN14_c0_g1_i1 len=501 path=[0:0-500]
CAGTTATCCCTGTGGTAACTTTTCTGACACCTCCTGCTTAAAACCCAAAAGGTCAGAAGGATCGTGAGGCCCCGCTTTCACGGTCTGTATTCGTACTGAAAATCAAGATCAAGCGAGCTTTTGCCCTTCTGCTCCACGGGAGGTTTCTGTCCTCCCTGAGCTCGCCTTAGGACACCTGCGTTACCGTTTGACAGGTGTACCGCCCCAGTCAAACTCCCCACCTGGCACTGTCCCCGGAGCGGGTCGCGCCCGGCCGGCGCGCGGCCGGGCGCTTGGCGCCAGAAGCGAGAGCCCCTCGGGGCTCGCCCCCCCGCCTCACCGGGTCAGTGAAAAAACGATCAGAGTAGTGGTATTTCACCGGCGGCCCGCAGGGCCGGCGGACCCCGCCCCGGGCCCCTCGCGGGGACACCGGGGGGGCGCCGGGGGCCTCCCACTTATTCTACACCTCTCATGTCTCTTCACCGTGCCAGACTAGAGTCAAGCTCAACATGGTCTTCTTTC
>TRINITY_DN14_c0_g2_i1 len=672 path=[0:0-671]
CAGTTATCCCTGTGGTAACTTTTCTGACACCTCTTGCTAAAAACTCTTTAAACCAAAAGGATCGTGAGGCCTAGCTTTCGCTGTCTCAATATGTACTGAACATCGAGATCAAGCCAGCTTTTGTCCTTATGCTCAGCGTGTGGTTTCTGTCCACACTGAGCTGACCTTTGGACACCTCCGTTATTGTTTTGGAGATGTACCGCCCCAGTCAAACTCCGCACCTGGCACTGTCCATGACTTGGAGTATCCAGATGTCTTACTGTCATCGGCGTACGGTGTGAAAGTTGAGCAAAACTGCGGCCGTGGCCCGCACGCGAACGAAACCGGAGCGGGACCCTACTGGGGTGGCCGCGAAGCCACCCGGTCCGGCCGCACGCCCGGCGCCGCGCAACGGACGCGATGACCGCAGGCTCGGTCTTCTGCCTTGTGGCCAGGAATGACGACATGACTGAACGCTGAACAAGAAACCTTATGCCAGGAGGTTGCAATAACCTTGGCACTTGTTCCACCTGATCATGTAAGTAAGGCAACAGTAAGAGTGGTGGTATCTCATTGGTGCCGGGGAGATAGTGTTTTACCCCGGCTCCCACCTATTCTGCACCTCTTATATCGCCTTACAATGCCGGACTAGAGTCAAGCTCAACAGGGCCTTCTTTCTGCGCTAGTGTTTCC
>TRINITY_DN31_c0_g1_i1 len=365 path=[1:0-50 3:51-51 4:52-74 5:75-95 7:96-230 8:231-332 13:333-364]
CGGACAGTCGCTGCCTGTTTTTGTTCCGCAACTTTTTGTTGTGTGAGCAGCAGGGGGAGGAAAGTCCGGGCTCCACAGGGCGGAGTGCCAGGTAACGCCTGGGAGGCGTGAGCCTACGGAAAGTGCCACAGAAAATAACCGCCTAAGCACTTCGGTGCCGGTAAGGGTGAAAAGGTGCGGTAAGAGCGCACCGCACGACTGGCAACAGTCCGTGGCTAGGTAAACCCCACTTGGAGCAAGACCAAATAGGGTCCCAAGGCGTGGCCCGCGCTGGGACCGGGTAGGTTGCTAAAGATGTCCAGTGATGGCCATCGTAGACGAATGACTGTTCAAGACAGAACCCGGCTTATAGATCGACTCTCCAC
>TRINITY_DN31_c0_g1_i3 len=349 path=[2:0-33 4:34-56 6:57-77 7:78-212 9:213-238 11:239-278 12:279-316 13:317-348]
ATTGGACAGTCGCTGCCCTCTATGAAAATTAGGGGGGGGAGGAAAGTCCGGGCTCCATAGGGCGAAGTGCCAGGTAATGCCTGGGAGGCGTGAGCCTACGGAAAGTGCCACAGAAAATAACCGCCTAAGCACTTCGGTGCCGGTAAGGGTGAAAAGGTGCGGTAAGAGCGCACCGCACGACTGGCAACAGTCCGTGGCTAGGTAAACCCCACTCGGAGCAAGACCAAATAGGGTTCCATATGGCGCGGCCCGCGTTGGAACCGGGTAGGTTGCTAAAGACGTCCAGTGATGGCCGTCGTAGAGGAATGACTGTCCTCGACAGAACCCGGCTTATAGATCGACTCTCCAC
>TRINITY_DN31_c0_g1_i4 len=419 path=[0:0-104 3:105-105 4:106-128 6:129-149 7:150-284 8:285-386 13:387-418]
GTGATGGCACTGCTATGCTTTTAGTACTTGTCCTAAGTCCCTCGTGCCGTTAACCTGCGCGGCGGAGAGTCGATTGGACAGTCGCTGCCTTCTATGAAAATTAGGAGGGGGAGGAAAGTCCGGGCTCCATAGGGCGAAGTGCCAGGTAATGCCTGGGAGGCGTGAGCCTACGGAAAGTGCCACAGAAAATAACCGCCTAAGCACTTCGGTGCCGGTAAGGGTGAAAAGGTGCGGTAAGAGCGCACCGCACGACTGGCAACAGTCCGTGGCTAGGTAAACCCCACTTGGAGCAAGACCAAATAGGGTCCCAAGGCGTGGCCCGCGCTGGGACCGGGTAGGTTGCTAAAGATGTCCAGTGATGGCCATCGTAGACGAATGACTGTTCAAGACAGAACCCGGCTTATAGATCGACTCTCCAC
>TRINITY_DN31_c0_g1_i5 len=367 path=[1:0-50 3:51-51 4:52-74 5:75-95 7:96-230 9:231-256 10:257-296 12:297-334 13:335-366]
CGGACAGTCGCTGCCTGTTTTTGTTCCGCAACTTTTTGTTGTGTGAGCAGCAGGGGGAGGAAAGTCCGGGCTCCACAGGGCGGAGTGCCAGGTAACGCCTGGGAGGCGTGAGCCTACGGAAAGTGCCACAGAAAATAACCGCCTAAGCACTTCGGTGCCGGTAAGGGTGAAAAGGTGCGGTAAGAGCGCACCGCACGACTGGCAACAGTCCGTGGCTAGGTAAACCCCACTCGGAGCAAGACCAAATAGGGTTCCATCAGGCGTGGCCCGCGTCGGAACCGGGTAGGTTGCTAGAGGCGTCCAGTGATGGCCGTCGTAGAGGAATGACTGTCCTCGACAGAACCCGGCTTATAGATCGACTCTCCAC
>TRINITY_DN31_c0_g1_i6 len=317 path=[2:0-33 4:34-56 6:57-77 7:78-212 9:213-238 10:239-278 12:279-316]
ATTGGACAGTCGCTGCCCTCTATGAAAATTAGGGGGGGGAGGAAAGTCCGGGCTCCATAGGGCGAAGTGCCAGGTAATGCCTGGGAGGCGTGAGCCTACGGAAAGTGCCACAGAAAATAACCGCCTAAGCACTTCGGTGCCGGTAAGGGTGAAAAGGTGCGGTAAGAGCGCACCGCACGACTGGCAACAGTCCGTGGCTAGGTAAACCCCACTCGGAGCAAGACCAAATAGGGTTCCATCAGGCGTGGCCCGCGTCGGAACCGGGTAGGTTGCTAGAGGCGTCCAGTGATGGCCGTCGTAGAGGAATGACTGTCCTC
>TRINITY_DN60_c0_g1_i1 len=214 path=[0:0-213]
TTGACGGAGCCTGCTCCTAGTACGAGAGGACCGGAGTGGACGTACCTCTGGTGTACCGGTTGTCATGCCAATGGCATTGCCGAGTAGCTACGTACGGAAGAGATAACCGCTGAAGGCATCTAAGCGGGAAACTCGTCTGAAGATTAGGTATCCCGGGGGCTTGACCCCCCTGTAGGGTCGTCCGAGACCAGGACGTTGATAGGCTGGGTGTGGA
>TRINITY_DN60_c0_g2_i1 len=312 path=[0:0-311]
GCCATTTAAAGCGGTACGTGAGTTGGGTTCAGAACGTCGTGAGACAGTTCGGTCCCTATCTGCCGTGGGTGTAGGAATATTGACAGGATCTGTCCCTAGTACGAGAGGACCGGGATGGACGTATCTCTGGTGGATCTGTTGTCCTGCCAAGGGCATAGCAGAGTAGCTATATACGGAATGGATAACCGCTGAAGGCATCTAAGCGGGAAACCAACCTGAAAACGAGTGTTCCCTATCAGAGCCGTGGAAGACGACCACGTTGATAGGACGGGTGTGGAAGCATGGCAACATGTGAAGCTTACCGTTACTAAT
>TRINITY_DN20_c0_g1_i1 len=283 path=[0:0-282]
TAAGATGAAGAATGATGTTCGACGTTTTGGCTTCGGCTCTGCTCCTGAGCATCTCGCCGCTGTCACTAATTTCCTCGGTGCTGCTGCTGAACCCTCTGAGATCAAGCCTCCTTTCAAAGACGATTTCAAACCAATTGCTGTCGCTCCAACCCCTCCTACTGACCATGTGGTTGGGCGTTTCCAAAGCGTTCCTCGTCCTGGTCATCATACTCCGGCTAACGTGTCTGTTCATTCTGTACCATCTGTTGTTTCTTTGCAGACTCTTGTCATCGACCCTGCTTCA
>TRINITY_DN20_c0_g2_i1 len=341 path=[1:0-189 2:190-212 3:213-340]
CAAGCATGTGTTTGGTGATATAGTAGTTCCTCCGAGAGATGTTCGTCGTGTCCTCAACGTTTATGACCCTCGTTCTTTTAAGCATAAGATGAAGAATGAAGTTCGACGTTTTGGCTTTGGCTCTGCTCCTGAGCACCTCGCCGCTATCACTAACTTCCTCGGTGCTGCTGCTGAGCCCTCTGAGATCAAGCCCCCTTTTAAAGACGACTTCAAACCAACTGCTGTCACTTCAACTCCTCCTACTGACCATGTGGTTGGGCGTTTCCAAAGTGTCCCTCGTCCTGGTCATCACACTCCGGCTAACGTGTCTGTTCATTCTGTGCCATCTGTTTTTTCTTTGC
>TRINITY_DN20_c0_g2_i2 len=205 path=[0:0-53 2:54-76 3:77-204]
CTCGCCGCTATCACCAATTTCCTCGGTGCTGCCGCTGAACCCTCTGAGATCAACCCCCCTTTTAAAGACGACTTCAAACCAACTGCTGTCACTTCAACTCCTCCTACTGACCATGTGGTTGGGCGTTTCCAAAGTGTCCCTCGTCCTGGTCATCACACTCCGGCTAACGTGTCTGTTCATTCTGTGCCATCTGTTTTTTCTTTGC
>TRINITY_DN20_c0_g2_i3 len=241 path=[1:0-189 2:190-212 4:213-240]
CAAGCATGTGTTTGGTGATATAGTAGTTCCTCCGAGAGATGTTCGTCGTGTCCTCAACGTTTATGACCCTCGTTCTTTTAAGCATAAGATGAAGAATGAAGTTCGACGTTTTGGCTTTGGCTCTGCTCCTGAGCACCTCGCCGCTATCACTAACTTCCTCGGTGCTGCTGCTGAGCCCTCTGAGATCAAGCCCCCTTTTAAAGACGACTTCAAGCCGACTGCCGTCGTTCCAACTCCTCCA
>TRINITY_DN32_c0_g1_i1 len=232 path=[3:0-29 16:30-58 17:59-86 20:87-231]
GTCGAGGAGAGCATCCTAAGGTGAGCGAGTGAACTCTCGTTAAGGAACTCGGCAAAATGACCCCGTAACTTCGGGAGAAGGGGTGCTCAGCGAAAGCTGAGCCGCAGTGAATAGGCCCAGGCGACTGTTTATCAAAAACACAGGTTTCTGCAAAATCGAAAGATGACGTATAGGGGCTGACGCCTGCCCGGTGCTGGAAGGTTAAAAGGAGTGCTTAGCGTAAGCGAAGGTA
>TRINITY_DN32_c0_g1_i13 len=844 path=[4:0-55 12:56-90 14:91-513 15:514-571 16:572-600 18:601-612 21:613-638 23:639-843]
CTGATACATGCCGAACTCAGAAGTTAAGCCTCGTATCGCCGGAAGTAGTTGGGGGTTGTACCGGGGCTAAACATATTACCGAAGCTGTGGAATTACTTTTAGTAATTGGTAGGAGAGCGTTCTATATGCGCAGAAGGTATACCGTGAGGAGTGCTGGAGCGTATAGAAGTGAGAATGCCGGTATGAGTAGCGCAAGATAAGTGAGAATCTTATCCACCGTAAGACTAAGGTTTCCAGGGGAAGGCTCGTCCGCCCTGGGTTAGTCGGGACCTAAGGAGAGGCCGAAAGGCGTATCCGATGGACAACAGGTTGATATTCCTGTACTAGATATTATAGTGATGGAGGGACGCAGTAGGCTAAGATGTGCCAGTAAATGGATTCTGGTCTAAGCAGTGAGGTGTAGTATGAGTCAAATGCTTATACTTATAACATTGAGCTGTGATGGGGAAGCAACTAAGGTTGCGAAGTATCTGATGTCACACTGCCAAGAAAAGCTTCTAGCGTTAAATAATATCTACCCGTACCGCAAACCGACACAGGTAGTCGAGGCGAGTAGCCTCAGGTGAGCGAGAGAACTCTCGTTAAGGAACTCGGCAAAATGGCCCCGTAACTTAGGGATAAGGGGCGCTGGACTAAGTCCAGCCGCAGTGAATAGGCCCAAGCGACTGTTTATCAAAAACACAGCTCTCTGCTAAATCGTAAGATGATGTATAGGGGGTGACGCCTGCCCGGTGCTGGAAGATTAAATGATGGGGTGCAAGCTCTTGATTGAAGTCCCAGTAAACGGCGGCCGTAACAATAACGGTCCTAAGGTAGCGAAATTCCTTGTCGGGTAAGTTCCGAC
>TRINITY_DN32_c0_g1_i16 len=741 path=[2:0-215 8:216-320 11:321-371 12:372-406 13:407-740]
GGGATGAGCTGTGGATAGCGGAGAAATTCCAATCGAACTCGGAGATAGCTGGTTCTCCTCGAAATAGCTTTAGGGCTAGCGTCGATTAACTGAGTAATGGAGGTAGAGCACTGAATAGGCTAGGGGGCATATCGCTTACCGAACCTTATCAAACTCCGAATGCCATATACTTTTATTTCGGCAGTCAGACTGCGAATGATAAGATCCGTAGTCAAAAGGGAAACAGCCCAGACCATCAGCTAAGGTCCCAAAGTGTAAGTTAAGTGGTAAAGGATGTGGGATTTCTAAGACAACTAGGATGTTGGCTTAGAAGCAGCCACTCATTTAAAGAGTGCGTAATAGCTCACTAGTCGAGTGATCCTGCGCCGAAAATGTACCGGGGCTAAACATATTACCGAAGCTGTGGATTGTCCTTTGGACAATGGTAGGAGAGCGTTCTAAGGGCGTCGAAGCATGATCGCAAGGACATGTGGAGCGCTTAGAAGTGAGAATGCCGGTGTGAGTAGCGAAAGACGGGTGAGAATCCCGTCCACCGATTGACTAAGGTTTCCAGAGGAAGGCTCGTCCGCTCTGGGTTAGTCGGGTCCTAAGCTGAGGCCGACAGGCGTAGGCGATGGATAACAGGTTGATATTCCTGTACCACCTAGTATCGTTTTAATCGATGGGGGGACGCAGTAGGATAGGCGAAGCGTGCTGTTGGAGTGCACGTCCAAGCAGTAAGGCTGAGTGTTAGGCAAATCC
>TRINITY_DN32_c0_g1_i17 len=984 path=[0:0-458 8:459-563 11:564-614 12:615-649 13:650-983]
TGAAACCGTAAGCTCCCAAGCAGTGGGAGGAGCCAGGGCTCTGACCGCGTGCCTGTTGAAGAATGAGCCGGCGACTCATAGGCAGTGGCTTGGTTAAGGGAACCCACCGGAGCCGTAGCGAAAGCGAGTCTTCATAGGGCAATTGTCACTGCTTATGGACCCGAACCTGGGTGATCTATCCATGACCAGGATGAAGCTTGGGTGAAACTAAGTGGAGGTCCGAACCGACTGATGTTGAAGAATCAGCGGATGAGTTGTGGTTAGGGGTGAAATGCCACTCGAACCCAGAGCTAGCTGGTTCTCCCCGAAATGCGTTGAGGCGCAGCAGTTGACTGGACATCTAGGGGTAAAGCACTGTTTCGGTGCGGGCTGCGAAAGCGGTACCAAATCGAGACAAACTCAGAATACCAGATGTACACACAACTAGTGAGACGGTGGGGGATAAGCTTCATCGTCAAGAGGGAAACAGCCCAGACCATCAGCTAAGGTCCCAAAGTGTAAGTTAAGTGGTAAAGGATGTGGGATTTCTAAGACAACTAGGATGTTGGCTTAGAAGCAGCCACTCATTTAAAGAGTGCGTAATAGCTCACTAGTCGAGTGATCCTGCGCCGAAAATGTACCGGGGCTAAACATATTACCGAAGCTGTGGATTGTCCTTTGGACAATGGTAGGAGAGCGTTCTAAGGGCGTCGAAGCATGATCGCAAGGACATGTGGAGCGCTTAGAAGTGAGAATGCCGGTGTGAGTAGCGAAAGACGGGTGAGAATCCCGTCCACCGATTGACTAAGGTTTCCAGAGGAAGGCTCGTCCGCTCTGGGTTAGTCGGGTCCTAAGCTGAGGCCGACAGGCGTAGGCGATGGATAACAGGTTGATATTCCTGTACCACCTAGTATCGTTTTAATCGATGGGGGGACGCAGTAGGATAGGCGAAGCGTGCTGTTGGAGTGCACGTCCAAGCAGTAAGGCTGAGTGTTAGGCAAATCC
>TRINITY_DN32_c0_g1_i2 len=1099 path=[6:0-147 9:148-150 10:151-259 11:260-310 12:311-345 14:346-768 15:769-826 16:827-855 18:856-867 21:868-893 23:894-1098]
AAATAGCTTTAGGGCTAGCGTCGTACTTAACTGTCTTGGAGGTAGAGCACTGTTTGGGTGAGGGGTCCATCCCGGATTACCAATCTCAGATAAACTCCGAATGCCAACGACAGATGTACGGCAGTCAGACTGCGAGTGCTAAGATCCGTAGTCGAAAGGGAAACAGCCCAGACCACCAGCTAAGGTCCCAAAATATATGTTAAGTGGAAAAGGATGTGGGATTGCACAGACAACTAGGATGTTAGCTCAGAAGCAGCTACCATTTAAAGAGTGCGTAATAGCTCACTAGTCGAGTGATCCTGCGCCGAAAATGTACCGGGGCTAAACATATTACCGAAGCTGTGGAATTACTTTTAGTAATTGGTAGGAGAGCGTTCTATATGCGCAGAAGGTATACCGTGAGGAGTGCTGGAGCGTATAGAAGTGAGAATGCCGGTATGAGTAGCGCAAGATAAGTGAGAATCTTATCCACCGTAAGACTAAGGTTTCCAGGGGAAGGCTCGTCCGCCCTGGGTTAGTCGGGACCTAAGGAGAGGCCGAAAGGCGTATCCGATGGACAACAGGTTGATATTCCTGTACTAGATATTATAGTGATGGAGGGACGCAGTAGGCTAAGATGTGCCAGTAAATGGATTCTGGTCTAAGCAGTGAGGTGTAGTATGAGTCAAATGCTTATACTTATAACATTGAGCTGTGATGGGGAAGCAACTAAGGTTGCGAAGTATCTGATGTCACACTGCCAAGAAAAGCTTCTAGCGTTAAATAATATCTACCCGTACCGCAAACCGACACAGGTAGTCGAGGCGAGTAGCCTCAGGTGAGCGAGAGAACTCTCGTTAAGGAACTCGGCAAAATGGCCCCGTAACTTAGGGATAAGGGGCGCTGGACTAAGTCCAGCCGCAGTGAATAGGCCCAAGCGACTGTTTATCAAAAACACAGCTCTCTGCTAAATCGTAAGATGATGTATAGGGGGTGACGCCTGCCCGGTGCTGGAAGATTAAATGATGGGGTGCAAGCTCTTGATTGAAGTCCCAGTAAACGGCGGCCGTAACAATAACGGTCCTAAGGTAGCGAAATTCCTTGTCGGGTAAGTTCCGAC
>TRINITY_DN32_c0_g1_i3 len=722 path=[5:0-42 9:43-45 10:46-154 11:155-205 12:206-240 14:241-663 15:664-721]
ATTCATTCATATCCGGGAGTCAGACTGTGAGTGATAAGATCCATAGTCGAAAGGGAAACAGCCCAGACCACCAGCTAAGGTCCCAAAATATATGTTAAGTGGAAAAGGATGTGGGATTGCACAGACAACTAGGATGTTAGCTCAGAAGCAGCTACCATTTAAAGAGTGCGTAATAGCTCACTAGTCGAGTGATCCTGCGCCGAAAATGTACCGGGGCTAAACATATTACCGAAGCTGTGGAATTACTTTTAGTAATTGGTAGGAGAGCGTTCTATATGCGCAGAAGGTATACCGTGAGGAGTGCTGGAGCGTATAGAAGTGAGAATGCCGGTATGAGTAGCGCAAGATAAGTGAGAATCTTATCCACCGTAAGACTAAGGTTTCCAGGGGAAGGCTCGTCCGCCCTGGGTTAGTCGGGACCTAAGGAGAGGCCGAAAGGCGTATCCGATGGACAACAGGTTGATATTCCTGTACTAGATATTATAGTGATGGAGGGACGCAGTAGGCTAAGATGTGCCAGTAAATGGATTCTGGTCTAAGCAGTGAGGTGTAGTATGAGTCAAATGCTTATACTTATAACATTGAGCTGTGATGGGGAAGCAACTAAGGTTGCGAAGTATCTGATGTCACACTGCCAAGAAAAGCTTCTAGCGTTAAATAATATCTACCCGTACCGCAAACCGACACAGGTAGTCGAGGCGAGTAGCCTCAGGTGAGCGAGA
>TRINITY_DN32_c0_g1_i4 len=1059 path=[6:0-147 9:148-150 10:151-259 11:260-310 12:311-345 14:346-768 15:769-826 16:827-855 18:856-867 22:868-1058]
AAATAGCTTTAGGGCTAGCGTCGTACTTAACTGTCTTGGAGGTAGAGCACTGTTTGGGTGAGGGGTCCATCCCGGATTACCAATCTCAGATAAACTCCGAATGCCAACGACAGATGTACGGCAGTCAGACTGCGAGTGCTAAGATCCGTAGTCGAAAGGGAAACAGCCCAGACCACCAGCTAAGGTCCCAAAATATATGTTAAGTGGAAAAGGATGTGGGATTGCACAGACAACTAGGATGTTAGCTCAGAAGCAGCTACCATTTAAAGAGTGCGTAATAGCTCACTAGTCGAGTGATCCTGCGCCGAAAATGTACCGGGGCTAAACATATTACCGAAGCTGTGGAATTACTTTTAGTAATTGGTAGGAGAGCGTTCTATATGCGCAGAAGGTATACCGTGAGGAGTGCTGGAGCGTATAGAAGTGAGAATGCCGGTATGAGTAGCGCAAGATAAGTGAGAATCTTATCCACCGTAAGACTAAGGTTTCCAGGGGAAGGCTCGTCCGCCCTGGGTTAGTCGGGACCTAAGGAGAGGCCGAAAGGCGTATCCGATGGACAACAGGTTGATATTCCTGTACTAGATATTATAGTGATGGAGGGACGCAGTAGGCTAAGATGTGCCAGTAAATGGATTCTGGTCTAAGCAGTGAGGTGTAGTATGAGTCAAATGCTTATACTTATAACATTGAGCTGTGATGGGGAAGCAACTAAGGTTGCGAAGTATCTGATGTCACACTGCCAAGAAAAGCTTCTAGCGTTAAATAATATCTACCCGTACCGCAAACCGACACAGGTAGTCGAGGCGAGTAGCCTCAGGTGAGCGAGAGAACTCTCGTTAAGGAACTCGGCAAAATGGCCCCGTAACTTCGGGAGAAGGGGCGCCCAGCACTTATAGGCACTTGCTGCTGAAAGGGTGTGTGGGCCGCAGAGACCAGTGGGGAACGACTGTTTACTAAAAACACAGGTGCATGCGAAGTCGTAAGACGATGTATATGCACTGACTCCTGCCCGGTGCTGGAAGGTTAAGAGGAGTGGTTAGCTTCTGCGAAGCTACGAAT
>TRINITY_DN32_c0_g1_i6 len=413 path=[1:0-81 15:82-139 16:140-168 17:169-196 19:197-207 23:208-412]
GAGCTGTGATGGGGAAGCAACTACGGTTGCGAAGCCCTTGATGTCACACTGCCAAGAAAATCTTCTAGCGTTTAATTCAATACTACCCGTACCGCAAACCGACACAGGTAGTCGAGGCGAGTAGCCTCAGGTGAGCGAGAGAACTCTCGTTAAGGAACTCGGCAAAATGACCCCGTAACTTCGGGAGAAGGGGTGCTGATCATACGATCAGCCGCAGTGAATAGGCCCAAGCGACTGTTTATCAAAAACACAGCTCTCTGCTAAATCGTAAGATGATGTATAGGGGGTGACGCCTGCCCGGTGCTGGAAGATTAAATGATGGGGTGCAAGCTCTTGATTGAAGTCCCAGTAAACGGCGGCCGTAACAATAACGGTCCTAAGGTAGCGAAATTCCTTGTCGGGTAAGTTCCGAC
>TRINITY_DN32_c0_g1_i7 len=1102 path=[7:0-153 10:154-262 11:263-313 12:314-348 14:349-771 15:772-829 16:830-858 18:859-870 21:871-896 23:897-1101]
CTCGAAATAGCTTTAGGGCTAGCCTCAAGTGATGATTATTGGAGGTAGAGCACTGTTTGGACGAGGGGCCCCTCTCGGGTTACCGAATTCAGACAAACTCCGAATGCCAATTAATTTAACTTGGGAGTCAGAACATGGGTGATAAGGTCCGTGTTCGAAAGGGAAACAGCCCAGACCACCAGCTAAGGTCCCAAAATATATGTTAAGTGGAAAAGGATGTGGGATTGCACAGACAACTAGGATGTTAGCTCAGAAGCAGCTACCATTTAAAGAGTGCGTAATAGCTCACTAGTCGAGTGATCCTGCGCCGAAAATGTACCGGGGCTAAACATATTACCGAAGCTGTGGAATTACTTTTAGTAATTGGTAGGAGAGCGTTCTATATGCGCAGAAGGTATACCGTGAGGAGTGCTGGAGCGTATAGAAGTGAGAATGCCGGTATGAGTAGCGCAAGATAAGTGAGAATCTTATCCACCGTAAGACTAAGGTTTCCAGGGGAAGGCTCGTCCGCCCTGGGTTAGTCGGGACCTAAGGAGAGGCCGAAAGGCGTATCCGATGGACAACAGGTTGATATTCCTGTACTAGATATTATAGTGATGGAGGGACGCAGTAGGCTAAGATGTGCCAGTAAATGGATTCTGGTCTAAGCAGTGAGGTGTAGTATGAGTCAAATGCTTATACTTATAACATTGAGCTGTGATGGGGAAGCAACTAAGGTTGCGAAGTATCTGATGTCACACTGCCAAGAAAAGCTTCTAGCGTTAAATAATATCTACCCGTACCGCAAACCGACACAGGTAGTCGAGGCGAGTAGCCTCAGGTGAGCGAGAGAACTCTCGTTAAGGAACTCGGCAAAATGGCCCCGTAACTTAGGGATAAGGGGCGCTGGACTAAGTCCAGCCGCAGTGAATAGGCCCAAGCGACTGTTTATCAAAAACACAGCTCTCTGCTAAATCGTAAGATGATGTATAGGGGGTGACGCCTGCCCGGTGCTGGAAGATTAAATGATGGGGTGCAAGCTCTTGATTGAAGTCCCAGTAAACGGCGGCCGTAACAATAACGGTCCTAAGGTAGCGAAATTCCTTGTCGGGTAAGTTCCGAC
>TRINITY_DN32_c0_g2_i1 len=261 path=[0:0-260]
GCCGTAGGGAAACCGAGTCTTAATAGGGCAAAAGTTGCGTGTGGTAGACCCGAAACCAGGTGACCTATCCATGGTCAGGTTGAAGCTAGAGTAAAATCTGGTGGAGGACCGAACTGATTAGCGTTTAAAAGCTACCGGATGAACTGTGGATAGCGGTGAAATTCCAAACGAACCTGGAGATAGCTGGTTCTCCTCGAAATAGCTTTAGGGCTAGCCTCAACGAGAGTTTATTGGGGGTAGAGCACTGAATGGTCTAGGGGC
>TRINITY_DN32_c0_g3_i1 len=305 path=[0:0-304]
GCAGCGGAGCGGTTCCAGGAAATAGCTCCCACTTATAGACCGTACCCGAAACCGACACAGGTGGTCAGGTAGAGTATACCAAGGCGCTTGAGAGAACTATGTTGAAGGAACTCGGCAAATTGCACGCGTAACTTCGGAAGAAGCGTGACCCCATTTTAGGCAACTATGATGGGGTGGCACAGACCAGGGGGTAGCGACTGTTTATCAAAAACACAGGGCTCTGCGAAGTAGCAATACGACGTATAGGGTCTGACGCCTGCCCGGTGCTGGAAGGTTAAAAGGAGTGCTTAGCGTAAGCGAAGGTA
>TRINITY_DN32_c1_g1_i1 len=421 path=[1:0-95 5:96-420]
CGAGTCTGAATAGGGCGTATAGTCAGGGGAGGTAGACGCGAAACCTTGTGATCTACCCATGGGCAGGTTGAAGCTCTGGTAACACAGAGTGGAGGACCGAACCGGTTGACGTTGAAAAGTCTTCGGATGACCTGTGGGTAGGGGTGAAAGGCCAATCAAACTGGGAGATAGCTCGTACTCTCCGAAATGCATTTAGGTGCAGCGTCGTATATAAGTTTATTAGAGGTAGAGCTACTGATTGGATGCGGGGGTTTCATCGCCTACCAATTCCTGACAAACTCCGAATGCTATATAATGATTTTCAGCAGTGAGGGCATGGGTGCTAAGGTCCATGTCCGAGAGGGAAAGAACCCAGACCATCAGCTAAGGTCCCCAAGTCACGGTTAAGTTGAACTAACGAGGTCCGATTGCACAGACAAAG
>TRINITY_DN32_c1_g1_i3 len=1078 path=[0:0-107 2:108-146 4:147-752 5:753-1077]
GGTGGATGCCTTGGCACTAGGAGCCGATGAAGGACGGGACTAACACCGATATGCTTCGGGGAGCTGTAAGTAAGCTTTGATCCGGAGATTTCCGAATGGGGAAACCCAGCTTGTGTATGCAAGTTATCATCTAGTGAATATATAGCTAGATTGAAGGTAGACGTTGTGAACTGAAACATCTCATTAGCAACAGGAATAGAAAGAAAAATCGATTCCGACAGTAGCGGCGAGCGAAATCGGAAGAGCCCAAACCAACATGCTTGCATGTTGGGGTTGTAGGACTGCCATTGTGGAGTTACAAAATTGTTTATTAGCAGAATCAGCTGGGAAGCTGAGCGAGACAGGGTGATAGCCCCGTATGCGAAAGTAAGCAATCTCCCGTGCAGGATCCTGAGTACGGCCGGACACGTGAAATCCGGTCGGAATCTGCGAGGACCATCTCGCAAGGCTAAATACTCCCTAGTGACCGATAGTGAACCAGTACCGTGAGGGAAAGGTGAAAAGCACCCCGGAAGGGGAGTGAAAAAGTTCCTGAAACCATGTGCCTACAAGAAGTTAGAGCCCGTTAATGGGTGATAGCGTGCCTTTTGTAGAATGAACCGGCGAGTTACGATCTCGTGCGAGGTTAAGTCGAAAAGACGGAGCCGTAGCGAAAGCGAGTCTGAATAGGGCGCCATAGTCAGTAGTGGTAGACGCGAAACCGTGTGATCTACCCATGGGCAGGATGAAGCTGTGGTAACACACAGTGGAGGTCCGAACCGGTTGACGTTGAAAAGTCTTCGGATGACCTGTGGGTAGGGGTGAAAGGCCAATCAAACTGGGAGATAGCTCGTACTCTCCGAAATGCATTTAGGTGCAGCGTCGTATATAAGTTTATTAGAGGTAGAGCTACTGATTGGATGCGGGGGTTTCATCGCCTACCAATTCCTGACAAACTCCGAATGCTATATAATGATTTTCAGCAGTGAGGGCATGGGTGCTAAGGTCCATGTCCGAGAGGGAAAGAACCCAGACCATCAGCTAAGGTCCCCAAGTCACGGTTAAGTTGAACTAACGAGGTCCGATTGCACAGACAAAG
>TRINITY_DN32_c1_g1_i4 len=1078 path=[0:0-107 3:108-146 4:147-752 5:753-1077]
GGTGGATGCCTTGGCACTAGGAGCCGATGAAGGACGGGACTAACACCGATATGCTTCGGGGAGCTGTAAGTAAGCTTTGATCCGGAGATTTCCGAATGGGGAAACCCAACTTGTTTTTACAAGTTATCATCTGATGAATACATAGTCAGATTGAAGGTAGACGTTGTGAACTGAAACATCTCATTAGCAACAGGAATAGAAAGAAAAATCGATTCCGACAGTAGCGGCGAGCGAAATCGGAAGAGCCCAAACCAACATGCTTGCATGTTGGGGTTGTAGGACTGCCATTGTGGAGTTACAAAATTGTTTATTAGCAGAATCAGCTGGGAAGCTGAGCGAGACAGGGTGATAGCCCCGTATGCGAAAGTAAGCAATCTCCCGTGCAGGATCCTGAGTACGGCCGGACACGTGAAATCCGGTCGGAATCTGCGAGGACCATCTCGCAAGGCTAAATACTCCCTAGTGACCGATAGTGAACCAGTACCGTGAGGGAAAGGTGAAAAGCACCCCGGAAGGGGAGTGAAAAAGTTCCTGAAACCATGTGCCTACAAGAAGTTAGAGCCCGTTAATGGGTGATAGCGTGCCTTTTGTAGAATGAACCGGCGAGTTACGATCTCGTGCGAGGTTAAGTCGAAAAGACGGAGCCGTAGCGAAAGCGAGTCTGAATAGGGCGCCATAGTCAGTAGTGGTAGACGCGAAACCGTGTGATCTACCCATGGGCAGGATGAAGCTGTGGTAACACACAGTGGAGGTCCGAACCGGTTGACGTTGAAAAGTCTTCGGATGACCTGTGGGTAGGGGTGAAAGGCCAATCAAACTGGGAGATAGCTCGTACTCTCCGAAATGCATTTAGGTGCAGCGTCGTATATAAGTTTATTAGAGGTAGAGCTACTGATTGGATGCGGGGGTTTCATCGCCTACCAATTCCTGACAAACTCCGAATGCTATATAATGATTTTCAGCAGTGAGGGCATGGGTGCTAAGGTCCATGTCCGAGAGGGAAAGAACCCAGACCATCAGCTAAGGTCCCCAAGTCACGGTTAAGTTGAACTAACGAGGTCCGATTGCACAGACAAAG
>TRINITY_DN32_c1_g2_i2 len=241 path=[0:0-240]
AATAGATCCTGAAACCATGTGTCTACAATCCGTCGGAGCCCTCTTTGTGGGGTGACGGCGTGCCTTTTGAAGAATGAGCCTGCGAGTTAGTGGCATGTCGCGAGGTTAACCCGTGTGGGGTAGCCGTAGGGAAACCGAATCCTAATGGGGTGTTAAGTGGCATGTCCTGGACCCGAAGCGGGGTGATCTACCCATGGCCAGTGTGAAGCAGCTGTAAGAGGTTGTGGAGGCGCGAACCCAC
>TRINITY_DN32_c2_g1_i1 len=313 path=[0:0-312]
TTAAAGAGTGCGTAATAGCTCACTGGTCGAGAGGTTTTGCGCCGAAGATGTCCGGGGCTAAAACTTACCACCGAAGCTATGGATGTACACTATGTGTACGTGGTAGAGGAGCTTTCTGCATTGGCTGAAGTCGTACCGTAAGGAGCGGTGGACGATGCAGAAGTGAGAATGTTGGCATAAGTAGCGAGAGCCAGGTGAGAATCCTGGCGGTCGAAAACCTAAGGTTTCCTGAGGAAGGCTCGTCCTCTCAGGGTTAGTCGGGACCTAAGCCGAGGCCGAAAGGCGTAGGCGATGGACAACAGGTTGATATTCC
>TRINITY_DN32_c2_g2_i1 len=311 path=[0:0-310]
TTAAAGAGTGCGTAATAGCTCACTGGTCGAGAGGTTTTGCGCCGAAGATGTCCGGGGCTAAAGTACGGAACCGAAGCTATGGCATTCCTAACGGAATGGGTAGGGGAGCGTTCTATATGGATTGAAGCAGTACCGTAAGGAGCTGTGGACTGTATAGAAGTGAGAATGTTGGCATGAGTAGCGAGATGTGGGTGAGAATCCCACAGGCCGTAAACCCAAGGTTTCCAGGGGAAGGTTCGTCCGCCCTGGGTTAGTCAGGACCTAAGCCGAGGCCGAAAGGCGTAGGTGATGGACAACAGGTTGATATTCCT
>TRINITY_DN32_c2_g3_i1 len=227 path=[0:0-226]
CAACAGGTTGATATTCCTGTACTACCAACTGACGTTATCAGAAATGGGGTGACGCAGGAGGATAAGATTTGCACACTATTGGATGTGTGTCTAAGCATTTAGGAGTAGCTGGTAGGCAAATCCGCCAGCCGAATCTGAGGTGTGATGGGGAGCCCGTATGGGCGAAGTATCTGATTCCACGCTGCCAAGAAAAGCCTCTATCGAGGAAGTTGGTACCCGTACCGCAA
>TRINITY_DN29_c0_g1_i1 len=432 path=[0:0-431]
TCGATGGAAAACAGGTTAATATTCCTGTACTTCCAGTTATTGCGATGGAGGGACGGAGAAGGTTAGGCCAGCCTGGCGTTGGTTGTCCAGGTTTAAGGTGGTAGGCTGAAATCTTAGGCAAATCCGGGATTTCAAGGCCGAGAGCTGATGACGAGTTGCCTTTAGGCGACGAAGTGGTTGATACCATGCTTCCAAGAAAAGCTCCTAAGCTTCAGATAACTGGGAACCGTACCCCAAACCGACACAGGTGGTTAGGTAGAGAATACCAAGGCGCTTGAGAGAACTCGGGTGAAGGAACTAGGCAAAATGGCACCGTAACTTCGGGAGAAGGTGCGCCGGCGAGGGTTAAGGACTTGCTCCGTAAGCCCATGTCGGTCGAAGATACCAGGCCGCTGCGACTGTTTATTAAAAACACAGCACTCTGCAAACACG
>TRINITY_DN73_c0_g1_i1 len=222 path=[0:0-221]
GTGGAAAGTAAAAGCTAAGACTAACCATCATTTTGAAATAATCTGTTATTAGTTTAAGTACATCTATGTTAATTATATAAACACTAAGATATTGAGTTAGATTATTTAATTTGTTTATAGAACCTCCTCAGGATCTAACTGTATAATATTTCATTAAAGTTGGTTGAATAAATTAATTAACTCCATAAACGTTCTTTCTTTCTTTGTAATCTTAATACCGTA
>TRINITY_DN12_c0_g1_i1 len=2321 path=[0:0-2320]
GGGGGCTAGGAGCCACAATCGCGTGGTTTTCGCACAGCCGAACTGGCCATGGGTGAGAGAAAACGACTGCAGCCGACCAAATCCTGAAGCGGAGGTAGTTTGTGGCACTACCGTAGCCGTGTGTATGGATTTTGTTCACGAAACGAGCACCAGGCTCTGAGGAATGGATCTCCTACTCTCAATCGTTGATTTCGTTACGCCCCCTAATACGGGTCCACTGGCGGCGCGGTTGTCTGAAACCTCTGATGAGGGAAGGAGTGAAAGGAGGAGCTTGGGTGAGCAGGCTGAACTGCAGGTGTCCGTAAGTCCAACGTCGAGGTCTAGAGAGGGGCCTAGCCAGTATGTCATAACTGGTGCAAAACCTGGAAGTAGCGACGTCCCGGGACAGGAAGGAAGCAGTTTGTAGTGCAACCTCTGAACTGAGAACCCAAGTAGACGAAAATGCATTTCCCTAGTAACATTTGATCCTAGGGTCCACGGTAAGTCTATTGATCGTAGCGCGGGGATAATCGTCGAAAGTGGAGAGGGAGGGGGGGTTGTTCTTTAGAACGAGTGTGTAGTGAATTTGTCGGTCCACCATCCGTTGTGGGAAACCACGGCGTTGACTAAAGCAGGCCGCTTTCCGAAAGGGAGGCACATAGGCCCCGGGGTACCACCCTGGATTCGAACCAGGATCTCCCGTCTACGACGACGAGGCTCTGCCATTGAGCTAGTGGTATTCTCTCCATAGGATCTCTATGAAAAGTAATGGGATTTTATGGGTGCTCGAGTCAACGAGCATGCAAAACGACACACCTTCCAGTTGCTGCTGGTCGGATAGTGTTGGCAAAGGAATCTTTTCGGCCGCGTCAATGTTGCGGTTGCGAATTTCCGATGGCAACTAAGTTTGCTTAACCCCCCTAATCCACAGGGAATAGCCGAAACTCAGATCTTAACGAGTGTGTAGGTGGTAAATGAATGTGGGCTGGTTATGAAACCAGGATAAATGGAGATGGTTCTCCGCAGCTAATCGAAGGCTGTATAAGGGTTCGATTCCCCTCGCTGACTTACTACGGGTCAGGCCTACGAGATAGTAGAAGGTGGTCGGGGCTACGCGTTTTAACTAGGCGCGCGAGTCTTAAATATTGTCCACCCTCCCAGAAGAAGCTGGTGTCCCCTCCGGGGGGCTAGGAGCCACAATCGCGTGGTTTTCGCACAGCCGAACTGGCCATGGGTGAGAGAAAACGACTGCAGCCGACCAAATCCTGAAGCGGAGGTAGTTTGTGGCACTACCGTAGCCGTGTGTATGGATTTTGTTCACGAAACGAGCACCAGGCTCTGAGGAATGGATCTCCTACTCTCAATCGTTGATTTCGTTACGCCCCCTAATACGGGTCCACTGGCGGCGCGGTTGTCTGAAACCTCTGATGAGGGAAGGAGTGAAAGGAGGAGCTTGGGTGAGCAGGCTGAACTGCAGGTGTCCGTAAGTCCAACGTCGAGGTCTAGAGAGGGGCCTAGCCAGTATGTCATAACTGGTGCAAAACCTGGAAGTAGCGACGTCCCGGGACAGGAAGGAAGCAGTTTGTAGTGCAACCTCTGAACTGAGAACCCAAGTAGACGAAAATGCATTTCCCTAGTAACATTTGATCCTAGGGTCCACGGTAAGTCTATTGATCGTAGCGCGGGGATAATCGTCGAAAGTGGAGAGGGAGGGGGGGTTGTTCTTTAGAACGAGTGTGTAGTGAATTTGTCGGTCCACCATCCGTTGTGGGAAACCACGGCGTTGACTAAAGCAGGCCGCTTTCCGAAAGGGAGGCACATAGGCCCCGGGGTACCACCCTGGATTCGAACCAGGATCTCCCGTCTACGACGACGAGGCTCTGCCATTGAGCTAGTGGTATTCTCTCCATAGGATCTCTATGAAAAGTAATGGGATTTTATGGGTGCTCGAGTCAACGAGCATGCAAAACGACACACCTTCCAGTTGCTGCTGGTCGGATAGTGTTGGCAAAGGAATCTTTTCGGCCGCGTCAATGTTGCGGTTGCGAATTTCCGATGGCAACTAAGTTTGCTTAACCCCCCTAATCCACAGGGAATAGCCGAAACTCAGATCTTAACGAGTGTGTAGGTGGTAAATGAATGTGGGCTGGTTATGAAACCAGGATAAATGGAGATGGTTCTCCGCAGCTAATCGAAGGCTGTATAAGGGTTCGATTCCCCTCGCTGACTTACTACGGGTCAGGCCTACGAGATAGTAGAAGGTGGTCGGGGCTACGCGTTTTAACTAGGCGCGCGAGTCTTAAATATTGTCCACCCTCCCAGAAGAAGCTGGTGTCCCCTCC
>TRINITY_DN40_c0_g1_i1 len=449 path=[0:0-448]
AAAGGGAGCTCTCTCATAATCAACAGCTCTCAGTTCAATTTGATGACTCCATGAAGGCTAAGTTCTTGAATTCCTCTGAGCGCTACCTCCCATATCTACAATTGCTATATCCTCGTCAACGCCGAGATGATGGTCCGACCGTGTCTGCTGGGCTCGAAAAGCGTCTGTCTAGGTCCTCTGTTCGTGCCAACACCTTGAGCTTGTATGAGAAAGCGTCTGATGGTCATTTGTTGTTCGTTTCTTTCCTCTCCCTTTTTGGCCTTACGGAGTACTCCCGGGTTCCGATCAACATTCGGCTCTTGGAGTCTTTCATCTCAATTAATGAACTGCGTCAGCTTGAGAAGCCCCTCGCTCAATTGCGTGCTAATGTCTCTCGTGCTGATGTTACCTCTTGGCCTCCCGCTCTCCTTGGTATCTTCACAAAAGCTCAAAGGAAGATCAAAACTGGG
>TRINITY_DN42_c0_g1_i1 len=372 path=[0:0-71 3:72-99 4:100-189 6:190-210 8:211-371]
GATGGGTCGCAACAGTTCGTGACCTGGGCCAGTAGCCGCAATTCGCTACAACCCGTTCGACGTCTCTTACTTTCCTGCAACCCAGCCCAGTACTCTTTCATGCGAAGGGGCTGTCATCAATTTTTAGCGTCAAGGAAATAAGAAAATGTCTGAACGTAAGAGCGGTACCGTCAAGTGGTTTAACGACGAAAAAGGGTTTGGTTTTATCACTCCAGAAAGCGGTCCGGATCTGTTCGTACACTTCCGCGCTATTCAGGGCAACGGCTTCAAGAGCCTGAAAGAAGGCCAGAAAGTGACTTTCGTTGCTGTGCAAGGGCAAAAAGGCATGCAAGCTGATGAAGTGATCGCCGAAGGCTGATACTTCCCTGCGAC
>TRINITY_DN42_c0_g1_i2 len=386 path=[0:0-71 2:72-140 7:141-224 8:225-385]
GATGGGTCGCAACAGTTCGTGACCTGGGCCAGTAGCCGCAATTCGCTACAACCCGTTCGACGTCTCTTACTTCCTGCAACCCAGCCCAGTAATCTTTCGCTTACAAAAAAGTGCGAAAGTAACTGTCATCAAAATTTAAGTTTCATAGGAAATAAGACAATGGCTGAGCGTCAGAACGGTACCGTCAAGTGGTTCAATGACGAGAAAGGTTACGGCTTCATCACCCCAGAAAGCGGTCCGGATCTGTTCGTACACTTCCGCGCTATTCAGGGCAACGGCTTCAAGAGCCTGAAAGAAGGCCAGAAAGTGACTTTCGTTGCTGTGCAAGGGCAAAAAGGCATGCAAGCTGATGAAGTGATCGCCGAAGGCTGATACTTCCCTGCGAC
>TRINITY_DN42_c0_g1_i3 len=232 path=[1:0-49 6:50-70 8:71-231]
AGAAAATGTCAGATCGTCAGAGCGGTACCGTCAAGTAGTTTAACGACGAGAAAGGGTTTGGTTTTATCACTCCAGAAAGCGGTCCGGATCTGTTCGTACACTTCCGCGCTATTCAGGGCAACGGCTTCAAGAGCCTGAAAGAAGGCCAGAAAGTGACTTTCGTTGCTGTGCAAGGGCAAAAAGGCATGCAAGCTGATGAAGTGATCGCCGAAGGCTGATACTTCCCTGCGAC
>TRINITY_DN42_c0_g1_i4 len=386 path=[0:0-71 3:72-99 5:100-140 7:141-224 8:225-385]
GATGGGTCGCAACAGTTCGTGACCTGGGCCAGTAGCCGCAATTCGCTACAACCCGTTCGACGTCTCTTACTTTCCTGCAACCCAGCCCAGTACTCTTTCACCCCGAATTATGTGAAAGAAACTGTCATTAAAAATTTAAGCTTCATAGGAAATAAGACAATGGCTGAGCGTCAGAACGGTACCGTCAAGTGGTTCAATGACGAGAAAGGTTACGGCTTCATCACCCCAGAAAGCGGTCCGGATCTGTTCGTACACTTCCGCGCTATTCAGGGCAACGGCTTCAAGAGCCTGAAAGAAGGCCAGAAAGTGACTTTCGTTGCTGTGCAAGGGCAAAAAGGCATGCAAGCTGATGAAGTGATCGCCGAAGGCTGATACTTCCCTGCGAC
>TRINITY_DN91_c0_g1_i1 len=255 path=[0:0-254]
CTGATGGGGAACCGTTTTTTTATTGTGGTGAAGTAAGTGATCCTATGCTGCCAAGAAAAGCATCGACGTGAGGTTGTGTAGTGCCCGTACCCCAAACCGACACAGGTGATCAAGTAGAGAATACTAAGGCGATCGAGAGAACTATGGTTAAGGAATTCGGCAAATTGCCCCCGTAACTTCGGAAGAAGGGGGGCCACTGGCGTGAGGCATCCTATGCGGTGTTGTGAGCGTTTGGTGGCCGCAGAGGCCAGGGGG
>TRINITY_DN91_c0_g2_i1 len=211 path=[0:0-210]
CCACGTCCAAGGGTGTAGGGAGTGACATAGGCAAATCCGTGTCACACATGTCCTGAGACCTGATAGTGACCGCGTATGCGGGAAGCAGGGTGATCCTATGCTGCCAAGAAAATCTTCTAGCGAGGTTCGAGCCGCCCGTACCCCAAACCGACTCAGGTGATCAAGTAGAGAATACTAAGGCGATCGAGACAACCATGGTTAAGGAACTCGG
>TRINITY_DN71_c0_g1_i1 len=330 path=[0:0-329]
ATAACAAGCACTGCAACTCAGAATAAGAACAAGACGAAACGGCTCACGCACAATAAAAACAAGATGGCGGAGGCGCAGCTAACTGATTCTTTTGGAGAGGATGCGTGTTTGGGGCTTGCCCCACAACCAGGCAGAGAACAACAAAAACTGCACTAAAAAGCAGCGCCTGAACTGGTTGGATCGACAGATCAACGTGACATCAGCGGCCAAAGCAATCCGTTTGCTCTTTACCCCCGGTTTGGGGGTCGTCCACAAGCTTCGAGATTTGTGGACAGGGCACTCAACAAAAACAAGAAGCCCAGCAAAAAAACAATAAGAGCACGCAACGAC
>TRINITY_DN71_c0_g2_i1 len=325 path=[0:0-324]
CAAGCTTTGTACAAGACAATAAAAATAAGACGAATCGACTCACGCACAATAAAAACAACACGGCGGAGGCGCAGCTAACTGATTCTTTTGGAGAGGCGTTGCATTGGGGCTTGCCCCGCAACCAGGCCGAGAACAACAAAAACTGCCCTAAGGCAGAGCCTGAACTGGTTGGATCGTAGATCAGCAACACAGCGACCAAAGCAATCCGTTTGCTCTTGACTCCCGATTGGGAGTGTCATGAAGGTGAAGCTTCATGGCGAGGGCGATCAACAAAAACAAGAAGCCCGAAATCAATAATAAAAATAGAGCACGCAACTACTTCTGG
>TRINITY_DN57_c0_g1_i1 len=211 path=[0:0-210]
TTGTAATCTCCCTCTAAATTCTTAGCTTTATAATAACTTAAGTTTATTTCTTCTGATAATGAAGTTGTTCGTAAAATAAATCTTTAAAATTTATAAAGTTAAGGTATAATTCGGAGTCCTCCCTATAACTAGCGTTGATCTACAATGATTTAATTATACTATATTATTATAAATAAGAAATGAAACAAAAACAATCCTAGGCTGTTTGAAA
>TRINITY_DN77_c0_g1_i1 len=573 path=[0:0-572]
AACTGGTTAATATTCCAGTACTTTTTATAACTGCGATGTGGGGACGGAGTAGTGACACTGCCGCGATCTGACGGAATAGATCGTTAAAGGGGAGAACCCGAAGGGGATATTCGATGGACAACTGGTTAATATTCCAGTACTTTTTATAACTGCGATGTGGGGACGGAGTAGTGACACTGCCGCGATCTGACGGAATAGATCGTTAAAGGCTGTAGGTATAGGACCGGTAGGCAAATCCGCCGGTCTTGCTAAAGGCTAATAGTACCGCAAACCTTCGGGGGCGTGGATAGAGCAGGTAATCAGACTTCCAAGAAAAACCGCTAAGCTTCAGGTTATAAAAACCCGTACCGCAAACCGACACAGGTATCCGGGAAGAGAATTCTAAGGTGCTCGAGTGAATCATGGCTAAGGAACTCGGCAAAATGGCCCTGTAACTTCGGGAGAAGGGGCGCTGGCAGCAATGTCAGCCGCAGTGAAAAGGCCCAGGCGACTGTTTAGCAAAAACATATGGCTTTGCGAAATCGCAAGATGAAGTATAAGGCCTGACACCTGCCCGGTGCCGGAAGGTTAAGA
>TRINITY_DN77_c0_g2_i1 len=309 path=[0:0-308]
GAAGCTTTAGATTTGTCCCGATATCTATCGGGATAAGTGGTAGGGGAGCATTCTAAGGTCGGCGAAGGCGAAACGCGAGTTTTGCTGGAGAGCTTAGAAAAGCAAATGTAGGAATAAGTAACGATAATAAGGGTGAGAATCCCTTACACCGATAGACTAAGGTTTCCTGATCAACGTTCGTCGGATCAGGGTTAGTCGGGACCTAAGGCAAATCCGTTGTAGTGGCGGAGTAGTCGATGGACAACTGGTTAATATTCCAGTACTTGTGTATACTGCTATGGAGAGACGGAGTAGTGAAAAGTTCACCTG
>TRINITY_DN35_c0_g1_i1 len=587 path=[0:0-80 2:81-586]
AAAGAAACTTACAAGGATTCCCCTAGTAACGGCGAGCGAACCGGGAACAGCCCAGCCTTAGAATCGGGCGGCTCCGCCGTTCGAATTGTAGTCTGGAGAAGCGTCCTCAGTGGCGGACCGGGCCCAAGTCCCCTGGAAGGGGGCGCCAGAGAGGGTGAGAGCCCCGTTGTGCCCGGACCCTGTCGCACCACGAGGCGCCGTCAACGAGTCGGGTTGTTTGGGAATGCAGCCCAAATCGGGCGGTGAATTCCGTCCAAGGCTAAATACGGGCGAGAGACCGATAGCGAACAAGTACCGCGAGGGAAAGATGAAAAGGACTTTGAAAAGAGAGTCAAAGAGTGCTTGAAATTGTCGGGAGGGAAGCGGATGGGGGCCGGCGATGCGCCCCGGTCGGATGTGGAACGGTGACGAGCCGGTCCGCCGATCGACTCGGGGCGTGGACCAGCGTGGATTGGGGGGGCGGCCAAAGCCCGGGCTTTCGATACGCCCGTGGAACGCCGTCTCCTTGATTGTGGTAGGCAGCGCGGGCCTCCGGCGTGCTTCGGCATCTGCGCGCTCCGGACGCTGGCCTGTGGGCTCCCCATTCG
>TRINITY_DN35_c0_g1_i2 len=548 path=[1:0-41 2:42-547]
ACCGGGAAAAGCCCACCATGAAAATCGGTCGCCCTCGGCGTCCGAATTGTAGTCTGGAGAAGCGTCCTCAGTGGCGGACCGGGCCCAAGTCCCCTGGAAGGGGGCGCCAGAGAGGGTGAGAGCCCCGTTGTGCCCGGACCCTGTCGCACCACGAGGCGCCGTCAACGAGTCGGGTTGTTTGGGAATGCAGCCCAAATCGGGCGGTGAATTCCGTCCAAGGCTAAATACGGGCGAGAGACCGATAGCGAACAAGTACCGCGAGGGAAAGATGAAAAGGACTTTGAAAAGAGAGTCAAAGAGTGCTTGAAATTGTCGGGAGGGAAGCGGATGGGGGCCGGCGATGCGCCCCGGTCGGATGTGGAACGGTGACGAGCCGGTCCGCCGATCGACTCGGGGCGTGGACCAGCGTGGATTGGGGGGGCGGCCAAAGCCCGGGCTTTCGATACGCCCGTGGAACGCCGTCTCCTTGATTGTGGTAGGCAGCGCGGGCCTCCGGCGTGCTTCGGCATCTGCGCGCTCCGGACGCTGGCCTGTGGGCTCCCCATTCG
>TRINITY_DN34_c0_g1_i1 len=209 path=[0:0-208]
TGACATTGAACTTTGATCTTACTTGTGTAGGATAGGTGGGAGGCTTTGAAACCGAGACGCTAGTTTCGGTGGAGCCAATCTTGAAATACCACCCTGGTAATATTGAGGTTCTAACTCTGTCCCGTTATCCGGGACGAGGACCATGTCTGGTGGGTAGTTTGACTGGGGCGGTCTCCTCCTAAAGAGTAACGGAGGAGTACGAAGGTACG
>TRINITY_DN34_c0_g2_i1 len=246 path=[0:0-245]
GCAAGACGGAAAGACCCCGTGATCCTTTACTATAGCTTGACACTGAACATTGAGCCTTGATGTGTAGGATAGGTGGGAGGCTTTGAAGTGTGGACGCCAGTCTGCATGGAGCCGGCCTTGAAATACCACCCTTTAATGTTTGATGTTCTAACGTTGGCCCCTGATCGGGGTTGCGGACAGTGTCTGGTGGGTAGTTTGACTGGGGCGGTCTCCTCCTAAAGAGTAACGGAGGAGTACGAAGGTACG
>TRINITY_DN34_c1_g1_i1 len=215 path=[0:0-214]
AAGATGCCGCTTACCCGTCACGGGACGGAAAGACCCCGTGCACCTTTACTATAGCTTTGCATTGATTTTGGGTAAATGATGTGTAGGATAGGTGGGAGGCAACGAAGTGTGGACGCCAGTCTGCACGGAGCCATCCTTGAAATACCACCCTTTAACGTTTGATGTTCTAACCCAGACCCGTAATCCGGGTCGGGGACCGAGTCTGGTGGGTAGTT
>TRINITY_DN1_c0_g1_i1 len=337 path=[3:0-22 4:23-68 5:69-69 15:70-116 16:117-139 20:140-262 24:263-263 27:264-336]
AGAGCGCCAGCTATCCTGAGGGAGAGCGGCCGCCAGATCTTCCGGATGGCTCGAGTTTTTCAGCAAGATAGAGCGGCCGCCAGATCTTCCGGATGGCTCGAGTTTTTCAGCAAGATAATTCTAATACGACTCACTATAGGGAGAAAGCCTACAGCACCCGGTATTCCCAGGCGGTCTCCCATCCAAGTACTAACCAGGCCCGACCCTGCTTAGCTTCCGAGATCAGACGAGATCGGGCGCGTTCAGGGTGGTATGGCCGTAGACATCTTTCTAGAAGATCTCCTACAATATTCTCAGCTGCCATGGAAAATCGATGTTCTTGACAGTCGGATTCCCC
>TRINITY_DN1_c0_g1_i10 len=538 path=[2:0-51 14:52-119 29:120-233 31:234-254 32:255-334 33:335-537]
ACCAGTCTTCTTACCCATTTATAGTTTGAGAATAGGTTGAGATCGTTTCGGCGCTTTACCGGATAAAACTGCGTGGCGGGGGTGCGTCGGGTCTGCGAGAGCGCCAGCTATCCTGAGGGACTTTACCGGATAAAACTGCGTGGCGGGGGTGCGTCGGGTCTGCGAGAGCGCCAGCTATCCTGAGGGAGAGCGGCCGCCAGATCTTCCGGATGGCTCGAGTTTTTCAGCAAGATACCCAAGACCTCTAATCATTCGCTTTACCGGATAAAACTGCGTGGCGGGGGTGCGTCGGGTCTGCGAGAGCGCCAGCTATCCTGAGGGAAACTTCGGAGGGAAATCTTGGATACACTAGTGAATTCGCGGCCGCCTGCAGGTCGACCATATGGGAGAGCTCCCAACGCGTTGGATGCATAGCTTGAGTATTCTATAGTGTCACCTAAATAGCTTGGCGTAATCATGGTCATAGCTGTTTCCTGTGTGAAATTGTTATCCGCTCACAATTCCACACAACATACGAGCCGGAAGCATAAAGTGTAAA
>TRINITY_DN1_c0_g1_i11 len=884 path=[4:0-45 5:46-46 6:47-47 7:48-49 8:50-69 10:70-89 14:90-157 15:158-204 16:205-227 18:228-260 19:261-364 21:365-368 23:369-369 27:370-442 29:443-556 30:557-579 31:580-600 32:601-680 33:681-883]
GAGCGGCCGCCAGATCTTCCGGATGGCTCGAGTTTTTCAGCAAGATATTTAGGTGACACTATAGAATACTCCCAAGACCTCTAACCATTCGCTTTACCGGATAAAACTGCGTGGCGGGGGTGCGTCGGGTCTGCGAGAGCGCCAGCTATCCTGAGGGAGAGCGGCCGCCAGATCTTCCGGATGGCTCGAGTTTTTCAGCAAGATAATTCTAATACGACTCACTATAGGTTTAGGTGACACTATAGAATACTCCCAAGACCTAGAACGTTCCCAAGCGGTCACCCATCTAAGTACTAATCGCGCCCGATGTTGCTTAACTTCAGTGATCGGACGAGAACTGGTGTTTTCAACATGGTATGATCGTTCTAAGATCTTTCTAGAAGATCTCCTACAATATTCTCAGCTGCCATGGAAAATCGATGTTCTTGACAGTCGGATTCCCCCTTTACCGGATAAAACTGCGTGGCGGGGGTGCGTCGGGTCTGCGAGAGCGCCAGCTATCCTGAGGGAGAGCGGCCGCCAGATCTTCCGGATGGCTCGAGTTTTTCAGCAAGATATTTAGGTGACACTATAGAATACTCCCAAGACCTCTAATCATTCGCTTTACCGGATAAAACTGCGTGGCGGGGGTGCGTCGGGTCTGCGAGAGCGCCAGCTATCCTGAGGGAAACTTCGGAGGGAAATCTTGGATACACTAGTGAATTCGCGGCCGCCTGCAGGTCGACCATATGGGAGAGCTCCCAACGCGTTGGATGCATAGCTTGAGTATTCTATAGTGTCACCTAAATAGCTTGGCGTAATCATGGTCATAGCTGTTTCCTGTGTGAAATTGTTATCCGCTCACAATTCCACACAACATACGAGCCGGAAGCATAAAGTGTAAA
>TRINITY_DN1_c0_g1_i12 len=713 path=[3:0-22 4:23-68 5:69-69 6:70-70 7:71-72 8:73-92 10:93-112 14:113-180 15:181-227 18:228-260 21:261-264 25:265-265 28:266-271 29:272-385 30:386-408 31:409-429 32:430-509 33:510-712]
AGAGCGCCAGCTATCCTGAGGGAGAGCGGCCGCCAGATCTTCCGGATGGCTCGAGTTTTTCAGCAAGATATTTAGGTGACACTATAGAATACTCCCAAGACCTCTAACCATTCGCTTTACCGGATAAAACTGCGTGGCGGGGGTGCGTCGGGTCTGCGAGAGCGCCAGCTATCCTGAGGGAGAGCGGCCGCCAGATCTTCCGGATGGCTCGAGTTTTTCAGCAAGATATTTAGGTGACACTATAGAATACTCCCAAGACCTCTAACCATTCGCTTTACCGGATAAAACTGCGTGGCGGGGGTGCGTCGGGTCTGCGAGAGCGCCAGCTATCCTGAGGGAGAGCGGCCGCCAGATCTTCCGGATGGCTCGAGTTTTTCAGCAAGATATTTAGGTGACACTATAGAATACTCCCAAGACCTCTAATCATTCGCTTTACCGGATAAAACTGCGTGGCGGGGGTGCGTCGGGTCTGCGAGAGCGCCAGCTATCCTGAGGGAAACTTCGGAGGGAAATCTTGGATACACTAGTGAATTCGCGGCCGCCTGCAGGTCGACCATATGGGAGAGCTCCCAACGCGTTGGATGCATAGCTTGAGTATTCTATAGTGTCACCTAAATAGCTTGGCGTAATCATGGTCATAGCTGTTTCCTGTGTGAAATTGTTATCCGCTCACAATTCCACACAACATACGAGCCGGAAGCATAAAGTGTAAA
>TRINITY_DN1_c0_g1_i13 len=207 path=[1:0-130 12:131-132 23:133-133 27:134-206]
TGTACATCGTACTGGTAGTACGATGTGCAATATGCGTTCAACGTGTCGGTGTTCATGTGTCCTGCAGTTCACATTCTGACGCGCATTTAGCTGCGGTCTTCATCGATCCACGAGCCGAGTGATCCCCTGCCTAGATCTTTCTAGAAGATCTCCTACAATATTCTCAGCTGCCATGGAAAATCGATGTTCTTGACAGTCGGATTCCCC
>TRINITY_DN1_c0_g1_i14 len=1128 path=[3:0-22 4:23-68 5:69-69 15:70-116 17:117-1053 24:1054-1054 27:1055-1127]
AGAGCGCCAGCTATCCTGAGGGAGAGCGGCCGCCAGATCTTCCGGATGGCTCGAGTTTTTCAGCAAGATAGAGCGGCCGCCAGATCTTCCGGATGGCTCGAGTTTTTCAGCAAGATAGCACTTTCCAGTACACTTACCATGTTACGACTTGTCTCCTCTATATAAATGCGTAGGGGTTTTAGTTAAATGTCCTTTGAAGTATACTTGAGGAGGGTGACGGGCGGTGTGTACGCGCTTCAGGGCCCTGTTCAACTAAGCACTCTACTCTCAGTTTACTGCTAAATCCACCTTCGACCCTTAAGTTTCATAAGGGCTATCGTAGTTTTCTGGGGTAGAAAATGTAGCCCATTTCTTGCCACCTCATGGGCTACACCTTGACCTAACGTCTTTACGTGGGTACTTGCGCTTACTTTGTAGCCTTCATCAGGGTTTGCTGAAGATGGCGGTATATAGGCTGAGCAAGAGGTGGTGAGGTTGATCGGGGTTTATCGATTACAGAACAGGCTCCTCTAGAGGGATATGAAGCACCGCCAGGTCCTTTGAGTTTTAAGCTGTGGCTCGTAGTGTTCTGGCGAGCAGTTTTGTTGATTTAACTGTTGAGGTTTAGGGCTAAGCATAGTGGGGTATCTAATCCCAGTTTGGGTCTTAGCTATTGTGTGTTCAGATATGTTAAAGCCACTTTCGTAGTCTATTTTGTGTCAACTGGAGTTTTTTACAACTCAGGTGAGTTTTAGCTTTATTGGGGAGGGGGTGATCTAAAACACTCTTTACGCCGGCTTCTATTGACTTGGGTTAATCGTGTGACCGCGGTGGCTGGCACGAAATTGACCAACCCTGGGGTTAGTATAGCTTAGTTAAACTTTCGTTTATTGCTAAAGGTTAATCACTGCTGTTTCCCGTGGGGGTGTGGCTAGGCTAAGCGTTTTGAGCTGCATTGCTGCGTGCTTGATGCTTGTCCCTTTTGATCGTGGTGATTTAGAGGGTGAACTCACTGGAACGGGGATGCTTGCATGTGTAATCTTACTAAGAGCTAATAGAAAGGCTAGGACCAAACCATCTTTCTAGAAGATCTCCTACAATATTCTCAGCTGCCATGGAAAATCGATGTTCTTGACAGTCGGATTCCCC
>TRINITY_DN1_c0_g1_i2 len=690 path=[4:0-45 5:46-46 6:47-47 7:48-49 8:50-69 10:70-89 14:90-157 15:158-204 18:205-237 21:238-241 26:242-248 29:249-362 30:363-385 31:386-406 32:407-486 33:487-689]
GAGCGGCCGCCAGATCTTCCGGATGGCTCGAGTTTTTCAGCAAGATATTTAGGTGACACTATAGAATACTCCCAAGACCTCTAACCATTCGCTTTACCGGATAAAACTGCGTGGCGGGGGTGCGTCGGGTCTGCGAGAGCGCCAGCTATCCTGAGGGAGAGCGGCCGCCAGATCTTCCGGATGGCTCGAGTTTTTCAGCAAGATATTTAGGTGACACTATAGAATACTCCCAAGACCTCTAATCATTCCCTTTACCGGATAAAACTGCGTGGCGGGGGTGCGTCGGGTCTGCGAGAGCGCCAGCTATCCTGAGGGAGAGCGGCCGCCAGATCTTCCGGATGGCTCGAGTTTTTCAGCAAGATATTTAGGTGACACTATAGAATACTCCCAAGACCTCTAATCATTCGCTTTACCGGATAAAACTGCGTGGCGGGGGTGCGTCGGGTCTGCGAGAGCGCCAGCTATCCTGAGGGAAACTTCGGAGGGAAATCTTGGATACACTAGTGAATTCGCGGCCGCCTGCAGGTCGACCATATGGGAGAGCTCCCAACGCGTTGGATGCATAGCTTGAGTATTCTATAGTGTCACCTAAATAGCTTGGCGTAATCATGGTCATAGCTGTTTCCTGTGTGAAATTGTTATCCGCTCACAATTCCACACAACATACGAGCCGGAAGCATAAAGTGTAAA
>TRINITY_DN1_c0_g1_i3 len=595 path=[3:0-22 4:23-68 5:69-69 6:70-70 7:71-72 8:73-92 10:93-112 13:113-113 15:114-160 18:161-193 21:194-197 29:198-311 32:312-391 33:392-594]
AGAGCGCCAGCTATCCTGAGGGAGAGCGGCCGCCAGATCTTCCGGATGGCTCGAGTTTTTCAGCAAGATATTTAGGTGACACTATAGAATACTCCCAAGACCTCTAACCATTCAGAGCGGCCGCCAGATCTTCCGGATGGCTCGAGTTTTTCAGCAAGATATTTAGGTGACACTATAGAATACTCCCAAGACCTCTAACTTTACCGGATAAAACTGCGTGGCGGGGGTGCGTCGGGTCTGCGAGAGCGCCAGCTATCCTGAGGGAGAGCGGCCGCCAGATCTTCCGGATGGCTCGAGTTTTTCAGCAAGATACTTTACCGGATAAAACTGCGTGGCGGGGGTGCGTCGGGTCTGCGAGAGCGCCAGCTATCCTGAGGGAAACTTCGGAGGGAAATCTTGGATACACTAGTGAATTCGCGGCCGCCTGCAGGTCGACCATATGGGAGAGCTCCCAACGCGTTGGATGCATAGCTTGAGTATTCTATAGTGTCACCTAAATAGCTTGGCGTAATCATGGTCATAGCTGTTTCCTGTGTGAAATTGTTATCCGCTCACAATTCCACACAACATACGAGCCGGAAGCATAAAGTGTAAA
>TRINITY_DN1_c0_g1_i4 len=694 path=[4:0-45 5:46-46 6:47-47 7:48-49 8:50-69 10:70-89 14:90-157 15:158-204 18:205-237 21:238-241 22:242-246 28:247-252 29:253-366 30:367-389 31:390-410 32:411-490 33:491-693]
GAGCGGCCGCCAGATCTTCCGGATGGCTCGAGTTTTTCAGCAAGATATTTAGGTGACACTATAGAATACTCCCAAGACCTCTAACCATTCGCTTTACCGGATAAAACTGCGTGGCGGGGGTGCGTCGGGTCTGCGAGAGCGCCAGCTATCCTGAGGGAGAGCGGCCGCCAGATCTTCCGGATGGCTCGAGTTTTTCAGCAAGATATTTAGGTGACACTATAGAATACTCCCAAGACCTCTAAGTAATCATTCGCTTTACCGGATAAAACTGCGTGGCGGGGGTGCGTCGGGTCTGCGAGAGCGCCAGCTATCCTGAGGGAGAGCGGCCGCCAGATCTTCCGGATGGCTCGAGTTTTTCAGCAAGATATTTAGGTGACACTATAGAATACTCCCAAGACCTCTAATCATTCGCTTTACCGGATAAAACTGCGTGGCGGGGGTGCGTCGGGTCTGCGAGAGCGCCAGCTATCCTGAGGGAAACTTCGGAGGGAAATCTTGGATACACTAGTGAATTCGCGGCCGCCTGCAGGTCGACCATATGGGAGAGCTCCCAACGCGTTGGATGCATAGCTTGAGTATTCTATAGTGTCACCTAAATAGCTTGGCGTAATCATGGTCATAGCTGTTTCCTGTGTGAAATTGTTATCCGCTCACAATTCCACACAACATACGAGCCGGAAGCATAAAGTGTAAA
>TRINITY_DN1_c0_g1_i6 len=614 path=[3:0-22 4:23-68 7:69-70 8:71-90 11:91-613]
AGAGCGCCAGCTATCCTGAGGGAGAGCGGCCGCCAGATCTTCCGGATGGCTCGAGTTTTTCAGCAAGATTTAGGTGACACTATAGAATACTGACAAACCCTTGTGTCGAGGGCTGACTTTCAATAGATCGCAGCGAGGGAGCTGCTCTGCTACGTACGAAACCCCGACCCAGAAGCAGGTCGTCTACGAATGGTTTAGCGCCAGGTTCCCCACGAACGTGCGGTGCGTGACGGGCGAGGGGGCGGCCGCCTTTCCGGCCGCGCCCCGTTTCCCAGGACGAAGGGCACTCCGCACCGGACCCCGGTCCCGGCGCGCGGCGGGGCACGCGCCCTCCCGCGCGCGCGGGGCGCGTGGAGGGGGGGGCGGCCCGCCGGCGGGGACAGGCGGGGGACCGGCTATCCGAGGCCAACCGAGGCTCCGCGGCGCTGCCGTATCGTTCCGCCTGGGCGGGATTCTGACTTAGAGGCGTTCAGTCATAATCCCACAGATGGTAGCTTCGCCCCATTGGCTCCTCAGCCAAGCACATACACCAAATGTCTGAACCTGCGGTTCCTCTCGTACTGAGCAGGATTACCATGGCAACAACACATCATCAGTAGGGTAAAACTAACCTG
>TRINITY_DN1_c0_g1_i7 len=1691 path=[3:0-22 4:23-68 7:69-70 9:71-1614 12:1615-1616 23:1617-1617 27:1618-1690]
AGAGCGCCAGCTATCCTGAGGGAGAGCGGCCGCCAGATCTTCCGGATGGCTCGAGTTTTTCAGCAAGATTTCTTGGGTGGGTGTGGGTATAATGCTAAGTTGAGATGATATCATTTACGGGGGAAGGCGCTTTGTGAAGTAGGCCTTATTTCTCTTGTCCTTTCGTACAGGGAGGAATTTGAAGTAGATAGAAACCGACCTGGATTACTCCGGTCTGAACTCAGATCACGTAGGACTTTAATCGTTGAACAAACGAACCTTTAATAGCGGCTGCACCATCGGGATGTCCTGATCCAACATCGAGGTCGTAAACCCTATTGTTGATATGGACTCTAGAATAGGATTGCGCTGTTATCCCTAGGGTAACTTGTTCCGTTGGTCAAGTTATTGGATCAATTGAGTATAGTAGTTCGCTTTGACTGGTGAAGTCTTAGCATGTACTGCTCGGAGGTTGGGTTCTGCTCCGAGGTCGCCCCAACCGAAATTTTTAATGCAGGTTTGGTAGTTTAGGACCTGTGGGTTTGTTAGGTACTGTTTGCATTAATAAATTAAAGCTCCATAGGGTCTTCTCGTCTTGCTGTGTCATGCCCGCCTCTTCACGGGCAGGTCAATTTCACTGGTTAAAAGTAAGAGACAGCTGAACCCTCGTGGAGCCATTCATACAGGTCCCTATTTAAGGAACAAGTGATTATGCTACCTTTGCACGGTTAGGGTACCGCGGCCGTTAAACATGTGTCACTGGGCAGGCGGTGCCTCTAATACTGGTGATGCTAGAGGTGATGTTTTTGGTAAACAGGCGGGGTAAGATTTGCCGAGTTCCTTTTACTTTTTTTAACCTTTCCTTATGAGCATGCCTGTGTTGGGTTGACAGTGAGGGTAATAATGACTTGTTGGTTGATTGTAGATATTGGGCTGTTAATTGTCAGTTCAGTGTTTTAATCTGACGCAGGCTTATGCGGAGGAGAATGTTTTCATGTTACTTATACTAACATTAGTTCTTCTATAGGGTGATAGATTGGTCCAATTGGGTGTGAGGAGTTCAGTTATATGTTTGGGATTTTTTAGGTAGTGGGTGTTGAGCTTGAACGCTTTCTTAATTGGTGGCTGCTTTTAGGCCTACTATGGGTGTTAAATTTTTTATTCTCTCTACAAGGTTTTTTCCTAGTGTCCAAAGAGCTGTTCCTCTTTGGACTAACAGTTAAATTTACAAGGGGATTTAGAGGGTTCTGTGGGCAAATTTAAAGTTGAACTAAGATTCTATCTTGGACAACCAGCTATCACCAGGCTCGGTAGGTTTGTCGCCTCTACCTATAAATCTTCCCACTATTTTGCTACATAGACGGGTGTGCTCTTTTAGCTGTTCTTAGGTAGCTCGTCTGGTTTCGGGGGTCTTAGCTTTGGCTCTCCTTGCAAAGTTATTTCTAGTTAATTCATTATGCAGAAGGTATAGGGGTTAGTCCTTGCTATATTATGCTTGGTTATAATTTTTCATCTTTCCCTTGCGGTACTATATCTATTGCGCCAGGTTTCAATTTCTATCGCCTATACTTTATTTGGGTAAATGGTTTGGCTAAGGTTGTCTGGTAGTAAGGTGGAGTGGGTTTGGGGCTAGGTTTAGATCTTTCTAGAAGATCTCCTACAATATTCTCAGCTGCCATGGAAAATCGATGTTCTTGACAGTCGGATTCCCC
>TRINITY_DN1_c0_g1_i8 len=636 path=[4:0-45 5:46-46 6:47-47 7:48-49 8:50-69 10:70-89 14:90-157 18:158-190 21:191-194 29:195-308 30:309-331 31:332-352 32:353-432 33:433-635]
GAGCGGCCGCCAGATCTTCCGGATGGCTCGAGTTTTTCAGCAAGATATTTAGGTGACACTATAGAATACTCCCAAGACCTCTAACCATTCGCTTTACCGGATAAAACTGCGTGGCGGGGGTGCGTCGGGTCTGCGAGAGCGCCAGCTATCCTGAGGGATTTAGGTGACACTATAGAATACTCCCAAGACCTCTAACTTTACCGGATAAAACTGCGTGGCGGGGGTGCGTCGGGTCTGCGAGAGCGCCAGCTATCCTGAGGGAGAGCGGCCGCCAGATCTTCCGGATGGCTCGAGTTTTTCAGCAAGATATTTAGGTGACACTATAGAATACTCCCAAGACCTCTAATCATTCGCTTTACCGGATAAAACTGCGTGGCGGGGGTGCGTCGGGTCTGCGAGAGCGCCAGCTATCCTGAGGGAAACTTCGGAGGGAAATCTTGGATACACTAGTGAATTCGCGGCCGCCTGCAGGTCGACCATATGGGAGAGCTCCCAACGCGTTGGATGCATAGCTTGAGTATTCTATAGTGTCACCTAAATAGCTTGGCGTAATCATGGTCATAGCTGTTTCCTGTGTGAAATTGTTATCCGCTCACAATTCCACACAACATACGAGCCGGAAGCATAAAGTGTAAA
>TRINITY_DN1_c0_g1_i9 len=422 path=[0:0-218 33:219-421]
ATTGGGCCCGACGTCGCATGCTCCCGGCCGCCATGGCGGCCGCGGGAATTCGTATCCAAGATTAAGCGACGCTCAGACAGGCGTAGCCCCGGGAGGAACCCGGGGCCGCAAGTGCGTTCGAAGTGTCGATGATCAATGTGTCCTGCAATTCACATTAATTCTCGCAGCTAGCTGCGTTCTTCATCGACGCACGAGCCGAGTGATCCACCGCTAAGAGTCAATCTTGGATACACTAGTGAATTCGCGGCCGCCTGCAGGTCGACCATATGGGAGAGCTCCCAACGCGTTGGATGCATAGCTTGAGTATTCTATAGTGTCACCTAAATAGCTTGGCGTAATCATGGTCATAGCTGTTTCCTGTGTGAAATTGTTATCCGCTCACAATTCCACACAACATACGAGCCGGAAGCATAAAGTGTAAA
>TRINITY_DN1_c0_g2_i1 len=242 path=[0:0-241]
TGAGAATATTGTAGGAGATCTTCTAGAAAGATGTCTACGGCCATACCACCCTGAACGCGCCCGATCTCGTCTGATCTCGGAAGCTAAGCAGGGTCGGGCCTGGTTAGTACTTGGATGGGAGACCGCCTGGGAATACCGGGTGCTGTAGGCTTTCTCCCTATAGTGAGTCGTATTAGAATTATCTTGCTGAAAAACTCGAGCCATCCGGAAGATCTGGCGGCCGCTCTCCCTATAGTGAGTCG
>TRINITY_DN1_c4_g1_i1 len=224 path=[0:0-223]
ACTGTTTATTGATGACTGCAGCGGCCCCGCGGCCGGAGGCCGGCGCGAACCGGACCCGAGCCGACCGCGGGGGCACGCGTTGAGGCAAACCCCGGACCCCGGGGCCCCGTGGCAGCGCCGCGCGAACGGACCGCCGACGGGGAGTGCACCCGGGAGGGTATAGCCCGAGTCATCCCAGTCTTCAGAGCCAATCCTTATCCCGAAGTTACGGATCTAATTTGCCG
>TRINITY_DN21_c0_g1_i1 len=488 path=[0:0-487]
GAAACATCTTCGGGTTGTGAGGTTAAGCGACTAAGCGTACACGGTGGATGCCCTGGCAGTCAGAGGCGATGAAGGACGTGCTAATCTGCGATAAGCGTCGGTAAGGTGATATGAACCGTTATAACCGGCGATTTCCGAATGGGGAAACCCAGTGTGTTTCGACACACTATCATTAACTGAATCCATAGGTTAATGAGGCGAACCGGGGGAACTGAAACATCTAAGTACCCCGAGGAAAAGAAATCAACCGAGATTCCCCCAGTAGCGGCGAGCGAACGGGGAGCAGCCCAGAGCCTGAATCAGTGTGTGTGTTAGTGGAAGCGTCTGGAAAGGCGCGCGATACAGGGTGACAGCCCCGTACACAAAAATGCACATATTGTGAGCTCGATGAGTAGGGCGGGACACGTGGTATCCTGTCTGAATATGGGGGGACCATCCTCCAAGGCTAAATACTCCTGACTGACCGATAGTGAATCAGTACCGTGAGG
>TRINITY_DN96_c0_g1_i1 len=252 path=[0:0-251]
CGAAACCAGGTGATCTACCCATGGTCAGGTTGAAGTTCAGGTAACACTGAATGGAGGACCGAACCGACTTACGTTGAAAAGTGAGCGGATGAACTGTGGGTAGCGGAGAAATTCCAATCGAACTCGGAGATAGCTGGTTCTCCCCGAAATAGCTTTAGGGCTAGCGTCGGATGTGAGTAGTGGAGGTAGAGCACTGAATGGGCTAGGGGCCGTATAGGTTACCGAACCCTATCAAACTCCGAATGCCACAAG
>TRINITY_DN37_c0_g1_i1 len=798 path=[0:0-797]
CTTCAGAGCCAATCCTTATCCCGAAGTTACGGATCCAATTTGCCGACTTCCCTTACCTACATTAATCTATCGACTAGAGACTCTAAACCTTGGAGACCTGCTGCGGATTCGGTACAAGCTGTTGAGAGTTTGCGTGCCCCAGTCTTCGATTTTCAAGGTCCAAGAAGAGAATATCGACACAGCAATTTAATACCATGCTCTACCAGCCTGTCCAACCATATCTCTCTATGAAAGACTTCCATGGCTAGTGTGACTGTAAAACAGAAAAGAGAACTCTTCCGATATCTCTTGTTGGCTTCTCGAAGAAAAGGATTCATGTTGCCATGATTACAAAGGCGCTACCGTTGCCGGTATGGGACGCCAATGCAAACGTATACTCAACAGGCTCCGGAATTGTAACCGGATTCCCTTTCGCTCATTCAATATATATCAGGACGGTTGCATCAACTGACGGCGAGCGTTGTATTCGGTTAAATGCTTAATATATATCAGGTTTCCCATAGAGCTTAGGATTGGCTAACTCGTGTTCAACTGCTGTTGACACGAAACCCTCCTCCACTTCAGTCATCCAAGATCTCATTCGAATATTTGCTACTACCACCAAGATCTGTGCTAGTGGCGGCTCCATGTCGGCTTACGCCAGGCACTTCAACGCACACCACCAGACCCTCCTACTCGCTGGCGTCTCAAAGGGCAGACGTGCGTGCGCGCTGCCCCACTTGTACGCCAGCGGTAATGTATAGGCAAACGACTTAAGCGCCATCCATTTTAAGGGCTAATTGCTTCGGCAGGTGAGTT
>TRINITY_DN27_c0_g1_i1 len=327 path=[0:0-72 2:73-134 3:135-136 4:137-326]
TTATCTCCTGGAGTTTGTTTTCGGGTACAGATTTGATGACTTGCATCTTCACGTGGATGAATTTAATTTAGAAGCTCAATCTTGGTTGACTCGTTTCTTCATCTCTCAGAAGCATCTCCCATCCTATCATTTATTGTCTCGTTTCGCTAATCAGAAGACCTTGGGCCTTTCTACACTTGCTGGCTTCACTCAGGCGGTTAGAAAGTATCAATCTCTCACCGATGATGTTACCAGAGCCCAATTTGACGCTGAGTTTGTGGCTTTCGCTGATAAGGCTTCGTTTCGTTCCAGTGATTCTTCTTCTACTCACTTCGCCCAGGACGTCCT
>TRINITY_DN27_c0_g1_i2 len=374 path=[1:0-121 2:122-183 4:184-373]
GCTTGCTCATTGCTCGGGAGCTTGGCACTCTTCACCTCGTAACTCAATCTTATCTTCTGGAGTTCGTTTTCGGTTACAGATTTGATGACTTGCATCTCCACGTCGATGAATTTAGTTTAGAGGCTCAATCTTGGTTGACTCGTTTCTTCATCTCTCAGAAGCATCTCCCATCCTATCATTTATTCTCGTTTCGCTAATCAGAAGACCTTGGGCCTTTCTACACTTGCTGGCTTCACTCAGGCGGTTAGAAAGTATCAATCTCTCACCGATGATGTTACCAGAGCCCAATTTGACGCTGAGTTTGTGGCTTTCGCTGATAAGGCTTCGTTTCGTTCCAGTGATTCTTCTTCTACTCACTTCGCCCAGGACGTCCT
>TRINITY_DN27_c0_g1_i3 len=376 path=[1:0-121 2:122-183 3:184-185 4:186-375]
GCTTGCTCATTGCTCGGGAGCTTGGCACTCTTCACCTCGTAACTCAATCTTATCTTCTGGAGTTCGTTTTCGGTTACAGATTTGATGACTTGCATCTCCACGTCGATGAATTTAGTTTAGAGGCTCAATCTTGGTTGACTCGTTTCTTCATCTCTCAGAAGCATCTCCCATCCTATCATTTATTGTCTCGTTTCGCTAATCAGAAGACCTTGGGCCTTTCTACACTTGCTGGCTTCACTCAGGCGGTTAGAAAGTATCAATCTCTCACCGATGATGTTACCAGAGCCCAATTTGACGCTGAGTTTGTGGCTTTCGCTGATAAGGCTTCGTTTCGTTCCAGTGATTCTTCTTCTACTCACTTCGCCCAGGACGTCCT
>TRINITY_DN61_c0_g1_i1 len=217 path=[0:0-216]
GAAGCGCATACGGTGGATGCCTTGGCAGTCAGAGGCGATGAAAGACGTGGTAGCCTGCGATAAGCTCCGGGGAGTCGGCAAACAGACTTTGATCCGGGGATCTCTGAATGGGGGAACCCACTCAGCATAAGCTGAGTATCTTGTACTGAATACATAGGTACATGAGGCGAACCAGGGGAACTGAAACATCTAAGTACCCTGAGGAAAAGAAATCAAC
>TRINITY_DN61_c1_g1_i1 len=225 path=[0:0-224]
TGAATTGAAGCTGTACGGTGCTTAAGTGCACAGTACTTCAAACTGTAATGTTGAACGTTCTCACTTGTAGGAACGATCGACTGTTTGGGGTTGTATAGTCAAGTAATTAAGTGCATGTGGTGGATGCCTTGGCAGTCAGAGGTGATGAAAGACGTGGTAGCCTGCGAAAAGATTCGGGGAGTCGGCAAACAGACTTTGCTACGTAGATGTCTGAATGGGGGAACC
>TRINITY_DN81_c0_g1_i1 len=471 path=[0:0-470]
AGGATGTTGGCTCAGAAGCAGCCACCATCTAAAGAGTGCGTAACAGCTCACTAGTCGAGTGATTTTGCGCCGAAAATGTACCGGGGCTTAAGTATTCCACCGAAACTGCGGATTGTATTTATACAGTGGTAGGGGAGCGTTCTAAGGGCGATGAAGTCAGACCGTGAGGACTGGTGGAGCGCTTAGAAGTGATTATGCCGGCATGAGTAACGTTTGAGAGTGAGAATCTCTCATGCTGTTTAACCAAGGATTCCTGGGCAAGGTTCGTCCACCCAGGGTTAGTCAGGACCTAAGGAGAGGCCGAGAGGCGTATTCGATGGACAACAGGTTGATATTCCTGTACTGATTAGTTAGTGATGGAGTGACGGAGAAAGGTAGTGTATCCCAGGCGTTGGTTGTCCTGGGCTAAGCACAAAGGTGGCGTTGGTTGGTAAATCCACAACGTATTCAAACACTGAAGTGTGATGGGGA
>TRINITY_DN17_c0_g1_i1 len=592 path=[2:0-49 5:50-112 8:113-153 10:154-189 12:190-283 13:284-319 15:320-323 17:324-355 20:356-364 24:365-392 25:393-591]
TAGCCATGGGCAGGTTGAAGGTTGGGTAACACTAACTGGAGGACCGAACCCACTGTCGTTGAAAAGCCAGGGGATGACTTGTGGATAGGGGTGAAAGGCTAATCAAACTCGGTGATAGCTGGTTCTCCCCGAAAGCTATTTAGGTAGCGCCTCGGACGAATACCATTGGGGGTAGAGCACTGTTTCGGCTAGGGGGTCATCCCGACTTACCAACCCGATGCAAACTGCGAATACCGGAGAATGTTATCACGGGAGACACACGGCGGGTGCTAACGTCCGTCGTGAAGAGGGAAACAACCCAGACCGCCAGCTAAGGTCCCAAAGTCATGGTTAAGTGGGAAACGATGTGGGAAGGCCCAGACAGCCAGGATGTTGGCTTAGAAGCAGCCACCATTTAAAGAAAGCGTAATAGCTCACTGATCGAGTCGTCCTGCGCGGAAGATGTAACGGGGCTAAGCCATAGACCGAAGCTGCGGATGTGTACTTTTAGTACACATGGTAGGAGAGCGTTCCGTAAGCCTGTGAAGGTGTTCCGTGAGGAATGCTGGAGGTATCGGAAGTGAGAATGCTGACATGAGTAACGATAAAGGGA
>TRINITY_DN17_c0_g1_i10 len=592 path=[2:0-49 6:50-112 8:113-153 11:154-189 12:190-283 13:284-319 15:320-323 17:324-355 20:356-364 24:365-392 25:393-591]
TAGCCATGGGCAGGTTGAAGGTTGGGTAACACTAACTGGAGGACCGAACCGACTAATGTTGAAAAATTAGCGGATGACTTGTGGCTGGGGGTGAAAGGCCAATCAAACCGGGAGATAGCTGGTTCTCCCCGAAAGCTATTTAGGTAGCGCCTCGTGAATTCATCTCCGGGGGTAGAGCACTGTTTCGGCAAGGGGGTCATCCCGACTTACCAACCCGATGCAAACTGCGAATACCGGAGAATGTTATCACGGGAGACACACGGCGGGTGCTAACGTCCGTCGTGAAGAGGGAAACAACCCAGACCGCCAGCTAAGGTCCCAAAGTCATGGTTAAGTGGGAAACGATGTGGGAAGGCCCAGACAGCCAGGATGTTGGCTTAGAAGCAGCCACCATTTAAAGAAAGCGTAATAGCTCACTGATCGAGTCGTCCTGCGCGGAAGATGTAACGGGGCTAAGCCATAGACCGAAGCTGCGGATGTGTACTTTTAGTACACATGGTAGGAGAGCGTTCCGTAAGCCTGTGAAGGTGTTCCGTGAGGAATGCTGGAGGTATCGGAAGTGAGAATGCTGACATGAGTAACGATAAAGGGA
>TRINITY_DN17_c0_g1_i13 len=591 path=[2:0-49 5:50-112 8:113-153 10:154-189 12:190-283 13:284-319 15:320-323 16:324-337 18:338-354 22:355-363 24:364-391 25:392-590]
TAGCCATGGGCAGGTTGAAGGTTGGGTAACACTAACTGGAGGACCGAACCCACTGTCGTTGAAAAGCCAGGGGATGACTTGTGGATAGGGGTGAAAGGCTAATCAAACTCGGTGATAGCTGGTTCTCCCCGAAAGCTATTTAGGTAGCGCCTCGGACGAATACCATTGGGGGTAGAGCACTGTTTCGGCTAGGGGGTCATCCCGACTTACCAACCCGATGCAAACTGCGAATACCGGAGAATGTTATCACGGGAGACACACGGCGGGTGCTAACGTCCGTCGTGAAGAGGGAAACAACCCAGACCGCCAGCTAAGGTCCCAAAGATTGGCTAAGTGGAAAACGAAGTGGGAAGGCTAAAACAGTCAGGATGTTGGCTTAGAAGCAGCCACCATTTAAAGAAAGCGTAATAGCTCACTGATCGAGTCGTCCTGCGCGGAAGATGTAACGGGGCTAAGCCATAGACCGAAGCTGCGGATGTGTACTTTTAGTACACATGGTAGGAGAGCGTTCCGTAAGCCTGTGAAGGTGTTCCGTGAGGAATGCTGGAGGTATCGGAAGTGAGAATGCTGACATGAGTAACGATAAAGGGA
>TRINITY_DN17_c0_g1_i2 len=370 path=[1:0-60 9:61-62 13:63-98 15:99-102 16:103-116 18:117-133 22:134-142 24:143-170 25:171-369]
AAACTCCGAATACCGATGAGTGCGAGCTTGGGAGACAGACGTCGGGTGCTAACGTCCGGCGTCAAGAGGGAAACAACCCAGACCGCCAGCTAAGGTCCCAAAGATTGGCTAAGTGGAAAACGAAGTGGGAAGGCTAAAACAGTCAGGATGTTGGCTTAGAAGCAGCCACCATTTAAAGAAAGCGTAATAGCTCACTGATCGAGTCGTCCTGCGCGGAAGATGTAACGGGGCTAAGCCATAGACCGAAGCTGCGGATGTGTACTTTTAGTACACATGGTAGGAGAGCGTTCCGTAAGCCTGTGAAGGTGTTCCGTGAGGAATGCTGGAGGTATCGGAAGTGAGAATGCTGACATGAGTAACGATAAAGGGA
>TRINITY_DN17_c0_g1_i3 len=828 path=[0:0-238 4:239-321 7:322-517 9:518-519 13:520-555 15:556-559 17:560-591 19:592-601 23:602-628 25:629-827]
TAGTGAACCAGTACCGTGAGGGAAAGGCGAAAAGAACCCCGGGAGGGGAGTGAAATAGATCCTGAAACCGTGTGCATACAAACAGTCGGAGCCTCTTCGTGGGGTGACGGCGTACCTTTTGTATAATGGGTCAGCGACTTACATTCAGTGGCGAGGTTAACCGAATAGGGGAGCCGTAGAGAAATCGAGTCCGAACAGGGCGACAGTCGCTGGGTGTAGACCCGAAACCAAGTGATCTACCCATGGCCAGGATGAAGGTGCGGTAACACGCCCTGGAGGTCCGAACCCACTAATGTTGAAAAATTAGGGGATGAGCTGTGGGTAGGGGTGAAAGGCTAAACAAACTTGGAAATAGCTGGTTCTCTCCGAAAACTATTTAGGTAGTGCCTCAAGTATTACCTGCGGGGGTAGAGCACTGTTTAGGCTAGGGGGTCATGGCGACTTACCAAACCTATGCAAACTCCGAATACCGCAGAGTACAGCTTGGGAGACAGAGCACCGGGTGCTAACGTCCGGACTCAAGAGGGAAACAACCCAGACCGCCAGCTAAGGTCCCAAAGTCATGGTTAAGTGGGAAACGATGTGGGAAGGCTCAGACAGCTAGGAGGTTGGCTTAGAAGCAGCCATCCTTTAAAGAAAGCGTAATAGCTCACTGATCGAGTCGTCCTGCGCGGAAGATGTAACGGGGCTAAGCCATAGACCGAAGCTGCGGATGTGTACTTTTAGTACACATGGTAGGAGAGCGTTCCGTAAGCCTGTGAAGGTGTTCCGTGAGGAATGCTGGAGGTATCGGAAGTGAGAATGCTGACATGAGTAACGATAAAGGGA
>TRINITY_DN17_c0_g1_i6 len=827 path=[0:0-238 3:239-321 7:322-517 9:518-519 13:520-555 14:556-573 18:574-590 21:591-600 23:601-627 25:628-826]
TAGTGAACCAGTACCGTGAGGGAAAGGCGAAAAGAACCCCGGGAGGGGAGTGAAATAGATCCTGAAACCGTGTGCATACAAACAGTCGGAGCCTCTTCGTGGGGTGACGGCGTACCTTTTGTATAATGGGTCAGCGACTTACATTCAGTGGCGAGGTTAACCGAATAGGGGAGCCGTAGAGAAATCGAGTCCGAACAGGGCGACAGTCGCTGGGTGTAGACCCGAAACCAAGTGATCTATCCATGGCCAGGATGAAGGTGCCGTAACAGGTACTGGAGGTCCGAACCGACTAGTGTTGCAAAACTAGCGGATGAGCTGTGGATAGGGGTGAAAGGCTAAACAAACTTGGAAATAGCTGGTTCTCTCCGAAAACTATTTAGGTAGTGCCTCAAGTATTACCTGCGGGGGTAGAGCACTGTTTAGGCTAGGGGGTCATGGCGACTTACCAAACCTATGCAAACTCCGAATACCGCAGAGTACAGCTTGGGAGACAGAGCACCGGGTGCTAACGTCCGGACTCAAGAGGGAAACAACCCAGACCGCCAGCTAAGGTCCCTAAAATTGGCTAAGTGGGAAACGAAGTGGGAAGGCATAGACAGTCAGGAGGTTGGCTTAGAAGCAGCCATCCTTTAAAGAAAGCGTAATAGCTCACTGATCGAGTCGTCCTGCGCGGAAGATGTAACGGGGCTAAGCCATAGACCGAAGCTGCGGATGTGTACTTTTAGTACACATGGTAGGAGAGCGTTCCGTAAGCCTGTGAAGGTGTTCCGTGAGGAATGCTGGAGGTATCGGAAGTGAGAATGCTGACATGAGTAACGATAAAGGGA
>TRINITY_DN17_c0_g1_i9 len=827 path=[0:0-238 4:239-321 7:322-517 9:518-519 13:520-555 14:556-573 18:574-590 22:591-599 24:600-627 25:628-826]
TAGTGAACCAGTACCGTGAGGGAAAGGCGAAAAGAACCCCGGGAGGGGAGTGAAATAGATCCTGAAACCGTGTGCATACAAACAGTCGGAGCCTCTTCGTGGGGTGACGGCGTACCTTTTGTATAATGGGTCAGCGACTTACATTCAGTGGCGAGGTTAACCGAATAGGGGAGCCGTAGAGAAATCGAGTCCGAACAGGGCGACAGTCGCTGGGTGTAGACCCGAAACCAAGTGATCTACCCATGGCCAGGATGAAGGTGCGGTAACACGCCCTGGAGGTCCGAACCCACTAATGTTGAAAAATTAGGGGATGAGCTGTGGGTAGGGGTGAAAGGCTAAACAAACTTGGAAATAGCTGGTTCTCTCCGAAAACTATTTAGGTAGTGCCTCAAGTATTACCTGCGGGGGTAGAGCACTGTTTAGGCTAGGGGGTCATGGCGACTTACCAAACCTATGCAAACTCCGAATACCGCAGAGTACAGCTTGGGAGACAGAGCACCGGGTGCTAACGTCCGGACTCAAGAGGGAAACAACCCAGACCGCCAGCTAAGGTCCCTAAAATTGGCTAAGTGGGAAACGAAGTGGGAAGGCTAAAACAGTCAGGATGTTGGCTTAGAAGCAGCCACCATTTAAAGAAAGCGTAATAGCTCACTGATCGAGTCGTCCTGCGCGGAAGATGTAACGGGGCTAAGCCATAGACCGAAGCTGCGGATGTGTACTTTTAGTACACATGGTAGGAGAGCGTTCCGTAAGCCTGTGAAGGTGTTCCGTGAGGAATGCTGGAGGTATCGGAAGTGAGAATGCTGACATGAGTAACGATAAAGGGA
>TRINITY_DN17_c0_g2_i1 len=1068 path=[0:0-1067]
TAGTGAACCAGTACCGTGAGGGAAAGGCGAAAAGAACCCCGGGAGGGGAGTGAAATAGATCCTGAAACCGTGTGCATACAAACAGTCGGAGCCTCTTCGTGGGGTGACGGCGTACCTTTTGTATAATGGGTCAACGACTTAGTGTAACTAGCAAGCTTAAGCCGGTAGGTGTAGGCGCAGCGAAAGCGAGTCTGAATAGGGCGATTGAGTTAGTTGCATTAGACCCGAAACCGAGTGATCTAGCCATGAGCAGGCTGAAGGTTGGGTAACACCAACTGGAGGGCCGAACCCGTATCTGTTGCAATAGATTGGGATGACTTGTGGCTAGGGGTGAAAGGCCAATCAAACTCGGAAATAGCTGGTTCTCCGCGAAATCTATTTAGGTAGAGCGTCGACCGAATACCCTCGGGGGTAGAGCACTGGATGGGCTATGGGGACTCACCGTCTTACTGATCCTAACCAAACTCCGAATACCGAGGAGTACTAGTCGGCAGACACACGGCGGGTGCTAACGTCCGTCGTGAAAAGGGCAACAACCCTGACCTCCAGCTAAGGTCCCCAAGTCATGGCTAAGTGGGAAAGGATGTGAGGATCCCAAAACAACCAGGATGTTGGCTTAGAAGCAGCCATCATTTAAAGAAAGCGTAACAGCTCACTGGTCTAAATAAGGGTCTTTGCGCCGAAAATGTAACGGGGCTAAAGCCATGCACCGAAGCTGAGGATATGCCGTAAGGCATGTGGTAGCGGAGCGTTCCGTAAGTCTGTGAAGGCGGACCCGTGAGGGCTGCTGGAGATATCGGAAGTGCGAATGTTGACATGAGTAACGATAAAGGGAGTGAGAGACTCCCTCGCCGAAAGACCAAGGGTTCCTGCTTAAAGTTAATCTGAGCAGGGTTAGCCGGCCCCTAAGACGAGGCGGACACGCGTAGTCGATGGGAACCACGTTAATATTCGTGGGCCTGGTGGTAGTGACGGATCTCGTGTGTTGTACATTCTTACTGGATTGAATGTGCGGCGAAGAGGTTCCAGGAAATAGCTCCACCGTATAGACCGTACCCGAAACCGCAA
>TRINITY_DN17_c0_g3_i1 len=769 path=[0:0-97 2:98-152 3:153-219 4:220-367 6:368-403 7:404-458 9:459-512 11:513-768]
TCTGAATACTAGATATGACCTCAAAATAACAGGGGTCAAGGTCGGCTAGTGAGACGATGGGGGATAAGCTTCATCGTCGAGAGGGAAACAACCCAGACTACCAACTAAGGTCCCTAAGCGTGTGCTAAGTGGAAAAGGATGTGGAGTTGCTTAGACAACCAGGAGGTTGGCTTAGAAGCAGCCACCCTTGAAAGAGTGCGTAATAGCTCACTGGTCAAGTGATTCCGCGCCGACAATGTAGCGGGGCTCAAGCACGCCACCGAAGTTGTGGCATTGACACATGCGATTGCCTTTGTGGCCAGTCGTGTTGATGGGTAGGAGAGCGTCGTGTGGCGGGTGAAGCGGCGGAGTGATCCAGTCGTGGATGCCACACGAGTGAGAATGCAGGCATGAGTAGCGAATGACACGTGAGAAACGTGTCCTCCGAATAACCAAGGGTTCCAGGGTTAAGCTAATCTTCCCTGGGTAAGTCGGGACCTAAGGCGAGGCCGACAGGCGTAGTCGATGGACAACGGGTTGATATTCCCGTACCCGTCCCGGATCGACCATGACGAAGCAGGTGTACTCACCACCCAGAACCACTCCGACGGGTCCTTCGGGGCCCGCGGGGTGGGGATGCGTGGGACCTCGCCTGGTAGTAGTCAAGCGATGGGGTGACGCAGGAAGGTAGCCCAACCACGCCGATGGTAGTGCGTGGGTAAGCAGGTAGGGTGTCGACTAGGTAAATCCGGTTGGCTGTCTTTGATGACGTGCCTGAGATGTGATGCCG
>TRINITY_DN17_c0_g3_i2 len=769 path=[0:0-97 1:98-152 3:153-219 4:220-367 6:368-403 8:404-458 9:459-512 11:513-768]
TCTGAATACTAGATATGACCTCAAAATAACAGGGGTCAAGGTCGGCTAGTGAGACGATGGGGGATAAGCTTCATCGTCGAGAGGGAAACAACCCAGACCACCATCTAAGGTCCCTAAGCGCGTGCTAAGTGGGAAAGGATGTGGAGTTGCTGTGACAACCAGGAGGTTGGCTTAGAAGCAGCCACCCTTGAAAGAGTGCGTAATAGCTCACTGGTCAAGTGATTCCGCGCCGACAATGTAGCGGGGCTCAAGCACGCCACCGAAGTTGTGGCATTGACACATGCGATTGCCTTTGTGGCCAGTCGTGTTGATGGGTAGGAGAGCGTCGTGTGGCGGGTGAAGCGGCGGAGTGATCCAGTCGTGGATGCCACACGAGTGAGAATGCAGGCATGAGTAGCGAATGAAGAGTGAGAAACTCTTCCACCGAATGACCAAGGGTTCCAGGGTCAAGCTAATCTGCCCTGGGTAAGTCGGGACCTAAGGCGAGGCCGACAGGCGTAGTCGATGGACAACGGGTTGATATTCCCGTACCCGTCCCGGATCGACCATGACGAAGCAGGTGTACTCACCACCCAGAACCACTCCGACGGGTCCTTCGGGGCCCGCGGGGTGGGGATGCGTGGGACCTCGCCTGGTAGTAGTCAAGCGATGGGGTGACGCAGGAAGGTAGCCCAACCACGCCGATGGTAGTGCGTGGGTAAGCAGGTAGGGTGTCGACTAGGTAAATCCGGTTGGCTGTCTTTGATGACGTGCCTGAGATGTGATGCCG
>TRINITY_DN17_c0_g3_i3 len=924 path=[0:0-97 1:98-152 3:153-219 4:220-367 6:368-403 7:404-458 9:459-512 10:513-679 13:680-751 14:752-923]
TCTGAATACTAGATATGACCTCAAAATAACAGGGGTCAAGGTCGGCTAGTGAGACGATGGGGGATAAGCTTCATCGTCGAGAGGGAAACAACCCAGACCACCATCTAAGGTCCCTAAGCGCGTGCTAAGTGGGAAAGGATGTGGAGTTGCTGTGACAACCAGGAGGTTGGCTTAGAAGCAGCCACCCTTGAAAGAGTGCGTAATAGCTCACTGGTCAAGTGATTCCGCGCCGACAATGTAGCGGGGCTCAAGCACGCCACCGAAGTTGTGGCATTGACACATGCGATTGCCTTTGTGGCCAGTCGTGTTGATGGGTAGGAGAGCGTCGTGTGGCGGGTGAAGCGGCGGAGTGATCCAGTCGTGGATGCCACACGAGTGAGAATGCAGGCATGAGTAGCGAATGACACGTGAGAAACGTGTCCTCCGAATAACCAAGGGTTCCAGGGTTAAGCTAATCTTCCCTGGGTAAGTCGGGACCTAAGGCGAGGCCGACAGGCGTAGTCGATGGACAACCGGTTGATATTCCGGTACCGGCGAAGAACCGCCCAAGCTAATCCAGTGGTGCTAAGTGCCCGAAACCATTCATCGTCACCTTCGGGTGGCACCGGGTGGTGGAGCGCATGACCCCATGCTGGTGCGGTTAGCGTATTAACAGGTGTGACGCAGGAAGGTAGCCCAGCTGGCAGATGGTGTCCAGTGTAAGCGTGTAGGCCGTCTCTTAGGCAAATCCGGGAGACATGAAGGCTGAGACGTGATGCGTATCAAGTGGGTGATCCTATGCTGCCGAGAAAAGCATCGACGCGAGGTTCTAGCTGCCCGTACCCCAAACCGACTCAGGTGGTCAGGTAGAGAATACTAAGGTGATCGAGTGAATCATGGTTAAGGAACTCGGCAAAATGCCCCCGTAACTTCGGGAGAAGGGGG
>TRINITY_DN17_c0_g3_i4 len=829 path=[1:0-54 3:55-121 5:122-270 6:271-306 7:307-361 9:362-415 10:416-582 12:583-656 14:657-828]
CACCATCTAAGGTCCCTAAGCGCGTGCTAAGTGGGAAAGGATGTGGAGTTGCTGTGACAACCAGGAGGTTGGCTTAGAAGCAGCCACCCTTGAAAGAGTGCGTAATAGCTCACTGGTCAAGTAATTCCGCGCCGACAATTTAGCGGGGCTCAAGCAATCCGCCGAAGCTGTGACATTTACGTATTAGCCCGGTACTTGTACCCAGGCGCGTGGATGGGTAGGGGAGCGTCGTGTGGCGAGCGAAGCGGCGGGGTGACCCAGCCGTGGAGAGCACACGAGTGAGAATGCAGGCATGAGTAGCGAATGACACGTGAGAAACGTGTCCTCCGAATAACCAAGGGTTCCAGGGTTAAGCTAATCTTCCCTGGGTAAGTCGGGACCTAAGGCGAGGCCGACAGGCGTAGTCGATGGACAACCGGTTGATATTCCGGTACCGGCGAAGAACCGCCCAAGCTAATCCAGTGGTGCTAAGTGCCCGAAACCATTCATCGTCACCTTCGGGTGGCACCGGGTGGTGGAGCGCATGACCCCATGCTGGTGCGGTTAGCGTATTAACAGGTGTGACGCAGGAAGGTAGCCCAGCAGCGCGATGGTTGTCGCTGTGCAAGTGTGTAGGCTGAGTGGTAGGCAAATCCGCCACTCGTGATGGCTGAGACATGATGCGTATCAAGTGGGTGATCCTATGCTGCCGAGAAAAGCATCGACGCGAGGTTCTAGCTGCCCGTACCCCAAACCGACTCAGGTGGTCAGGTAGAGAATACTAAGGTGATCGAGTGAATCATGGTTAAGGAACTCGGCAAAATGCCCCCGTAACTTCGGGAGAAGGGGG
>TRINITY_DN17_c0_g3_i6 len=672 path=[1:0-54 3:55-121 5:122-270 6:271-306 8:307-361 9:362-415 11:416-671]
CACCATCTAAGGTCCCTAAGCGCGTGCTAAGTGGGAAAGGATGTGGAGTTGCTGTGACAACCAGGAGGTTGGCTTAGAAGCAGCCACCCTTGAAAGAGTGCGTAATAGCTCACTGGTCAAGTAATTCCGCGCCGACAATTTAGCGGGGCTCAAGCAATCCGCCGAAGCTGTGACATTTACGTATTAGCCCGGTACTTGTACCCAGGCGCGTGGATGGGTAGGGGAGCGTCGTGTGGCGAGCGAAGCGGCGGGGTGACCCAGCCGTGGAGAGCACACGAGTGAGAATGCAGGCATGAGTAGCGAATGAAGAGTGAGAAACTCTTCCACCGAATGACCAAGGGTTCCAGGGTCAAGCTAATCTGCCCTGGGTAAGTCGGGACCTAAGGCGAGGCCGACAGGCGTAGTCGATGGACAACGGGTTGATATTCCCGTACCCGTCCCGGATCGACCATGACGAAGCAGGTGTACTCACCACCCAGAACCACTCCGACGGGTCCTTCGGGGCCCGCGGGGTGGGGATGCGTGGGACCTCGCCTGGTAGTAGTCAAGCGATGGGGTGACGCAGGAAGGTAGCCCAACCACGCCGATGGTAGTGCGTGGGTAAGCAGGTAGGGTGTCGACTAGGTAAATCCGGTTGGCTGTCTTTGATGACGTGCCTGAGATGTGATGCCG
>TRINITY_DN17_c0_g4_i1 len=791 path=[0:0-790]
TCTGAATACTAGATATGACCTCAAAATAACAGGGGTCAAGGTCGGCTAGTGAGACGATGGGGGATAAGCTTCATCGTCGAGAGGGAAACAGCCCGGATCACCAGCTAAGGCCCCTAAATGATCGCTCAGTGATAAAGGAGGTAGGGGTGCAGAGACAGCCAGGAGGTTTGCCTAGAAGCAGCCACCCTTGAAAGAGTGCGTAATAGCTCACTGATCGAGCGCTCTTGCGCCGAAGATGAACGGGGCTAAGCGATCTGCCGAAGCTGTGGGATGTAAAAATACATCGGTAGGGGAGCGTTCCGCCTTAGAGAGAAGCCTCCGCGCGAGCGGTGGTGGACGAAGCGGAAGCGAGAATGTCGGCTTGAGTAACGCAAACATTGGTGAGAATCCAATGCCCCGAAAACCTAAGGGTTCCTCCGCAAGGTTCGTCCACGGAGGGTGAGTCAGGGCCTAAGATCAGGCCGAAAGGCGTAGTCGATGGACAACAGGTGAATATTCCTGTACTGCCCCTTGTTGGTCCCGAGGGACGGAGGAGGCTAGGTTAGCCGAAAGATGGTTATCGGTTCAAGAACGTAAGGTGTCCCTGCTTTGTCAGGGTAAGAAGGGGTAGAGAAAATGCCTCGAGCCAATGTTCGAATACCAGGCGCTACGGCGCTGAAGTAACCCATGCCATACTCCCAGGAAAAGCTCGAACGACTTTGAGCAAGAGGGTACCTGTACCCGAAACCGACACAGGTGGGTAGGTAGAGAATACCTAGGGGCGCGAGACAACTCTCTCTAAGGAACTCAAC
>TRINITY_DN17_c1_g1_i1 len=202 path=[0:0-201]
AATAGCTCACTGATCGAGTCGTCCCGCGCGGAAGATGTAACGGGGCTAAACCATGCACCGAAGCTGCGGCAGCGACGCTTATGCGTTGTTGGGTAGGGGAGCGTTCTGTAAGCCTGTGAAGGTGTGCTGTGAGGCATGCTGGAGGTATCAGAAGTGCGAATGCTGACATAAGTAACGATAAAGCGGGTGAAAAGCCCGCTCG
>TRINITY_DN95_c0_g1_i1 len=218 path=[0:0-217]
TACTGTGAAGGAAAGGTGAAAAGGACCCCGGGAGGGGAGTGAAAAAGAACCTGAAACCCTATGCTTACAAGCAGTGGGAGCGCATAAAGCGTGACCGCGTACTTTTTGTAGAACGGGCCAGCGAGTTACCATACGTAGCAAGGTTAAGGACTGATAGGTCTGAAGCCGAAGGGAAACGGAGTGCTAATAGGGGAAAAGTTGCGTGTGGTAGACCCGAA
>TRINITY_DN95_c0_g2_i1 len=363 path=[0:0-362]
GCTGAACTTAAGCATATTACTAAGCGGAGGAAAAGAAATCAACGAAGATTGCCTCAGTAGCGGCGAGTGAAGCGGCAATAGCTCAAGTTTAGAATCTGTAGTCGTCTCGGCTACCGAATTGTAATCTAAAGGGGTTAACATCAGGGGAAGTTGAGGCATAAGTTCCTTGGAAGAGGACGTCAAAGAGGGTGAAAACCCCGTATGCAGCCTCCGCTGAACCGAATGTTGGCTTTCTAAGAGTCGGGTTGTTTGGGATTGCAGCCCTAAATGGGAGATAAACTTCTTCTAAGGCTAAATATCTATGGGAAACCGATAGCGAACAAGTACTGTGAAGGAAAGGTGAAAAGAACTTTGAAAAGAGGG
>TRINITY_DN24_c0_g1_i1 len=366 path=[0:0-365]
TGAAAACATTCTTGGCAAATGCTTTCGCTCTGGTCCGTCTTGCGCCGGTCCAAGAATTTCACCTCTAGCGGCGCAATACGAATGCCCCCGGCCGTCCCTCTTAATCATGGCCTCAGTTCCGAAAACCAACAAAATAGAACCGCGGTCCTATTCCATTATTCCTAGCTGCGGTATCCAGGCGGCTCGGGCCTGCTTTGAACACTCTAATTTTTTCAAAGTAAACGCTTCGGGCCCCGCGGGACACTCAGCTAAGAGCATCGAGGGGGCGCCGAGAGGCAAGGGGCGGGGACGGGCGGTGGCTCGCCTCGCGGCGGACCGCCCGCCCGCTCCCAAGATCCAACTACGAGCTTTTTAACTGCAGCAACT
>TRINITY_DN49_c0_g1_i1 len=314 path=[0:0-313]
CTCCCCCTGTGGTCCCATTGCCTCGAGTTTCCCGCCGCGCTCACAATCTGCCTTCTCCTTATGTACCTTTTAAAATTTTCAATGCCATGTACATGTATGTCTTCGGTGTTCCAAAAGCTGAGTTGAACGATCTTTGGTTAAAAGGTCGCACTTACATTGAAACCATCAATTCTGGTTACTTCCCTGTTTCATCTCTCCACCATTTCATTTCTCTCTTAGTTCTTTACCGTCGTTCGCTGGCCCACCATACCGACCATCCCAGTGATTGGTTCACTTTCATAGGTTTCCTTCGCTTCTACACTATTGATGGTTTG
>TRINITY_DN44_c0_g1_i14 len=760 path=[2:0-218 4:219-304 6:305-363 7:364-387 8:388-432 10:433-465 11:466-482 13:483-514 15:515-550 16:551-561 17:562-583 19:584-585 20:586-595 21:596-603 23:604-716 29:717-759]
CGGGAGGCAGCAGTAGGGAATCTTCCGCAATGGGCGAAAGCCTGACGGAGCAACGCCGCGTGAGTGATGAAGGTCTTCGGATCGTAAAACTCTGTTATTAGGGAAGAACAAATGTGTAAGTAACTATGCACGTCTTGACGGTACCTAATCAGAAAGCCACGGCTAACTACGTGCCAGCAGCCGCGGTAATACGTAGGTGGCAAGCGTTGTCCGGATTTATTGGGCGTAAAGCGAGCGCAGGCGGATCATTAAGTCTGATGTAAAAGGCAATGGCTTAACCATTGTAAGCATTGGAAACTGGTGACCTTGAGTGCAGTAGAGGAGAGTGGAACTCCATGTGTAGCGGTGAAATGCGTAGATATATGGAGGAACACCGGTGGCGAAAGCGGCTCTCTGGACTGTAACTGACGTTGAGGCTCGAAAGTGTGGGTAGCAAACAGGATTAGATACCCTGGTAGTCCACGCCGTAAACGATGAGTGCTAGATGTTTGAGGGTTTCCGCCCTTAAGTGTCGTAGCTAACGCATTAAGCACTCCGCCTGGGGAGTACGACCGCAAGGTTGAAACTCAAAGGAATTGACGGGGACCCGCACAAGCAGCGGAGCATGTGGTTTAATTCGACGCAACGCGAAGAACCTTACCAAGGCTTGACATCCCCTTGACAGATGCAGAGATGTGTCCTCTCCTTCGGGAGCAAGGGAGACAGGTGGTGCATGGTTGTCGTCAGCTCGTGTCGTGAGATGTTGGGTTAAGTCCCGCAA
>TRINITY_DN44_c0_g1_i15 len=370 path=[9:0-44 10:45-77 12:78-160 16:161-171 17:172-193 19:194-195 20:196-205 22:206-211 25:212-250 26:251-307 28:308-326 29:327-369]
ACTTTCTGGTCTGTAACTGACGCTGATGTGCGAAAGCGTGGGGATCAAACAGGATTAGATACCCTGGTAGTCCACGCCCTAAACGATGTCAACTGGTTGTTGGGAATTAGTTTTCTCAGTAACGAAGCTAACGCGTGAAGTTGACCGCCTGGGGAGTACGGCCGCAAGGTTGAAACTCAAAGGAATTGACGGGGACCCGCACAAGCGGTGGATGATGTGGATTAATTCGATGCAACGCGAAAAACCTTACCCACCTTTGACATGGCAGGAAGTTTCCAGAGATGGATTCGTGCTCGAAAGAGAACCTGCACACAGGTGCTGCATGGCTGTCGTCAGCTCGTGTCGTGAGATGTTGGGTTAAGTCCCGCAA
>TRINITY_DN44_c0_g1_i2 len=636 path=[2:0-218 5:219-364 7:365-388 9:389-433 10:434-466 11:467-483 14:484-515 15:516-551 16:552-562 17:563-584 19:585-586 20:587-596 22:597-602 24:603-635]
CGGGAGGCAGCAGTAGGGAATCTTCCGCAATGGGCGAAAGCCTGACGGAGCAACGCCGCGTGAGTGATGAAGGTCTTCGGATCGTAAAACTCTGTTATTAGGGAAGAACAAATGTGTAAGTAACTATGCACGTCTTGACGGTACCTAATCAGAAAGCCACGGCTAACTACGTGCCAGCAGCCGCGGTAATACGTAGGTGGCAAGCGTTGTCCGGATTTACTGGGCGTAAAGGATGCGTAGGCGGATATTTAAGTCAGATGTGAAATACCCGGGCTCAACTTGGGTGCTGCATTTGAAACTGGATATCTAGAGTGCGGGAGAGGTAAGTGGAATTCCTAGTGTAGCGGTGAAATGCGTAGAGATTAGGAGGAACACCGGTGGCGAAAGCGACTTTCTGGTCTGTAACTGACGCTGATGTGCGAAAGCGTGGGGATCAAACAGGATTAGATACCCTGGTAGTCCACGCCGTAAACGATGAGTGCTAAGTGTTAGGGGGTTTCCGCCCCTTAGTGCTGCAGCTAACGCATTAAGCACTCCGCCTGGGGAGTACGACCGCAAGGTTGAAACTCAAAGGAATTGACGGGGACCCGCACAAGCGGTGGAGCATGTGGTTTAATTCGAAGCAACGCGAAGAAC
>TRINITY_DN44_c0_g1_i3 len=501 path=[3:0-47 6:48-106 7:107-130 8:131-175 10:176-208 12:209-291 16:292-302 17:303-324 19:325-326 20:327-336 22:337-342 25:343-381 27:382-438 28:439-457 29:458-500]
AGTGAAAGCCCACAGCTTAACTGTGGAAGTGCTTTGGAAACTGGATAACTTGAGTGCAGTAGAGGAGAGTGGAACTCCATGTGTAGCGGTGAAATGCGTAGATATATGGAGGAACACCGGTGGCGAAAGCGGCTCTCTGGACTGTAACTGACGTTGAGGCTCGAAAGTGTGGGTAGCAAACAGGATTAGATACCCTGGTAGTCCACGCCCTAAACGATGTCAACTGGTTGTTGGGAATTAGTTTTCTCAGTAACGAAGCTAACGCGTGAAGTTGACCGCCTGGGGAGTACGGCCGCAAGGTTGAAACTCAAAGGAATTGACGGGGACCCGCACAAGCGGTGGATGATGTGGATTAATTCGATGCAACGCGAAAAACCTTACCTACCCTTGACATGGAAGGAATCCTGAAGAGATTTGGGAGTGCCCGAAAGGGAACCTTCACACAGGTGCTGCATGGCTGTCGTCAGCTCGTGTCGTGAGATGTTGGGTTAAGTCCCGCAA
>TRINITY_DN44_c0_g1_i4 len=370 path=[9:0-44 10:45-77 12:78-160 16:161-171 17:172-193 18:194-213 23:214-326 29:327-369]
ACTTTCTGGTCTGTAACTGACGCTGATGTGCGAAAGCGTGGGGATCAAACAGGATTAGATACCCTGGTAGTCCACGCCCTAAACGATGTCAACTGGTTGTTGGGAATTAGTTTTCTCAGTAACGAAGCTAACGCGTGAAGTTGACCGCCTGGGGAGTACGGCCGCAAGGTTGAAACTCAAAGGAATTGACGGGGGCCCGCACAAGCGGTGGAGTATGTGGTTTAATTCGACGCAACGCGAAGAACCTTACCAAGGCTTGACATCCCCTTGACAGATGCAGAGATGTGTCCTCTCCTTCGGGAGCAAGGGAGACAGGTGGTGCATGGTTGTCGTCAGCTCGTGTCGTGAGATGTTGGGTTAAGTCCCGCAA
>TRINITY_DN44_c0_g1_i7 len=234 path=[0:0-59 20:60-69 22:70-75 25:76-114 26:115-171 28:172-190 29:191-233]
TACACATTCCGCCTGGGGAGTACGCTCGCAAGATTAAAACCCAAAGGAATTGACGCGGCGCCGCACAAGCGGTGGATGATGTGGATTAATTCGATGCAACGCGAAAAACCTTACCCACCTTTGACATGGCAGGAAGTTTCCAGAGATGGATTCGTGCTCGAAAGAGAACCTGCACACAGGTGCTGCATGGCTGTCGTCAGCTCGTGTCGTGAGATGTTGGGTTAAGTCCCGCAA
>TRINITY_DN44_c0_g1_i8 len=234 path=[0:0-59 20:60-69 22:70-75 25:76-114 27:115-171 28:172-190 29:191-233]
TACACATTCCGCCTGGGGAGTACGCTCGCAAGATTAAAACCCAAAGGAATTGACGCGGCGCCGCACAAGCGGTGGATGATGTGGATTAATTCGATGCAACGCGAAAAACCTTACCTACCCTTGACATGGAAGGAATCCTGAAGAGATTTGGGAGTGCCCGAAAGGGAACCTTCACACAGGTGCTGCATGGCTGTCGTCAGCTCGTGTCGTGAGATGTTGGGTTAAGTCCCGCAA
>TRINITY_DN44_c0_g1_i9 len=235 path=[1:0-36 17:37-58 19:59-60 20:61-70 22:71-76 25:77-115 26:116-172 28:173-191 29:192-234]
TGAAGTAGACCGCCTGGGGAGTACGGTCGCAAGATTAAAACTCAAAGGAATTGACGGGGACCCGCACAAGCGGTGGATGATGTGGATTAATTCGATGCAACGCGAAAAACCTTACCCACCTTTGACATGGCAGGAAGTTTCCAGAGATGGATTCGTGCTCGAAAGAGAACCTGCACACAGGTGCTGCATGGCTGTCGTCAGCTCGTGTCGTGAGATGTTGGGTTAAGTCCCGCAA
>TRINITY_DN44_c0_g2_i1 len=385 path=[0:0-56 2:57-66 4:67-152 5:153-153 6:154-193 7:194-384]
CAGCAGCCGCGGTAATACGTAGGGTGCAAGCGTTGTCCGGAATTATTGGGCGTAAAGAGCTCGTAGGTGGCTTGTCGCGTCTGCTGTGAAAGACCGGGGCTTAACCCCGGTTCTGCAGTGGGTACGGGCAGGCTAGAGTGTGGTAGGGGAGACTGGAATTCCTGGTGTAGCGGTGGAATGCGCAGATATCAGGAGGAACACCGATGGCGAAGGCAGATCTCTGGGCCGTAACTGACGCTGAGGAGCGAAAGAGTGGGGAGCAAACAGGCTTAGATACCCTGGTAGTCCACCCCGTAAACGTTGGGAACTAGTTGTGGGGACCTTTCTACGGTTTCCGTGACGCAGCTAACGCATTAAGTTCCCCGCCTGGGGAGTACGGCCGCAA
>TRINITY_DN44_c0_g2_i2 len=385 path=[0:0-56 1:57-153 6:154-193 7:194-384]
CAGCAGCCGCGGTAATACGTAGGGTGCAAGCGTTGTCCGGAATTATTGGGCGTAAAGGGCTCGTAGGCGGTTTGTCGCGTCGGGAGTGAAAACTCAGGGCTCAACCCTGAGCGTGCTTCCGATACGGGCAGACTAGAGGTATGCAGGGGAGAACGGAATTCCTGGTGTAGCGGTGGAATGCGCAGATATCAGGAGGAACACCGATGGCGAAGGCAGATCTCTGGGCCGTAACTGACGCTGAGGAGCGAAAGAGTGGGGAGCAAACAGGCTTAGATACCCTGGTAGTCCACCCCGTAAACGTTGGGAACTAGTTGTGGGGACCTTTCTACGGTTTCCGTGACGCAGCTAACGCATTAAGTTCCCCGCCTGGGGAGTACGGCCGCAA
>TRINITY_DN44_c0_g2_i3 len=292 path=[0:0-56 1:57-153 6:154-193 8:194-291]
CAGCAGCCGCGGTAATACGTAGGGTGCAAGCGTTGTCCGGAATTATTGGGCGTAAAGGGCTCGTAGGCGGTTTGTCGCGTCGGGAGTGAAAACTCAGGGCTCAACCCTGAGCGTGCTTCCGATACGGGCAGACTAGAGGTATGCAGGGGAGAACGGAATTCCTGGTGTAGCGGTGGAATGCGCAGATATCAGGAAGAACACCGGTGGCGAAGGCGGTTCTCTGGGCATTACCTGACGCTGAGGAGCGAAAGCATGGGGAGCGAACAGGATTAGATACCCTGGTAGTCCACGC
>TRINITY_DN44_c0_g2_i4 len=385 path=[0:0-56 2:57-66 3:67-152 5:153-153 6:154-193 7:194-384]
CAGCAGCCGCGGTAATACGTAGGGTGCAAGCGTTGTCCGGAATTATTGGGCGTAAAGAGCTCGTAGGCGGTTTGTCGCGTCTGCTGTGAAAACGAGAGGCTCAACTTCTCGCTTGCAGTGGGTACGGGCAGACTAGAGTGCGGTAGGGGAGATTGGAATTCCTGGTGTAGCGGTGGAATGCGCAGATATCAGGAGGAACACCGATGGCGAAGGCAGATCTCTGGGCCGTAACTGACGCTGAGGAGCGAAAGAGTGGGGAGCAAACAGGCTTAGATACCCTGGTAGTCCACCCCGTAAACGTTGGGAACTAGTTGTGGGGACCTTTCTACGGTTTCCGTGACGCAGCTAACGCATTAAGTTCCCCGCCTGGGGAGTACGGCCGCAA
>TRINITY_DN44_c0_g3_i1 len=221 path=[1:0-109 2:110-220]
AATCTCACAGCTTAACTGTGAAACTGCCATTGATACTGCAGGTCTTGAGTGTTGTTGAAGTAGCTGGAATAAGTAGTGTAGCGGTGAAATGCATAGATATTACTTAGAACACCAATTGCGAAGGCAGGTTACTACTGGTTTATTGACGCTGATGGACGAAAGCGTGGGGAGCGAACAGGATTAGATACCCTGGTAGTCCACGCCGTAAACGATGAGTGCTA
>TRINITY_DN44_c0_g3_i2 len=303 path=[0:0-191 2:192-302]
CGCGGTAATACGGAGGATCCAAGCGTTATCCGGAATCATTGGGTTTAAAGGGTCCGTAGGCGGTTTTGTAAGTCAGTGGTGAAATCTGGTCGCTTAACGATCAAACGGCCATTGATACTGCAGGACTTGAATTACCAGGAAGTAACTAGAATATGTAGTGTAGCGGTGAAATGCTTAGATATTACATGGAATACCAATTGCGAAGGCAGGTTACTACTGGTTTATTGACGCTGATGGACGAAAGCGTGGGGAGCGAACAGGATTAGATACCCTGGTAGTCCACGCCGTAAACGATGAGTGCTA
>TRINITY_DN66_c0_g1_i1 len=1106 path=[0:0-164 3:165-770 4:771-952 5:953-1028 7:1029-1054 8:1055-1105]
TGCGGGCGAGACTGAAACTTAGTGCGTGGCAAATATCTCTTACGTGTAGGCAAGTTCTGTTAGACTTGTCGCCGAGTTGTCCCCCGGTTTGTGGGACTGCTTTACAATCACCAGATGGGGATTTAACGGATGAAACTGAAAAACACCTTGGGCTTGGCCATTGGTACTCTTATTGCCGCTACTTCTTTCGGCGCGCTGGCACAAGGCCAAGGCGCAGTTGAAGGCCAGCTGTTCTACAAAAAGCAGTTCAACGATAGCGTCAAGCACATCGAAGACGGCTATAACCCTGGCGCTAGCAACGGTTACTTCATTACCGACGACGTGTCGGTTAACCTGAACTACGACACCACCAACCACACCCGTTCGAACGACGGTACTGGCAACCAGAAGATCAAAGGTGACACTGGCAGCGTGACTGCTCAGTACCACTTTGGTCAGGCCGGTGTTGACTCCCTGCGTCCATACGTAGAAGGTGGTTTCGGTCACCAGAGCCGTACCAACGTACAGGCTGACGGCCACAGCGGTCGCGACCAGTCGACCCTGGCTATCGCTGGCGCTGGTGTGAAGTACTACTTCACCAACAACCTGTTCGCTCGTGCTGGCGTTGAGTCTGACTACAACCTGGACAACGGCAAGTGGGACTACTCCGCACTGGTTGGCCTGGGCGTGAACTTCGGCGGTAACGCTGGCGCAGCTGCTCCAGCTCCTACCCCAGCACCAGCTCCAGAGCCAGTTCCAGAGCCAGAAGCTCCGGTTGCTCAGGTTGTTCGTGTTGAGCTGGACGTCAAGTTCGACTTCGACAAGGCCGTTGTTAAGCCTAACAGCTACGGCGACGTGAAAAACCTGGCCGACTTCATGGCTCAGTACCCAGCTACCAACGTAGAAGTTGCTGGTCACACTGACTCCGTAGGTCCAGACGCTTACAACCAGAAGCTGTCCCAGCGTCGTGCTGATGCGGTCAAGCAAGTTCTGGTCAAAGACGGTATCGCTCCTAACCGCGTTAGCTCGGTTGGCTACGGTAAATCCCGTCCAGTTGCTGACAACGCAACTGAAGCAGGCCGTGCTATCAACCGTCGCGTAGAAGCCTCGGTAGAAGCTCAAGCAAG
>TRINITY_DN66_c0_g1_i2 len=1401 path=[1:0-85 4:86-267 6:268-343 7:344-369 9:370-1400]
GCGACAACGTCGACAAGTGCCCAGACACCCCGGCCAACGTTACCGTTGACGCCGACGGCTGCCCGGCTGTTGCCGAAGTCGTTCGCGTTGAGCTGGACGTCAAGTTCGACTTCGACAAGGCCGTTGTTAAGCCTAACAGCTACGGCGACGTGAAAAACCTGGCCGACTTCATGGCTCAGTACCCAGCTACCAACGTAGAAGTTGCTGGTCACACTGACTCCGTAGGTCCAGACGCTTACAACCAGAAGCTGTCCCAGCGTCGTGCTGACGCTGTTAAGCAAGTCCTGGTTAAAGACGGCGTTGCTCCTAGCCGTATCACCGCAGTAGGTTACGGCGAATCCCGCCCAGTTGCTGACAACGCAACTGAAGCTGGTCGTGCCATCAACCGTCGCGTAGAAGCGTCGGTAGAAGCTACCGCTAAGTAAGTAATTACTGAGTGGTAGAAAAAAGCCCGGCTTAGGCCGGGCTAATGAGATGGTCACCCCCACACCCTGCGAGGGCTACGCTTTCGCAGGGTGTTTTGTTTTTGGAGGCCATCATCATGAGCGAGTCAGCACTGATCGGGATCGATCTCGGCAAACATAATTTCCACCTTCTGGGCCAAGACAAATCGGGCCGCGAGGTGTTTCGCAAAAAGCTCTCGCGAGCGCAGATGATGCGGTTCTTCGGCAACTTGCCGAGCTGCGTCGTGGTAACGGAAGCCTGTGCCGGCTCTCACTTCATCGCCCGTCAGCTTGCGGCGATGGGGCATACGACCAAGTTGATTTCACCGCAGTTTGTCCGCCCTTTCGTCAAGGGCAACAAAAATGACTTTATCGACGCAGAGGCCATTTGCGAGGCGGCTTCCCGTCCGTCCATGCGCTTCGTTACGCCTAAAACCGAGTCTCAGCAAACCCTGTCTGTCCTGCATCGCATGCGCGAGTCGTTGGTGCATGACCGCACCAAGACAGCCAATCAGATGCACGGTTTCCTGCTGGAATTTGGCATCAGCCTGCCCAAAGGCTCAGCCATCATGAAGCGTTTGGCAGCTGTTTTGGCCGAGCATGAGCTGCCTGTGCGGCTGACAGTGCTGTTGCAACGCCTGCACGATCACTTCGTTTACCTGGATGAACAGATCAAGGAACTGGACAAACAACTGGCTTGCCAGCTGGCCGACGATGATCTGGGGAGCCGTTTGCTTAGCATGCCGTGTGTCGGTCCGATCACCGCCAGCCTTCTGGCTGTAGAAATGGGCGATGGCAAGCAATACCGATGCAGTCGCGATTTTGCGGCTTCAGTGGGCTTGGTGCCGCGACAGTACAGCACGGGCGGCAAAGCCAATTTGTTGGGGATCAGCAAGCGGGGTGACAAGCACCTGCGGCAACTGCTGGTGCAATGCTCCAGGGTTTACATGCAGAGGCT
>TRINITY_DN66_c0_g1_i3 len=421 path=[1:0-85 4:86-267 5:268-343 7:344-369 8:370-420]
GCGACAACGTCGACAAGTGCCCAGACACCCCGGCCAACGTTACCGTTGACGCCGACGGCTGCCCGGCTGTTGCCGAAGTCGTTCGCGTTGAGCTGGACGTCAAGTTCGACTTCGACAAGGCCGTTGTTAAGCCTAACAGCTACGGCGACGTGAAAAACCTGGCCGACTTCATGGCTCAGTACCCAGCTACCAACGTAGAAGTTGCTGGTCACACTGACTCCGTAGGTCCAGACGCTTACAACCAGAAGCTGTCCCAGCGTCGTGCTGATGCGGTCAAGCAAGTTCTGGTCAAAGACGGTATCGCTCCTAACCGCGTTAGCTCGGTTGGCTACGGTAAATCCCGTCCAGTTGCTGACAACGCAACTGAAGCAGGCCGTGCTATCAACCGTCGCGTAGAAGCCTCGGTAGAAGCTCAAGCAAG
>TRINITY_DN66_c0_g1_i4 len=299 path=[0:0-164 2:165-298]
TGCGGGCGAGACTGAAACTTAGTGCGTGGCAAATATCTCTTACGTGTAGGCAAGTTCTGTTAGACTTGTCGCCGAGTTGTCCCCCGGTTTGTGGGACTGCTTTACAATCACCAGATGGGGATTTAACGGATGAAACTGAAAAACACCTTGGGCTTGGCCATTGGTTCGCTTGTAGCCGCCACTTCGATTGGCGCTATGGCACAAGGTCAAGGCGCCGTCGAGACTGAAATCTTCTACAAGAAAGAATTCTTCGACAGCCAGCGCGACTTCAAGAACGACGGCAACCTGTTCGGCGGCTC
>TRINITY_DN66_c0_g1_i5 len=2086 path=[0:0-164 3:165-770 4:771-952 6:953-1028 7:1029-1054 9:1055-2085]
TGCGGGCGAGACTGAAACTTAGTGCGTGGCAAATATCTCTTACGTGTAGGCAAGTTCTGTTAGACTTGTCGCCGAGTTGTCCCCCGGTTTGTGGGACTGCTTTACAATCACCAGATGGGGATTTAACGGATGAAACTGAAAAACACCTTGGGCTTGGCCATTGGTACTCTTATTGCCGCTACTTCTTTCGGCGCGCTGGCACAAGGCCAAGGCGCAGTTGAAGGCCAGCTGTTCTACAAAAAGCAGTTCAACGATAGCGTCAAGCACATCGAAGACGGCTATAACCCTGGCGCTAGCAACGGTTACTTCATTACCGACGACGTGTCGGTTAACCTGAACTACGACACCACCAACCACACCCGTTCGAACGACGGTACTGGCAACCAGAAGATCAAAGGTGACACTGGCAGCGTGACTGCTCAGTACCACTTTGGTCAGGCCGGTGTTGACTCCCTGCGTCCATACGTAGAAGGTGGTTTCGGTCACCAGAGCCGTACCAACGTACAGGCTGACGGCCACAGCGGTCGCGACCAGTCGACCCTGGCTATCGCTGGCGCTGGTGTGAAGTACTACTTCACCAACAACCTGTTCGCTCGTGCTGGCGTTGAGTCTGACTACAACCTGGACAACGGCAAGTGGGACTACTCCGCACTGGTTGGCCTGGGCGTGAACTTCGGCGGTAACGCTGGCGCAGCTGCTCCAGCTCCTACCCCAGCACCAGCTCCAGAGCCAGTTCCAGAGCCAGAAGCTCCGGTTGCTCAGGTTGTTCGTGTTGAGCTGGACGTCAAGTTCGACTTCGACAAGGCCGTTGTTAAGCCTAACAGCTACGGCGACGTGAAAAACCTGGCCGACTTCATGGCTCAGTACCCAGCTACCAACGTAGAAGTTGCTGGTCACACTGACTCCGTAGGTCCAGACGCTTACAACCAGAAGCTGTCCCAGCGTCGTGCTGACGCTGTTAAGCAAGTCCTGGTTAAAGACGGCGTTGCTCCTAGCCGTATCACCGCAGTAGGTTACGGCGAATCCCGCCCAGTTGCTGACAACGCAACTGAAGCTGGTCGTGCCATCAACCGTCGCGTAGAAGCGTCGGTAGAAGCTACCGCTAAGTAAGTAATTACTGAGTGGTAGAAAAAAGCCCGGCTTAGGCCGGGCTAATGAGATGGTCACCCCCACACCCTGCGAGGGCTACGCTTTCGCAGGGTGTTTTGTTTTTGGAGGCCATCATCATGAGCGAGTCAGCACTGATCGGGATCGATCTCGGCAAACATAATTTCCACCTTCTGGGCCAAGACAAATCGGGCCGCGAGGTGTTTCGCAAAAAGCTCTCGCGAGCGCAGATGATGCGGTTCTTCGGCAACTTGCCGAGCTGCGTCGTGGTAACGGAAGCCTGTGCCGGCTCTCACTTCATCGCCCGTCAGCTTGCGGCGATGGGGCATACGACCAAGTTGATTTCACCGCAGTTTGTCCGCCCTTTCGTCAAGGGCAACAAAAATGACTTTATCGACGCAGAGGCCATTTGCGAGGCGGCTTCCCGTCCGTCCATGCGCTTCGTTACGCCTAAAACCGAGTCTCAGCAAACCCTGTCTGTCCTGCATCGCATGCGCGAGTCGTTGGTGCATGACCGCACCAAGACAGCCAATCAGATGCACGGTTTCCTGCTGGAATTTGGCATCAGCCTGCCCAAAGGCTCAGCCATCATGAAGCGTTTGGCAGCTGTTTTGGCCGAGCATGAGCTGCCTGTGCGGCTGACAGTGCTGTTGCAACGCCTGCACGATCACTTCGTTTACCTGGATGAACAGATCAAGGAACTGGACAAACAACTGGCTTGCCAGCTGGCCGACGATGATCTGGGGAGCCGTTTGCTTAGCATGCCGTGTGTCGGTCCGATCACCGCCAGCCTTCTGGCTGTAGAAATGGGCGATGGCAAGCAATACCGATGCAGTCGCGATTTTGCGGCTTCAGTGGGCTTGGTGCCGCGACAGTACAGCACGGGCGGCAAAGCCAATTTGTTGGGGATCAGCAAGCGGGGTGACAAGCACCTGCGGCAACTGCTGGTGCAATGCTCCAGGGTTTACATGCAGAGGCT
>TRINITY_DN93_c0_g1_i1 len=243 path=[0:0-47 3:48-49 4:50-122 6:123-242]
TGACATCCACGGAAGTTTTCAGAGATGAGAATGTGCCTTCGGGAACCGTGAGACAGGTGCTGCATGGCTGTCGTCAGCTCGTGCCGTGAGGTGTTGGGTTAAGTCCCGCAACGAGCGCAACCCCTATCTTTAGTTGCCAGCGAGTAATGTCGGGGACTCTAGAGAGACTGCCTGTGTAAACAGAGAGGAAGGAGGGGATGACGTCAAGTCATCATGGCCCTTACGCCTAGGGCTACACACGTG
>TRINITY_DN93_c0_g1_i3 len=233 path=[1:0-39 4:40-112 6:113-232]
GGAAGTTAGCAGAGATGCTGATGTGCCTTCGGGAACCGTAAGACAGGTGCTGCATGGCTGTCGTCAGCTCGTGCCGTGAGGTGTTGGGTTAAGTCCCGCAACGAGCGCAACCCCTATCTTTAGTTGCCAGCGAGTAATGTCGGGGACTCTAGAGAGACTGCCTGTGTAAACAGAGAGGAAGGAGGGGATGACGTCAAGTCATCATGGCCCTTACGCCTAGGGCTACACACGTG
>TRINITY_DN93_c0_g1_i4 len=235 path=[2:0-106 3:107-108 4:109-181 5:182-234]
GCACAAGCGGCGGAGCATGCTGATTAATTCGATGCAACGCGAAGAACCTTACCTACTCTTGACATCCAGAGAACTTAGCAGAGATGCTTTGGTGCCTTCGGGAACTCTGAGACAGGTGCTGCATGGCTGTCGTCAGCTCGTGCCGTGAGGTGTTGGGTTAAGTCCCGCAACGAGCGCAACCCTTATCCTTTGTTGCCAGCGGTCCGGCCGGGAACTCAAAGGAGACTGCCAGTGA
>TRINITY_DN15_c0_g1_i1 len=245 path=[0:0-80 1:81-95 3:96-244]
GCAAAGGGTGATTAGCTCAGCTGGGAGAGCATCTGCCTTACAAGCAGAGGGTCGGCGGTTCGATCCCGTCATCACCCACCATTCGCTTCAAGTGTTACGCGCAGCGGTAGTTCAGTCGGTTAGAATACCGGCCTGTCACGCCGGGGGTCGCGGGTTCGAGTCCCGTCCGCTGCGCCATATTTTCCAGGCCTGACTTGTCGGGCTTGAGATTGAACAGCCAAGGCTGATTGATCAGATGTTTAAAG
>TRINITY_DN15_c0_g1_i2 len=281 path=[0:0-80 2:81-131 3:132-280]
GCAAAGGGTGATTAGCTCAGCTGGGAGAGCATCTGCCTTACAAGCAGAGGGTCGGCGGTTCGATCCCGTCATCACCCACCACTTCTTGAGAGTTTTGCCTTCGGGCAAGACGCAACGTTAAAGGTTGCACCGACGCGCAGCGGTAGTTCAGTCGGTTAGAATACCGGCCTGTCACGCCGGGGGTCGCGGGTTCGAGTCCCGTCCGCTGCGCCATATTTTCCAGGCCTGACTTGTCGGGCTTGAGATTGAACAGCCAAGGCTGATTGATCAGATGTTTAAAG
>TRINITY_DN26_c0_g1_i1 len=334 path=[1:0-66 2:67-89 3:90-90 6:91-101 8:102-105 11:106-135 13:136-193 15:194-205 17:206-246 18:247-263 19:264-333]
ACTTATTGAACGCTGGCGGCATGCCTTACACATGCAAGTCGAACGGTAACAGGTCTTCGGACGCTGACGAGTGGCGAACGGGTGAGTAATACATCGGAACGTGCCCGATCGTGGGGGATAACGGAGCGAAAGCTTTGCTAATACCGCATACGATCTACGGATGAAAGCAGGGGACCGCAAGGCCTTGCGCGGACGGAGCGGCCGATGGCAGATTAGGTAGTTGGTGGGATAAAAGCTTACCAAGCCGACGATCTGTAGCTGGTCTGAGAGGACGACCAGCCACACTGGGACTGAGACACGGCCCAGACTCCTACGGGAGGCAGCAGTGGGGAAT
>TRINITY_DN26_c0_g1_i2 len=218 path=[0:0-81 2:82-104 3:105-105 6:106-116 7:117-190 9:191-217]
GTTTGATCCTGGCTCAGATTGAACGCTGGCGGCATGCTTTACACATGCAAGTCGAACGGCAGCACGGGCTTCGGCCTGGTGGCGAGTGGCGAACGGGTGAGTAATACATCGGAACGTACCCAGAAGTGGGGGATAACGCAGCGAAAGTTGCGCTAATACCGCATACGTTCTACGGAAGAAAGTGGGGGATCGCAAGACCTCATGCTTTTGGAGCGGCC
>TRINITY_DN26_c0_g1_i4 len=334 path=[1:0-66 2:67-89 3:90-90 6:91-101 8:102-105 12:106-181 14:182-193 15:194-205 17:206-246 18:247-263 19:264-333]
ACTTATTGAACGCTGGCGGCATGCCTTACACATGCAAGTCGAACGGTAACAGGTCTTCGGACGCTGACGAGTGGCGAACGGGTGAGTAATACATCGGAACGTGCCCAGTCGTGGGGGATAACTACTCGAAAGAGTAGCTAATACCGCATACGATCTGAGGATGAAAGCGGGGGACCTTCGGGCCTCGCGCGATTGGAGCGGCCGATGGCAGATTAGGTAGTTGGTGGGATAAAAGCTTACCAAGCCGACGATCTGTAGCTGGTCTGAGAGGACGACCAGCCACACTGGGACTGAGACACGGCCCAGACTCCTACGGGAGGCAGCAGTGGGGAAT
>TRINITY_DN26_c0_g1_i5 len=349 path=[0:0-81 2:82-104 3:105-105 6:106-116 7:117-190 10:191-278 19:279-348]
GTTTGATCCTGGCTCAGATTGAACGCTGGCGGCATGCTTTACACATGCAAGTCGAACGGCAGCACGGGCTTCGGCCTGGTGGCGAGTGGCGAACGGGTGAGTAATACATCGGAACGTACCCAGAAGTGGGGGATAACGCAGCGAAAGTTGCGCTAATACCGCATACGTTCTACGGAAGAAAGTGGGGGATCTTCGGACCTCATGCTTTTGGAGCGGCCGATGTCTGATTAGCTAGTTGGTGGGGTAAAGGCTCACCAAGGCAACGATCCGTAGCTGGTTTGAGAGGACGACCAGCCACACTGGGACTGAGACACGGCCCAGACTCCTACGGGAGGCAGCAGTGGGGAAT
>TRINITY_DN26_c0_g1_i6 len=334 path=[1:0-66 2:67-89 3:90-90 5:91-135 13:136-193 15:194-205 17:206-246 18:247-263 19:264-333]
ACTTATTGAACGCTGGCGGCATGCCTTACACATGCAAGTCGAACGGTAACAGGTCTTCGGACGCTGACGAGTGGCGAACGGGTGAGTAATATATCGGAACGTACCCAAGAGTGGGGGATAACGTAGCGAAAGTTACGCTAATACCGCATACGATCTACGGATGAAAGCAGGGGACCGCAAGGCCTTGCGCGGACGGAGCGGCCGATGGCAGATTAGGTAGTTGGTGGGATAAAAGCTTACCAAGCCGACGATCTGTAGCTGGTCTGAGAGGACGACCAGCCACACTGGGACTGAGACACGGCCCAGACTCCTACGGGAGGCAGCAGTGGGGAAT
>TRINITY_DN26_c0_g1_i7 len=334 path=[1:0-66 2:67-89 4:90-181 14:182-193 15:194-205 16:206-246 18:247-263 19:264-333]
ACTTATTGAACGCTGGCGGCATGCCTTACACATGCAAGTCGAACGGTAACAGGTCTTCGGACGCTGACGAGTGGCGAACGGGTGAGTAATGTATCGGAACGTGCCCAGTTGTGGGGGATAACTGCTCGAAAGAGCAGCTAATACCGCATACGACCTGAGGGTGAAAGCGGGGGATCGCAAGACCTCGCGCGATTGGAGCGGCCGATATCAGATTAGGTAGTTGGTGGGGTAAAAGCCCACCAAGCCAACGATCTGTAGCTGGTCTGAGAGGACGACCAGCCACACTGGGACTGAGACACGGCCCAGACTCCTACGGGAGGCAGCAGTGGGGAAT
>TRINITY_DN54_c0_g1_i1 len=206 path=[0:0-205]
AGGGTGATCGGCCACACTGGGACTGAGACACGGCCCAGACTCCTACGGGAGGCAGCAGTAGGGAATCTTCGGCAATGGACGGAAGTCTGACCGAGCAACGCCGCGTGAGTGAAGAAGGTTTTCGGATCGTAAAACTCTGTTGTAAGAGAAGAACACTGAGGAGAGTGGAAAGCTCCTTAGTTGACGGTAACTTACTAGAAAGTCAC
>TRINITY_DN79_c0_g1_i1 len=227 path=[0:0-108 1:109-152 3:153-183 4:184-226]
GTTTGATCATGGCTCAGATTGAACGCTGGCGGCAGGCCTAACACATGCAAGTCGAGCGGCAGCACGGGTACTTGTACCTGGTGGCGAGCGGCGGACGGGTGAGTAATGCATAGGAATCTGCCCGATAGTGGGGGATAACCTGGGGAAACCCAGGCTAATACCGCATACGTCCTACGGGAGAAAGGGGGCTTCGGCTCCCGCTATTGGATGAGCCTATGTCGGATTAG
>TRINITY_DN79_c0_g1_i2 len=238 path=[0:0-108 2:109-152 3:153-183 5:184-237]
GTTTGATCATGGCTCAGATTGAACGCTGGCGGCAGGCCTAACACATGCAAGTCGAGCGGCAGCACGGGTACTTGTACCTGGTGGCGAGCGGCGGACGGGTGAGTAATGCCTAGGAATCTGCCTAGTAGTGGGGGATAACGTCCGGAAACGGGCGCTAATACCGCATACGTCCTACGGGAGAAAGTGGGGGATCTTCGGACCTCACGCTATTAGATGAGCCTAGGTCGGATTAGCCAGT
>TRINITY_DN47_c0_g1_i1 len=281 path=[0:0-43 7:44-89 8:90-104 10:105-113 12:114-280]
CTAAGAGCATGTGGTGGATGCCTTGGCGATGATAGGCGACGAAAGACGTGATAGCCTGCGATAAGCTTCGGGGAGCTGGCAAATTAGCTTTGATCCGGAGATTTCTGAATGGGGGAACCCACCTCGCAAGAGGTATCGTGCACTGAATACATAGGTGTACGAGGCGAACCCGGGGAACTGAAACATCTCAGTACCCGGAGGAAAGGACATCAACCGAGACTCCCGTAGTAGTGGCGAGCGAACCGGGACCAGGCCAGTGCTCTTGTGAAATAAAGACGAAC
>TRINITY_DN47_c0_g1_i2 len=255 path=[3:0-91 8:92-106 10:107-115 11:116-124 14:125-254]
AATTAAGTGCATGTGGTGGATGCCTTGGCAGTCAGAGGCGATGAAAGACGTAATAGCCTGCGATAAGCTCCGGGGAGGCGGCAAATATCCTGTGATCCGGAGATTTCTGAATGGGGAAACCCACCTGTCATAAGGCAGGTATCGTATGATGAATACATAGTCATACGAGGCGAACGAGGGGAAGTGAAACATCTCAGTACCCACAGGAAGAGAAAACAAAAGTGATTCCGTTAGTAGTGGCGAGCGAACGCGGAC
>TRINITY_DN47_c0_g1_i4 len=293 path=[1:0-34 5:35-39 7:40-85 8:86-100 9:101-127 15:128-241 16:242-292]
GTGCACATGGTGGATGCCTTGGCGATTACAGGCGACGAAGGACGTGATAGCCTGCGATAAGCTTCGGGGAGCTGGCAAATTAGCTTTGATCCGGAGATTTCCGAATGGGGAAACCCGACCGTAAGGTCATCGCATACTGAATACATAGGTATGCGAGGCGAACCTGGAGAACTGAAACATCTAAGTACCCAGAGGAAAAGACATCAACCGAGATTCCGAAAGTAGTGGCGAGCGAAATCGGAGGAGCCTTCTAGTGATAGCACGACTGTTAGCAAAACGGAATGGAAAGTCCG
>TRINITY_DN47_c0_g1_i6 len=608 path=[1:0-34 4:35-345 6:346-385 18:386-607]
GTGCACATGGTGGATGCCTTGGCGATTACAGGCGATGAAGGACGTAGTAGCTTGCGATAAGCTGCGGGGAGTGAGCAAACACACTTTGATCCGCAGATTTCCGAATGGGGAAACCCGGCCCTTTGGGTCATTGCATACTGAATACATAGGTATGCAAAGCGAACGCGGCGAACTGAAACATCTAAGTAGCTGCAGGAAAAGAAATCAACCGAGATTCCCAAAGTAGTGGCGAGCGAAATGGGATGAGCCTGTACGTGATAGTCGAATTGATAGTGGAAGCCTCTGGAAATAGGCGCCATAGCGGGTGATAGCCCCGTACACGAAATCTCTTCGGTGGTACTAAGCGTACGACAAGTAGGGCGGGACACGAGAAATCCTGTCTGAACATGGGGGGACCATCCTCCAAGGCTAAATACTCGTAATCGACCGATAGTGAACCAGTACCGTGAGGGAAAGGCGAAAAGAACCCCGGGAGGGGAGTGAAATAGATCCTGAAACCGCATGCTTACAAAAAGTAGGAGCCCGCAAGGGTGACTGCGTACCTTTTGTATAATGGGTCAGCGACTTACATTCAGTGGCAAGGTTAACCGAATAGGGGAGCCGTAGAG
>TRINITY_DN47_c0_g1_i7 len=288 path=[2:0-25 6:26-65 18:66-287]
CGAAATCAGACCGGTGGTACTAAGCATACGACAAGTAGGGCGGGACACGAGAAATCCTGTCTGAACATGGGGGGACCATCCTCCAAGGCTAAATACTCGTAATCGACCGATAGTGAACCAGTACCGTGAGGGAAAGGCGAAAAGAACCCCGGGAGGGGAGTGAAATAGATCCTGAAACCGCATGCTTACAAAAAGTAGGAGCCCGCAAGGGTGACTGCGTACCTTTTGTATAATGGGTCAGCGACTTACATTCAGTGGCAAGGTTAACCGAATAGGGGAGCCGTAGAG
>TRINITY_DN47_c0_g1_i8 len=611 path=[0:0-43 7:44-89 8:90-104 10:105-113 11:114-122 13:123-131 15:132-245 17:246-388 18:389-610]
CTAAGAGCATGTGGTGGATGCCTTGGCGATGATAGGCGACGAAAGACGTGATAGCCTGCGATAAGCTTCGGGGAGCTGGCAAATTAGCTTTGATCCGGAGATTTCTGAATGGGGAAACCCACCCGCAAGGGTATCGCATACTGAATACATAGGTATGCGAGGCGAACCTGGAGAACTGAAACATCTAAGTACCCAGAGGAAAAGACATCAACCGAGATTCCGAAAGTAGTGGCGAGCGAAATCGGAAGAGCCTTCTAGTGATAGTCAGACGGTTAACAAAACGGAATGGAAAGTCCGGCCATAGTAGGTGATAGCCCTGTATGTGAAAACCGACTGGTGGTACTGAGCTAGAGAAAAGTAGGGCGGGGCACGAGAAACCCTGTCTGAATATGGGGGGACCATCCTCCAAGGCTAAATACTCGTAATCGACCGATAGTGAACCAGTACCGTGAGGGAAAGGCGAAAAGAACCCCGGGAGGGGAGTGAAATAGATCCTGAAACCGCATGCTTACAAAAAGTAGGAGCCCGCAAGGGTGACTGCGTACCTTTTGTATAATGGGTCAGCGACTTACATTCAGTGGCAAGGTTAACCGAATAGGGGAGCCGTAGAG
>TRINITY_DN47_c0_g3_i1 len=235 path=[0:0-112 2:113-234]
TCTGGAGCCGAAGAAGGACGTAGTAATCTGCGATAAGCCTCGGGGAACTGATAAACGAGTTGTGATCCGAGGATTTCCGAATGGGGAAACCCCGCCAGGCGCACTTGTGTGACCTGGTGACTCCCGCCTGAATATATAGGGCGGGTAGAGGGAACGTGGGGAAGTGAAACATCTCAGTACCCACAGGAAGAGAAAACAACCGTGATTCCGTTAGTAGTGGCGAGCGAACGCGGAC
>TRINITY_DN47_c0_g3_i2 len=346 path=[1:0-223 2:224-345]
CGCGAGCATCTTAAAGAAGCGAACACAGAATTGATGTTGATCCTTTGAGGATTGACTGTTCTGTGGCTCATGTGATTTCAAGTCTTTAAGAGCAAACGGTGGATGCCTTGGCATCTGGAGCCGAAGAAGGACGTAGCAATCTGCGATAATCCTGGGGGAGCCGATAAGCGGGCTGTGATCCTAGGGTCTCCGAATGGGGAAACCCCGCCAGACGCGCGAGTGTTCTGGTGACTCCCGCCTGAATATATAGGGCGGGTAGAGGGAACGTGGGGAAGTGAAACATCTCAGTACCCACAGGAAGAGAAAACAACCGTGATTCCGTTAGTAGTGGCGAGCGAACGCGGAC
>TRINITY_DN47_c0_g2_i2 len=298 path=[1:0-124 2:125-297]
GCGAGCGAAATCGGAAGAGCCTTTACGTTTTAGCATGCAAGATAGTCGAACGGAATGGAAAGTCCGGCCGTAGCAGGTGATAGCCCTGTAGGCGAAATTCAGTACGTGGAACTAAGCATCGAACAAGTAGGGCGGGACACGTGAAATCCTGTCTGAACATGGGGAGACCACTCTCCAAGCCTAAGTACTCGTGCATGACCGATAGCGAACAAGTACCGTGAGGGAAAGGTGAAAAGCACCCCGACGAGGGGAGTGAAATAGAACCTGAAACCGGATGCCTACAAACAGTCGGCGCCCG
>TRINITY_DN47_c0_g2_i3 len=345 path=[0:0-171 2:172-344]
GGGAACTGAAACATCTAAGTACCTGCAGGAAAGGACATCAACCGAGACTCCGCAAGTAGTGGCGAGCGAACGCGGACCAGGCCAGTGGCAATGATGAATAAAGCGGAACGATTTGGAAAAGTCGGCCATAGAGGGTGATAGCCCCTTACGCGTAGAACAGTCATTGTCCTTGAGTAGGGCGGGACACGTGAAATCCTGTCTGAACATGGGGAGACCACTCTCCAAGCCTAAGTACTCGTGCATGACCGATAGCGAACAAGTACCGTGAGGGAAAGGTGAAAAGCACCCCGACGAGGGGAGTGAAATAGAACCTGAAACCGGATGCCTACAAACAGTCGGCGCCCG
>TRINITY_DN47_c2_g1_i1 len=553 path=[0:0-552]
ATGGGGGATGCCTAGGCTCTCAGAGGCGAAGAAAGACGTGCCAAGCTGCGAAAAGCTACGGGGATCTGCTGAGGAGAATTGATCCGTAGATGTCTGAATGGGGCAACCTGGTATACTGAAGGTATATCGACCAGCAATGGTGGCGAACCCGGTGAACTGAAACATCTAAGTAACTGGAGGAAGAGAAAATAACTAATGATTCCCTAAGTAGTGGCGAGCGAACAGGGAATAGCCCAAACCAATGTTGTTACGGCAATATTGGGGTTGTAGGACCGCATTTAGTAGAAGTAATTGAACTGGAACTGTCTGGGAAGGCGGGCCATAGCGGGTGAGAGCCCCTTACAGGTAAGATTATGATATGAGCGGTATCCTGAGTAGGGCGGGACCGGAGGAATCCCGTTTGAAACTGCCGGCACCATCCGGTAAGGCTAAATACTCCTTGTCGATCGATAGTGAACCAGTACCGTAAGGGAAAGGTGAAAAGTACCCCGAATAGGGGAGTGAAATAGTACCTGAAACCGTGCGCCTACAAGCGGTCGGAGGGGTTAAACCT
>TRINITY_DN47_c2_g2_i1 len=233 path=[0:0-232]
AAGAAATCAACCGAGATTCCGTAAGTAGCGACGAGCGAACGCGGACTAGCCCTTAAGCTGGATTGGTTCTAGGAAAACGCTCTGGAAAGAGCGGCCATAGAAGGTGATAGCCCTGTATCTGAAAGGGCCATTCCAGTGAAGACGAGTAGGGCGGGGCACGTGAAACCCTGTCTGAATCTGGCGGGACCATCCGCTAAGGCTAAATACTCCTGAGAGACCGATAGTGAACCAGT
>TRINITY_DN47_c2_g3_i1 len=463 path=[0:0-462]
ATGGGGGATGCCTAGGCTCTCAGAGGCGAAGAAGGACGTGATAAGCTGCGAAAAGTTACGGGGATTGGCACATACGAATTGATCCGTAAATATCCGAATGGGGCAACCCACTATGTTGAAGACATAGTACATCGATAGATGAGCGAACCCGCTGAACTGAAACATCTAAGTAGGCGGAGGAGAAGAAAACAAAAGTGATTCCGTAAGTAGTGGCGAGCGAACGCGGAAAAGCCCAAACCAGTGCTGTTACGGCAGTGCTGGGGTTGTAGGACCACGACATTTCTTGCGGATTGAATTGGAATAACCTGGAAAGGTTAACGATATAGGGTGATAGTCCCGTACAAGTAAGAGAAGATAAGAATAGTGGTATCCTGAGTAGGGCGGGGCACGTGAAACCCTGTCTGAATCTGGCGGGACCATCCGCTAAGGCTAAATACTCCTGAGAGACCGATAGTGAACCAGT
>TRINITY_DN64_c0_g1_i1 len=225 path=[2:0-58 4:59-61 5:62-89 6:90-113 7:114-224]
CGATGGGCCCCAAAAGGTTACTGACGTCAGCCAAACTCCGAATGCCGGTAAGTGAGAGCGCGGCAGTGAGACTGTGGGGGATAAGCTTCATAGTCGAGAGGGAAACAGCCCAGACCACCGGTTAAGGCCCCTAAGCGTGTGCTAAGTGGGAAAGGATGTGGAGTTGCTGAGACAACCAGGAGGTTGGCTTAGAAGCAGCCACCCTTGAAAGAGTGCGTAATAGCT
>TRINITY_DN64_c0_g1_i2 len=216 path=[0:0-72 4:73-75 5:76-103 6:104-127 8:128-215]
GAGCACTGGATAGTCTAGGGGGCCTACAAGCTTACCGAAATTAACCAAACTCCGAATGCCGGCAAGCCAAAGTGCGGCAGTGAGACTGTGGGGGATAAGCTTCATAGTCGAGAGGGAAACAGCCCAGATCACCAGCTAAGGCCCCTAAGCGATTGCTAAGTGGAAAAGGATGTGGAGTTGCGCAGTCAACCAGCAGGTTGGCTTGGAAGCAGCCAC
>TRINITY_DN64_c0_g1_i3 len=284 path=[1:0-120 5:121-148 6:149-172 7:173-283]
GAAATGCATTTAGGTGCAGCGTTGCGTGTTTCTTGCCGGAGGTAGAGCTACTGGATGGCTGATGGGCCTCACCAGGTTACTGACGTCAGCTAAACTCCGAATGCCATAGTGTTAGAGCATAGCAGTGAGACTGTGGGGGATAAGCTTCATAGTCGAGAGGGAAACAGCCCAGACCACCGGTTAAGGCCCCTAAGCGTGTGCTAAGTGGGAAAGGATGTGGAGTTGCTGAGACAACCAGGAGGTTGGCTTAGAAGCAGCCACCCTTGAAAGAGTGCGTAATAGCT
>TRINITY_DN64_c0_g1_i5 len=206 path=[3:0-70 6:71-94 7:95-205]
ACTGACTTCAGCCAAACTCCGAATGCCGGGAAGTGAGAGCGTGGCAGTGAGACTGCGGGGGATAAGCTTCGTAGTCGAGAGGGAAACAGCCCAGACCACCGGTTAAGGCCCCTAAGCGTGTGCTAAGTGGGAAAGGATGTGGAGTTGCTGAGACAACCAGGAGGTTGGCTTAGAAGCAGCCACCCTTGAAAGAGTGCGTAATAGCT
>TRINITY_DN70_c0_g1_i1 len=299 path=[0:0-69 2:70-154 3:155-197 5:198-298]
GGGGCCCGGTTCCTTCGCTTGTAGGTGTAGCCGGTAAGACCCTAAAGAAACGCGGCGCCTGGCGCCAAATGACTGAGAGATTAAGCGGCCAACCCATGCCGGGTTGGGCATGTGGTTTTAGAGGGCTGAGGCATGTCGAGAGTCTGTCAAGTTACTGGTAAGGGTCCAGTAACCGGGAACAACATTTCCCACGCAAACAACAAAACCCGTCGTCGTTTCCTGCCGAACCTGCAGCATCACCGCTTCTGGGTTGAAGAAGAGAAACGTTTTGTTCGCCTGCGTGTATCTGCCAAAGGCAT
>TRINITY_DN70_c0_g1_i2 len=403 path=[1:0-173 2:174-258 3:259-301 5:302-402]
CCTGGCAACGGTTCGGGCGTATGTCGCCGAGATTTACGCCGGTAAAAACACACGGGCTGTTGTTGCACTGGGGTCTTTCTGGTATAAAGCAGCGCTCTTTTCTAGGGGCTCGGCCTGTCGCATAAGCGGATCCGGTCGATAAGGCCTCCAGAATCACGGCGCCCAGGCGCCAAAGACTGAGAGATTAAGCGGCCAACCCATGCCGGGTTGGGCATGTGGTTTTAGAGGGCTGAGGCATGTCGAGAGTCTGTCAAGTTACTGGTAAGGGTCCAGTAACCGGGAACAACATTTCCCACGCAAACAACAAAACCCGTCGTCGTTTCCTGCCGAACCTGCAGCATCACCGCTTCTGGGTTGAAGAAGAGAAACGTTTTGTTCGCCTGCGTGTATCTGCCAAAGGCAT
>TRINITY_DN70_c0_g1_i3 len=299 path=[0:0-69 2:70-154 4:155-197 5:198-298]
GGGGCCCGGTTCCTTCGCTTGTAGGTGTAGCCGGTAAGACCCTAAAGAAACGCGGCGCCTGGCGCCAAATGACTGAGAGATTAAGCGGCCAACCCATGCCGGGTTGGGCATGTGGTTTTAGAGGGCTGAGGCATGTCGAGAGTCTGTCAAGTTACCGGTAAGGGTCCGGTGACTGGGAATAACATTTCCCACGCAAATAACAAAACCCGTCGTCGTTTCCTGCCGAACCTGCAGCATCACCGCTTCTGGGTTGAAGAAGAGAAACGTTTTGTTCGCCTGCGTGTATCTGCCAAAGGCAT
>TRINITY_DN16_c0_g1_i1 len=813 path=[0:0-812]
CACCCTGGATTCGAACCAGGATCCTCCGTCTTCGTAGACGGTGCTCGACCATCGAGCTAGTGTCGATCCTTACCGTGGTAAGGAAAAGTGTTGCCATGGCAGGATAAGAAAATATCCTGGCAAGTTGATATCGAGCCACATTTCAACTATGTGGTGGACGATTCAATAAAGCGGTAGACAATAAATAAAACGAAACCGCGAACCCACCTCGCACGAGGGGTACCAGAAGATCTCAGATCTTCGGAAAGGTATTAACCAAGCACCAACGGATATGGAAATCCGCTGGGAGATCAACACCTTATCAGGGTGGATCGTAAGGCTGTCGTGCAACGGATCCTGCCGTTTCAGAAGGATCGAAAGTGAGAATCAACTCACAATAATAAAAACCCGTGTCCTCGAGACACATAGGGACGGGTTAGTCCTTAGCCGTCTGGGAAGGCGGCGCGCCCGAAAGGGCACACGCGTCATCCGAAGGAGCCCAATTCTCGAACTCCGTTTTGGCTTTGGAAGGACCAACAGACTGAAGTAGGGGTCTCGCCCCGAAACTGGGAGGAGGGGCTGGCCCTCTCCGTTAAGCAAAGTGTGGGAACAAGTTCTCTTGCATGGCGAACCAGACTTCGGAATCATCTGTTTGGGCCGGGTAGACTTCACCTTATAAAGTCGTAGGCACCAACAAATCGGAGAGCAGGAGGGGAGAAAAGAGAAGAAGGTGATTTTGGTAGGGACGTGTGATCTACTCACTAGCTCAAGTTGGCAGAGCTCCATCAACTAAGATGGGAAGATTCTGGTTCGAATCCAGAGTGAGGTCCCCAC
>TRINITY_DN5_c1_g1_i1 len=302 path=[0:0-301]
GGTACTTGTTGACTATCGGTCTCGTGCCGGTATTTAGCCTTAGATGGAGTTTACCACCCGCTTTGGGCTGCATTCCCAAGCAACCCGACTCCGGGAAGACCCGGGCCCGGCGCGCCGGGGGCCGCTACCGGCCTCACACCGTCCACGGGCTGGGCCTCGATCAGAAGGACTTGGGCCCCCCACGAGCGGCGCCGGGGAGCGGGTCTTCCGTACGCCACATGTCCCGCGCCCCGCCGCGGGGCGGGGATTCGGCGCTGGGCTCTTCCCTGTTCACTCGCCGTTACTGAGGGAATCCTTGTTAG
>TRINITY_DN59_c0_g1_i1 len=311 path=[0:0-310]
GCGATACCCAATAAAAACAACAGGTAACGGCTCTGACATAACAAGAACAACACGGCAGAGGCGTAGCAAGCAGATTTTTTTGGAGTCGACACGCTTTTCAGGGGTTCGCCCCGCGGTCTGACACAGAACAATAAAACTACCTTCAGGTAGAGACGGTCAGGACCGGACCAGCCCTGGTGAAAGCAGATCAGCGCTCAAAAAAATACGTTTGCTCTTGACCCCGGATGGGGGTCGGCCGCAGTACCAAGACAGGCTAACAAAAACAACAAATGGTCGGTCTTCAATAATAAAAAAGAGCAAGCAACAACGCT
>TRINITY_DN59_c0_g2_i1 len=352 path=[0:0-351]
CTATCTCTATGGCATAACAAGAATAAAAAGCGCCAAACCTAATAAAAATAAGACGTAACGACTCTGACATAACAAAAACAACACGGCAGAGACGCAGCTAACAGATTTTTTTGGAGAAGATGTGCTTCGCAGGGTACGGCATGCCGAAACCCGCAACCGGATAGAGAAAAATAAAACTACCTCAGGTAGCTGCCACTGGTTGGATCGCTTGCGAAGAAGCAGATCAGCGCTCAAAAAAATACGTTTGCTCTTGACCCCGGATGGGGGTCGCCAAAAACAGCGGTAAAGGGTCACGGTTACCAAAAACAACAACAGACCGCCCCTCAATAATAAAAAAAGAGCAGGCAACGAC
>TRINITY_DN99_c0_g1_i1 len=275 path=[0:0-274]
GTACCCGTACGTGCCGTTTGCCTCTTTTGTTCCCTGAGGTGTTCAAAAATCTCACTCTCATCAATGAACCTCCCTCTTTGTCTGGTGGCACTGACTTGAACAGCAAGGTTGAGGTCCCTGCTGAGTATAGGGTCTGGCTTCGCTCAGATTCTGATCAGTTGGTTGCAACTGACGTTGATTTGCTTGATTCTGAGTTCTTTGACGCGCGAGCTCTCACTTCACTTCCAAAAACTGAGCTCACCTTCTTACTTGAGAGTCATACTTTTAAACTCCCG
>TRINITY_DN55_c0_g1_i1 len=237 path=[0:0-64 1:65-120 3:121-236]
GACTTGTTGTGGGTAGGGGTGAAAGGCTAATCAAACTGGGAAATAGCTCGTACTCCCCGAAATGTATTTTGGTACAGCGTCGGGATAAAGTTTAACGGAGGTAGAGCTACCAATAGGACTAGGGGGAGTCAAATCCTACCAAATCCAGACAAACTCCGAATGCTAAATAATATACTCAGCAGTGAGGCCCGGGGTGCTAAGGTCACGGGCCGAGAGGGAAAGAACCCAGACCATCAG
>TRINITY_DN55_c0_g1_i2 len=237 path=[0:0-64 2:65-120 3:121-236]
GACTTGTTGTGGGTAGGGGTGAAAGGCTAATCAAACTGGGAAATAGCTCGTACTCCCCGAAATGTTTTTAGGAACAGCGTGGATATTAAGTTTCATAGAGGTAGAGCTACTGATTGGGTGCGGGGGAGTCAAATCCTACCAAATCCAGACAAACTCCGAATGCTAAATAATATACTCAGCAGTGAGGCCCGGGGTGCTAAGGTCACGGGCCGAGAGGGAAAGAACCCAGACCATCAG
>TRINITY_DN3_c0_g1_i1 len=414 path=[1:0-27 2:28-79 4:80-105 5:106-154 7:155-231 9:232-274 10:275-329 11:330-413]
TTAGGATTCGACGCCGGTAGCGAAACTCTAGGTGCATGCCGAGTTGGTAACAGAACTCGTAAATCCACTGTTGCAACTTTTATAGTTGCCAATGACGAAAACTACGGCGCGGAGTACAAGCTGGCTGCGTAAGCAGTCCTCTTGACCCGTTGCTTCTGGTAGCTTCGGCTCCAGCAATCACTAGGGGATGCCTGTAAACCCGAACTGATTGTCATACAGAACAGGATCGTCGCGTAGCACGTTGTGGGCGAAGTGACTAAAACTTACACAACTCATCCAAAGCACCCTGCCCGTCGGGCGGCTGCGGATTAACTCAGTAGACACGGCTAAGCATGTAGTACCGACAGCGGAGTACTGGCGGACGGGGGTTCAAATCCCCCCGGCTCCACCAATTTTTCTTCCCAGGAAGACCCA
>TRINITY_DN3_c0_g1_i2 len=444 path=[0:0-65 2:66-117 4:118-143 6:144-184 7:185-261 8:262-304 10:305-359 11:360-443]
ACTCACTAAGAAACAACGAGTTACAAGCACGGGGCCGTTTAGGATTCGACGCCGGTCGCGAAACTTTAGGTGCATGCCGAGTTGGTAACAGAACTCGTAAATCCACTGTTGCAACTTTTATAGTTGCCAATGACGAAAACTACGAGGGCTACGCTCTCGCTGCGTAAGCAGCTGAGCCCGCTCTCCTGGTAGCTTCGGCTCCAGCAATCACTAGGGGATGCCTGTAAACCCGAACTGATTGTCATACAGAACAGGATCGTCGTGTAGCACGTTGGGGGCAAAGCGACTAAAACTTACCCAACTCGTCCAAAGCACCCTGCCCGTCGGGCGGCTGCGGATTAACTCAGTAGACACGGCTAAGCATGTAGTACCGACAGCGGAGTACTGGCGGACGGGGGTTCAAATCCCCCCGGCTCCACCAATTTTTCTTCCCAGGAAGACCCA
>TRINITY_DN3_c0_g1_i4 len=447 path=[0:0-65 2:66-117 3:118-362 11:363-446]
ACTCACTAAGAAACAACGAGTTACAAGCACGGGGCCGTTTAGGATTCGACGCCGGTCGCGAAACTTTAGGTGCATGCCGAGTTGGTAACAGAACTCGTAAATCCACTGTTGCAACTTTCTATAGTTGCCAATGACGAAACCTACGGGGAATACGCTCTCGCTGCGTAAGCAGCCTTAGCCCTTCCCTCCTGGTACCTTCGGGTCCAGCAATCATCAGGGGATGTCTGTAAACCCAAAGTGATTGTCATATAGAACAGAATCGCCGTGCAGTACGTTGTGGACGAAGCGGCTAAAACTTACACAACTCGCCCAAAGCACCCTGCCCGTCGGGTCGCTGAGGGTTAACTTAATAGACACGGCTACGCATGTAGTACCGACAGCGGAGTACTGGCGGACGGGGGTTCAAATCCCCCCGGCTCCACCAATTTTTCTTCCCAGGAAGACCCA
>TRINITY_DN67_c0_g1_i1 len=210 path=[0:0-68 1:69-130 3:131-209]
GTGTCACCGTAGAAGCGTCGGTGTGAACCTGGTGTGGAGGTGACGCGAGTGAGAATGCAGGCATGAGTAGCGAATGACACGTGGGAAACGTGTCCGCCGATTGACCAAGGGTTCCTGGGCTAGGTTCATCCTCCCAGGGTGAGTCGGGACCTAAGGCGAGGCCGACAGGCGTAGTCGATGGATAACCAGTTGATATTCTGGTACCCGCAC
>TRINITY_DN67_c0_g1_i2 len=211 path=[0:0-68 2:69-131 3:132-210]
GTGTCACCGTAGAAGCGTCGGTGTGAACCTGGTGTGGAGGTGACGCGAGTGAGAATGCAGGCATGAGTAACGAATTGTAAGGTGAGAATCCTTACCGCCGGATGACTAAGGGTTCCTGGGTCAAGTTCGTCTTCCCAGGGTGAGTCGGGACCTAAGGCGAGGCCGACAGGCGTAGTCGATGGATAACCAGTTGATATTCTGGTACCCGCAC
>TRINITY_DN11_c0_g1_i1 len=688 path=[2:0-78 7:79-81 8:82-95 9:96-122 11:123-186 12:187-235 13:236-256 16:257-291 18:292-332 19:333-355 20:356-391 24:392-401 25:402-470 26:471-505 28:506-557 30:558-687]
AAACTATGCACCGAAATCGCGGATATCCTTTGGATATGGTAGGAGAGCGTTCTGTAGGCCGTTGAAGGTGTCTCGTGAGGGATGCTGGAGGTATCAGAAGTGCGAATGCTGACATGAGTAGCGATAATGCGGGTGAAAAGCCCGCACGCCGTAAGCCCAAGGTTTCCTGTTCAACGTTCATCGGAGCAGGGTGAGTCGGCCCCTAAGGCGAGGCAGAGATGCGTAGCTGATGGGAAGCAGGTTAATATTCCTGCACCGTCGTATGATGCGATGGGGGGACGGATCGCGGAAGGTTGTCCAACTGTTGGAATAGTTGGTTTCTGGTTCATAGAAGGCGCTTAGGTAAATCCGGGCGCAGGATTCAAGGGACTGGGACGGGTGCCCATGTGGCACGAAGCAATCGGAAGTGGTTCCAAGAAAAGCCTCTAAGCTTCAGTCATACGAGACCGTACCGCAAACCGACACAGGTGGGCGAGATGAGTATTCTAAGGCGCTTGAGAGAACTCGGGAGAAGGAACTCGGCAAATTGGTACCGTAACTTCGGGATAAGGTACGCCCCGGTAGCTTGACTGCTTTACTGCAGAAGGGTGAAAGGGTTGCAATAAACTGGTGGCTGCGACTGTTTAATAAAAACACAGCACTCTGCAAACACGAAAGTGGACGTATAGGGTGTGACGCCTGCCCGGTG
>TRINITY_DN11_c0_g1_i11 len=516 path=[0:0-108 3:109-125 7:126-128 8:129-142 9:143-169 11:170-233 12:234-282 13:283-303 15:304-515]
CTCACTGATCGAGTCGTCCTGCGCGGAAGATGTAACGGGGCTAAGCCAGTTACCGAAGCTGCGGATTTGCAATTTATTGCAAGTGGTAGGAGAGCGTTCTGTAAGCCTGCGAAGGTGTCTTGTGAAGGATGCTGGAGGTATCAGAAGTGCGAATGCTGACATGAGTAGCGATAATGCGGGTGAAAAGCCCGCACGCCGTAAGCCCAAGGTTTCCTGTTCAACGTTCATCGGAGCAGGGTGAGTCGGCCCCTAAGGCGAGGCAGAGATGCGTAGCTGATGGGAAGCAGGTTAATATTCCTGCACCTCGCGTAAGTGCGATGGAGGGACGGAGAAGGTTAGGTGTACCAGGCGTTGGTTGTCCTGGGGAAAGGCGGTAGGTTTGGATCTTTGGCAAATCCGGGATCCTTTAAGACCGAGCACCGAGACGAGCCTTTATGGCGAAGTCACTGATACCACGCTTCCAGGAAAAGCTCCTAAGCTTCAGCTTACGCAGACCGTACCGTAAACCGACACAGG
>TRINITY_DN11_c0_g1_i12 len=469 path=[2:0-78 7:79-81 8:82-95 9:96-122 11:123-186 12:187-235 13:236-256 15:257-468]
AAACTATGCACCGAAATCGCGGATATCCTTTGGATATGGTAGGAGAGCGTTCTGTAGGCCGTTGAAGGTGTCTCGTGAGGGATGCTGGAGGTATCAGAAGTGCGAATGCTGACATGAGTAGCGATAATGCGGGTGAAAAGCCCGCACGCCGTAAGCCCAAGGTTTCCTGTTCAACGTTCATCGGAGCAGGGTGAGTCGGCCCCTAAGGCGAGGCAGAGATGCGTAGCTGATGGGAAGCAGGTTAATATTCCTGCACCTCGCGTAAGTGCGATGGAGGGACGGAGAAGGTTAGGTGTACCAGGCGTTGGTTGTCCTGGGGAAAGGCGGTAGGTTTGGATCTTTGGCAAATCCGGGATCCTTTAAGACCGAGCACCGAGACGAGCCTTTATGGCGAAGTCACTGATACCACGCTTCCAGGAAAAGCTCCTAAGCTTCAGCTTACGCAGACCGTACCGTAAACCGACACAGG
>TRINITY_DN11_c0_g1_i15 len=593 path=[0:0-108 4:109-116 5:117-128 8:129-142 9:143-169 10:170-233 12:234-282 14:283-519 26:520-554 27:555-592]
CTCACTGATCGAGTCGTCCTGCGCGGAAGATGTAACGGGGCTAAGCCAGTTACCGAAGCTGCGGATTTGCAATTTATTGCAAGTGGTAGGAGAGCGTTCTGTAAGCCTGTGAAGGTGCCTGGTAACGGGTGCTGGAGGTATCAGAAGTGCGAATGCTGACATGAGTAGCGTTAAAGGGGGTGAAAAGCCCCCTCGCCGTAAGCGCAAGGTTTCCTACGCAACGTTCATCGGCGTAGGGTGAGTCGGCCCCTAAGGCGAGGCAGAGATGCGTAGCTGATGGGAAACAGGTCAATATTCCTGTACCGATCAATAGTGCGATGTGGGGACGGAGAAGGTTAGCTCAGCCAACTGTTGGATATGTTGGTTCAAGCCTGTAGTCGTGCCTGGTAGGCAAATCCGCCGGGCTTAGATGAGGGGTGATAACGAGTCTGCTTGCAGACGAAGTGAGTGATACCCTGCTTCCAGGAAAAGCCACTAAGCTTCAGCTACACACGACCGTACCGCAAACCGACACTGGTGCGCGAGATGAGTATTCTAAGGCGCTTGAGAGAACTCTGGAGAAGGAACTCGGCAAATTGATACCGTAACTTCGG
>TRINITY_DN11_c0_g1_i16 len=431 path=[16:0-34 18:35-75 19:76-98 21:99-99 23:100-134 24:135-144 25:145-213 26:214-248 28:249-300 30:301-430]
GTCGTATGATGCGATGGGGGGACGGATCGCGGAAGGTTGTCCAACTGTTGGAATAGTTGGTTTCTGGTTCATAGAAGGCGCTTAGGTAAATCCGGGCGCGGAATTCAAGGGACTGGGACGGGCACCCATGTGGTGCGAAGCAATCGGAAGTGGTTCCAAGAAAAGCCTCTAAGCTTCAGTCATACGAGACCGTACCGCAAACCGACACAGGTGGGCGAGATGAGTATTCTAAGGCGCTTGAGAGAACTCGGGAGAAGGAACTCGGCAAATTGGTACCGTAACTTCGGGATAAGGTACGCCCCGGTAGCTTGACTGCTTTACTGCAGAAGGGTGAAAGGGTTGCAATAAACTGGTGGCTGCGACTGTTTAATAAAAACACAGCACTCTGCAAACACGAAAGTGGACGTATAGGGTGTGACGCCTGCCCGGTG
>TRINITY_DN11_c0_g1_i2 len=555 path=[0:0-108 3:109-125 7:126-128 8:129-142 9:143-169 10:170-233 12:234-282 14:283-519 26:520-554]
CTCACTGATCGAGTCGTCCTGCGCGGAAGATGTAACGGGGCTAAGCCAGTTACCGAAGCTGCGGATTTGCAATTTATTGCAAGTGGTAGGAGAGCGTTCTGTAAGCCTGCGAAGGTGTCTTGTGAAGGATGCTGGAGGTATCAGAAGTGCGAATGCTGACATGAGTAGCGTTAAAGGGGGTGAAAAGCCCCCTCGCCGTAAGCGCAAGGTTTCCTACGCAACGTTCATCGGCGTAGGGTGAGTCGGCCCCTAAGGCGAGGCAGAGATGCGTAGCTGATGGGAAACAGGTCAATATTCCTGTACCGATCAATAGTGCGATGTGGGGACGGAGAAGGTTAGCTCAGCCAACTGTTGGATATGTTGGTTCAAGCCTGTAGTCGTGCCTGGTAGGCAAATCCGCCGGGCTTAGATGAGGGGTGATAACGAGTCTGCTTGCAGACGAAGTGAGTGATACCCTGCTTCCAGGAAAAGCCACTAAGCTTCAGCTACACACGACCGTACCGCAAACCGACACTGGTGCGCGAGATGAGTATTCTAAGGCGCTTGAGAGAACTC
>TRINITY_DN11_c0_g1_i5 len=446 path=[1:0-305 9:306-332 10:333-396 12:397-445]
GGGAGACACACGGCGGGTGCTAACGTCCGTCGTGAAAAGGGAAACAACCCAGACCCACAGCTAAGGTCCCAAATTCACTGCTAAGTGGAAAACCATGTGGAAAGGCACAGACAGCCAGGAGGTTGGCTTAGAAGCAGCCACCCTTTAAAGAAAGCGTAATTGCTCACTGGTCGAGTCGGTCTGCGGGGAAGATTTAACGGGGCTAAGCAGTGAACCGAAGCTTGGGGTGCATAACTTTGTTATGCGCGGTAGAGGAGCGTTCCGTAAGCCGTTGAAGGTGGATTGAGAAGTCTGCTGGAGGTATCGGAAGTGCGAATGCTGACATGAGTAGCGTTAAAGGGGGTGAAAAGCCCCCTCGCCGTAAGCGCAAGGTTTCCTACGCAACGTTCATCGGCGTAGGGTGAGTCGGCCCCTAAGGCGAGGCAGAGATGCGTAGCTGATGGGAA
>TRINITY_DN11_c0_g1_i6 len=546 path=[2:0-78 7:79-81 8:82-95 9:96-122 10:123-186 12:187-235 14:236-472 26:473-507 27:508-545]
AAACTATGCACCGAAATCGCGGATATCCTTTGGATATGGTAGGAGAGCGTTCTGTAGGCCGTTGAAGGTGTCTCGTGAGGGATGCTGGAGGTATCAGAAGTGCGAATGCTGACATGAGTAGCGTTAAAGGGGGTGAAAAGCCCCCTCGCCGTAAGCGCAAGGTTTCCTACGCAACGTTCATCGGCGTAGGGTGAGTCGGCCCCTAAGGCGAGGCAGAGATGCGTAGCTGATGGGAAACAGGTCAATATTCCTGTACCGATCAATAGTGCGATGTGGGGACGGAGAAGGTTAGCTCAGCCAACTGTTGGATATGTTGGTTCAAGCCTGTAGTCGTGCCTGGTAGGCAAATCCGCCGGGCTTAGATGAGGGGTGATAACGAGTCTGCTTGCAGACGAAGTGAGTGATACCCTGCTTCCAGGAAAAGCCACTAAGCTTCAGCTACACACGACCGTACCGCAAACCGACACTGGTGCGCGAGATGAGTATTCTAAGGCGCTTGAGAGAACTCTGGAGAAGGAACTCGGCAAATTGATACCGTAACTTCGG
>TRINITY_DN11_c0_g1_i7 len=431 path=[16:0-34 17:35-75 19:76-98 21:99-99 22:100-144 25:145-213 26:214-248 28:249-300 30:301-430]
GTCGTATGATGCGATGGGGGGACGGATCGCGGAAGATCATCAGGGTGTTGGATGTCCCTGTTGACATATCGAAGATGGCGCTTAGGTAAATCCGGGCGCGTAAATCAAGGGTATGGCACGAGCGAGCATTGCTTGCGAAGTGATTGGAAGTGGTTCCAAGAAAAGCCTCTAAGCTTCAGTCATACGAGACCGTACCGCAAACCGACACAGGTGGGCGAGATGAGTATTCTAAGGCGCTTGAGAGAACTCGGGAGAAGGAACTCGGCAAATTGGTACCGTAACTTCGGGATAAGGTACGCCCCGGTAGCTTGACTGCTTTACTGCAGAAGGGTGAAAGGGTTGCAATAAACTGGTGGCTGCGACTGTTTAATAAAAACACAGCACTCTGCAAACACGAAAGTGGACGTATAGGGTGTGACGCCTGCCCGGTG
>TRINITY_DN11_c0_g1_i8 len=735 path=[0:0-108 3:109-125 7:126-128 8:129-142 9:143-169 11:170-233 12:234-282 13:283-303 16:304-338 18:339-379 19:380-402 20:403-438 24:439-448 25:449-517 26:518-552 28:553-604 30:605-734]
CTCACTGATCGAGTCGTCCTGCGCGGAAGATGTAACGGGGCTAAGCCAGTTACCGAAGCTGCGGATTTGCAATTTATTGCAAGTGGTAGGAGAGCGTTCTGTAAGCCTGCGAAGGTGTCTTGTGAAGGATGCTGGAGGTATCAGAAGTGCGAATGCTGACATGAGTAGCGATAATGCGGGTGAAAAGCCCGCACGCCGTAAGCCCAAGGTTTCCTGTTCAACGTTCATCGGAGCAGGGTGAGTCGGCCCCTAAGGCGAGGCAGAGATGCGTAGCTGATGGGAAGCAGGTTAATATTCCTGCACCGTCGTATGATGCGATGGGGGGACGGATCGCGGAAGGTTGTCCAACTGTTGGAATAGTTGGTTTCTGGTTCATAGAAGGCGCTTAGGTAAATCCGGGCGCAGGATTCAAGGGACTGGGACGGGTGCCCATGTGGCACGAAGCAATCGGAAGTGGTTCCAAGAAAAGCCTCTAAGCTTCAGTCATACGAGACCGTACCGCAAACCGACACAGGTGGGCGAGATGAGTATTCTAAGGCGCTTGAGAGAACTCGGGAGAAGGAACTCGGCAAATTGGTACCGTAACTTCGGGATAAGGTACGCCCCGGTAGCTTGACTGCTTTACTGCAGAAGGGTGAAAGGGTTGCAATAAACTGGTGGCTGCGACTGTTTAATAAAAACACAGCACTCTGCAAACACGAAAGTGGACGTATAGGGTGTGACGCCTGCCCGGTG
>TRINITY_DN11_c0_g1_i9 len=658 path=[0:0-108 4:109-116 6:117-125 7:126-128 8:129-142 9:143-169 11:170-233 12:234-282 13:283-303 16:304-338 18:339-379 19:380-402 21:403-403 23:404-438 24:439-448 25:449-517 26:518-552 28:553-604 29:605-657]
CTCACTGATCGAGTCGTCCTGCGCGGAAGATGTAACGGGGCTAAGCCAGTTACCGAAGCTGCGGATTTGCAATTTATTGCAAGTGGTAGGAGAGCGTTCTGTAAGCCTGTGAAGGTGTCTGGTAACGGATGCTGGAGGTATCAGAAGTGCGAATGCTGACATGAGTAGCGATAATGCGGGTGAAAAGCCCGCACGCCGTAAGCCCAAGGTTTCCTGTTCAACGTTCATCGGAGCAGGGTGAGTCGGCCCCTAAGGCGAGGCAGAGATGCGTAGCTGATGGGAAGCAGGTTAATATTCCTGCACCGTCGTATGATGCGATGGGGGGACGGATCGCGGAAGGTTGTCCAACTGTTGGAATAGTTGGTTTCTGGTTCATAGAAGGCGCTTAGGTAAATCCGGGCGCGGAATTCAAGGGACTGGGACGGGCACCCATGTGGTGCGAAGCAATCGGAAGTGGTTCCAAGAAAAGCCTCTAAGCTTCAGTCATACGAGACCGTACCGCAAACCGACACAGGTGGGCGAGATGAGTATTCTAAGGCGCTTGAGAGAACTCGGGAGAAGGAACTCGGCAAATTGGTACCGTAACTTCGGGATAAGGTACGCCCTTGTAGCTTGATGCCCCTGCGGGCAAAGGGTGAAGGGGTTGCAATAAACTGGA
>TRINITY_DN11_c1_g1_i1 len=344 path=[0:0-343]
GAAAGACCAAGGTTTCCTGCGCAACGTTAATCGACGCAGGGTGAGTCGGTCCCTAAGGCGAGGCTGAAGAGCGTAGTCGATGGGAAACGGGTTAATATTCCCGTACTTCTAGTTACTGCGATGGGGGGACGGAGAAGGCTAGGCCAGCAAGGCGTTGGTTGTCCTTGTTTAAGGTGGTAGGCAGAGATCTTAGGTAAATCCGGGGTCTTAATGCCGAGAGCTGATGACGAGCTTTCTTTTAGAAAGCGAAGTGGTTGATGCCATGCTTCCAGGAAAAGCTTCTAAGCTTCAGGTAACTAGGAACCGTACCCCAAACCGACACAGGAGGTTGGGTAGAGAATACC
>TRINITY_DN11_c2_g1_i1 len=294 path=[0:0-293]
AGGAGGTTGGCTTAGAAGCAGCCATCCTTTAAAGAAAGCGTAACAGCTCACTGATCAAGCGATCCTGCGCGGAAAATGTAACGGGGCTCAAGCCGTGCGCCGAAGATATGGGTTTGCAGTTTACTGCAAGCGGTAGCGGAGCGTTCCGTAGGCCTGTGAAGGGTCGTCGCGAGACGGCCTGGAGGTATCGGAAGTAAGAATGCTGACATGAGTAGCGATAAAGGGGGTGAAAAGCCCCCTCGTCGTAAGCGCAAGGTTTTCTACGCAACGTTCATCGGCGTAGAGTGAGTCGGC
>TRINITY_DN69_c0_g1_i1 len=323 path=[0:0-153 2:154-182 5:183-191 6:192-221 8:222-286 9:287-322]
TACGGACTGACTCCTGCCCGGTGCTGGAAGGTTAAGGGGACGTGTTAGCGCAAGCGAAGCACTGAACTTAAGCCCCAGTAAACGGCGGTGGTAACTATAACCATCCTAAGGTAGCGAAATTCCTTGTCGGGTAAGTTCCGACCTGCACGAATGGCGTAACGATTCCCCAACTGTCTCAACCACGAACTCGGCGAAATTGCAGTACGAGTAAAGATGCTCGTTTCGCGCAGCAGGACGGAAAGACCCCGTGACCTTTACTATAGCTTGGTATTGGTGTTCTGTATGGCTTGTGTAGGATAGGTGGGAGACTGTGAAGCTCGGAC
>TRINITY_DN69_c0_g1_i2 len=323 path=[0:0-153 1:154-163 3:164-182 5:183-191 6:192-221 7:222-286 9:287-322]
TACGGACTGACTCCTGCCCGGTGCTGGAAGGTTAAGGGGACGTGTTAGCGCAAGCGAAGCACTGAACTTAAGCCCCAGTAAACGGCGGTGGTAACTATAACCATCCTAAGGTAGCGAAATTCCTTGTCGGGTAAGTTCCGACCTGCACGAATGGAGTAACGACTTGGGCGCTGTCTCAACCATGAACTCGGCGAAATTGCAGTACGAGTAAAGATGCTCGTTACGCGCGGCAGGACGGAAAGACCCCGGGACCTTTACTATAGTTTGGTATTGGTGTTTGGTTCGATTTGTGTAGGATAGGTGGGAGACTGTGAAGCTCGGAC
>TRINITY_DN69_c0_g1_i3 len=323 path=[0:0-153 1:154-163 4:164-191 6:192-221 7:222-286 9:287-322]
TACGGACTGACTCCTGCCCGGTGCTGGAAGGTTAAGGGGACGTGTTAGCGCAAGCGAAGCACTGAACTTAAGCCCCAGTAAACGGCGGTGGTAACTATAACCATCCTAAGGTAGCGAAATTCCTTGTCGGGTAAGTTCCGACCTGCACGAATGGAGTAACGACTCCCCTACTGTCTCGACCATAGACTCGGTGAAATTGCAGTACGAGTAAAGATGCTCGTTACGCGCGGCAGGACGGAAAGACCCCGGGACCTTTACTATAGTTTGGTATTGGTGTTTGGTTCGATTTGTGTAGGATAGGTGGGAGACTGTGAAGCTCGGAC
>TRINITY_DN8_c0_g1_i1 len=1094 path=[0:0-135 2:136-348 3:349-363 5:364-1093]
ACTAGATGGTTCGATTGGTCTTTCGCCCCTATGCCCAATTCTGACAATCGATTTGCACGTCAGAACTGCTTCGGTCCTCCATCAGGGTTTCCCCTGACTTCAACCTGATCAGGCATAGTTCACCATCTTTCGGGTCACATCCTGCACACTCACGGTATGTTGCGGCACGGTGCCGGGGGCCTTGCGGCCTGGGTCCCGGTAGCCGCATGCCGATTGCAACACCCGGGGATGGAGGGACGAGCAGAGAGCCGCGCCCGTAATCCCGCACAACTCAAGTTATGTTTTCTGCGCCTTTGGTGCTCCGGAGGACGACCATTGGCTTGCGCGCAAGATAGACTTCTTGGTCCGTGTTTCAAGACGGGTCCCGAAGGTACCTCGATGCTTTCACTGCCGATCGACAGTCCGGTGGCCCCTTGCGGGAAGACCACCCGGTGTCCGGGGGAATCCATCACGCGCCCGACTGCAAACACCACGTGCAGTAAGCCCCACCTCGCGGCACAGGCCTTCAGAACTGAGCGTCGCTACTGTGGGGCAAGCTACCAGCACCAGGGGGCAACTGTCGGGCGACCTTGCGTCTCGCGACGCGAAAGCTGTTTCGTAATGGATCGCAGTGTCCTCTTGGCTAGCGCGAGTAGACAAGTGCCCTGCGGCGCACTGGTTCGCAGCACACCGCAGGTGAATGTCTCCGCATCGGATAATCGAGTTCAACGGGCTTGAGCCCTAGGCAGTTTCACGTACTTTTTGACTCTCTATTCAGAGTGCTTTTCAACTTTCCCTCACGGTACTTGTTCGCTATCGGTCTCGTGGTGATATTTAGCTTTAGAAGGAGTTTACCTCCCACTTTGTGCTGCACTATCAAGCAACACGACTCCATGGAAAGCACTTCTACCGTCGGTGCGCCGCTCTACGGGCCTATCACCCTCTCTGGGAGTAAAAGCCACATTCTAGTTGAACTTGAACCAGCGACCGGTTACGGCAGATAACGAACTTTCCAGTACACGGAACCGGGCAGATACAGGCAGTGCATCGCCCCTACGTGCTGAGCTCTTCCCGTTTCGCTCGCAGCTACTCAGGGAATCCTTGTTAGTTTCTTT
>TRINITY_DN8_c0_g1_i2 len=1072 path=[0:0-135 1:136-326 3:327-341 5:342-1071]
ACTAGATGGTTCGATTGGTCTTTCGCCCCTATGCCCAATTCTGACAATCGATTTGCACGTCAGAACTGCTTCGGTCCTCCATCAGGGTTTCCCCTGACTTCAACCTGATCAGGCATAGTTCACCATCTTTCGGGTCCTAACACGTGCGCTCGTGCTCCACCTCCCCGGCGCGGCGGGCGAGACGGGCCGGTGGTGCGCCCTCGGCGGACTGGAGAGGCCTCGGGATCCCACCTCGGCCGGCGAGCGCGCCGGCCTTCACCTTCATTGCGCCACGGCGGCTTTCGTGCGAGCCCCCGACTCGCGCACGTGTTAGACTCCTTGGTCCGCGTTTCAAGACGGGTCCCGAAGGTACCTCGATGCTTTCACTGCCGATCGACAGTCCGGTGGCCCCTTGCGGGAAGACCACCCGGTGTCCGGGGGAATCCATCACGCGCCCGACTGCAAACACCACGTGCAGTAAGCCCCACCTCGCGGCACAGGCCTTCAGAACTGAGCGTCGCTACTGTGGGGCAAGCTACCAGCACCAGGGGGCAACTGTCGGGCGACCTTGCGTCTCGCGACGCGAAAGCTGTTTCGTAATGGATCGCAGTGTCCTCTTGGCTAGCGCGAGTAGACAAGTGCCCTGCGGCGCACTGGTTCGCAGCACACCGCAGGTGAATGTCTCCGCATCGGATAATCGAGTTCAACGGGCTTGAGCCCTAGGCAGTTTCACGTACTTTTTGACTCTCTATTCAGAGTGCTTTTCAACTTTCCCTCACGGTACTTGTTCGCTATCGGTCTCGTGGTGATATTTAGCTTTAGAAGGAGTTTACCTCCCACTTTGTGCTGCACTATCAAGCAACACGACTCCATGGAAAGCACTTCTACCGTCGGTGCGCCGCTCTACGGGCCTATCACCCTCTCTGGGAGTAAAAGCCACATTCTAGTTGAACTTGAACCAGCGACCGGTTACGGCAGATAACGAACTTTCCAGTACACGGAACCGGGCAGATACAGGCAGTGCATCGCCCCTACGTGCTGAGCTCTTCCCGTTTCGCTCGCAGCTACTCAGGGAATCCTTGTTAGTTTCTTT
>TRINITY_DN8_c0_g1_i3 len=622 path=[0:0-135 2:136-348 3:349-363 4:364-621]
ACTAGATGGTTCGATTGGTCTTTCGCCCCTATGCCCAATTCTGACAATCGATTTGCACGTCAGAACTGCTTCGGTCCTCCATCAGGGTTTCCCCTGACTTCAACCTGATCAGGCATAGTTCACCATCTTTCGGGTCACATCCTGCACACTCACGGTATGTTGCGGCACGGTGCCGGGGGCCTTGCGGCCTGGGTCCCGGTAGCCGCATGCCGATTGCAACACCCGGGGATGGAGGGACGAGCAGAGAGCCGCGCCCGTAATCCCGCACAACTCAAGTTATGTTTTCTGCGCCTTTGGTGCTCCGGAGGACGACCATTGGCTTGCGCGCAAGATAGACTTCTTGGTCCGTGTTTCAAGACGGGTCGGGTGGGTAGCCGACGTCGCCGCCGACCCCGTGCGCTCGCTCCGCCGTCCCCCTCTTCGGGGGACGCGCGCGTGGCCCCGAGAGAACCTCCCCCGGGCCCGACGGCGCGACCCGCCCGGGGCGCACTGGGGACAGTCCGCCCCGCCCCCCGACCCGCGCGCGGCACCCCCCCCGTCGCCGGGGCGGGGGCGCGGGGAGGAGGGGTGGGAGAGCGGTCGCGCCGTGGGAGGGGTGGCCCGGCCCCCCCACGAGGAGACG
>TRINITY_DN8_c0_g2_i1 len=499 path=[0:0-498]
CCCGGCCCCCCCACGAGGAGACGCCGGCGCGCCCCCGCGGGGGAGACCCCCCTCGCGGGGGATTCCCCGCGGGGGTGGGCGCCGGGAGGGGGGAGAGCGCGGCGACGGGTCTCGCTCCCTCGGCCCCGGGATTCGGCGAGTGCTGCTGCCGGGGGGGCTGTAACACTCGGGGGGGGTTTCGGTCCCGCCGCCGCCGCCGCCGCCGCCACCGCCGCCGCCGCCGCCCCGACCCGCGCGCCCTCCCGAGGGAGGACGCGGGGCCGGGGGGCGGAGACGGGGGAGGAGGAGGACGGACGGACGGACGGACGGGGCCCCCCGAGCCACCTTCCCCGCCGGGCCTTCCCAGCCGTCCCGGAGCCGGTCGCGGCGCACCGCCGCGGTGGAAATGCGCCCGGCGGCGGCCGGTCGCCGGTCAGGGGACGGTCCCCCGCCGACCCCACCCCCGGCCCCGCCCGCCCACCCCCGCACCCGCCGGAGCCCGCCCCCTCCCGGGAGGAGG
>TRINITY_DN30_c0_g1_i2 len=244 path=[0:0-32 2:33-66 3:67-243]
ACGCATGTGTCCTTCCAACATGTTTATGGCTGCTATGGAATCGCCGGAATCATTGGACGCTTTCGCCAAAGAGTTTATCAAGCCCGTCGCTTCAGAGGAGGAGGACATTTCGGAATTCGATTCTCAGCAGTCCGCCCCCGTTCTTTTCTTCGAGGAGTTGCTGCTCACTCACACTTTCCAGCTCCCACGTGAAATGGTTGACTTCTACATCGCCTGTAAAACTCATGCTTATGGTTTCTTAGGT
>TRINITY_DN30_c0_g1_i4 len=244 path=[0:0-32 1:33-66 3:67-243]
ACGCATGTGTCCTTCCAACATGTTTATGGCTGCCATGGAATCGCCGGAATCACTGGACGCTTTCGCTAAAGAGTTTATCAAGCCCGTCGCTTCAGAGGAGGAGGACATTTCGGAATTCGATTCTCAGCAGTCCGCCCCCGTTCTTTTCTTCGAGGAGTTGCTGCTCACTCACACTTTCCAGCTCCCACGTGAAATGGTTGACTTCTACATCGCCTGTAAAACTCATGCTTATGGTTTCTTAGGT
>TRINITY_DN92_c0_g1_i1 len=248 path=[0:0-247]
TGTTAAGGATGCCTAGCAAACATTTATAGAAAGGAGGTGGAAACACCAAAAGTTATTGTTTAATGATATCAATAACGATCCTAAGGGAAACCAAATATATTAAACGCAGTGAACTGAAACATCTAAGTAACTGTAGGAAAGGAAATCAACCGAGACTCCATAAGTAGTGGCGAGCGAAAATGGATTAGCCTATTAGTATTAATAAATTATAGAATGCTTTGGAAAAAGGAATCCGGAGAAGGTAATAG
>TRINITY_DN25_c0_g1_i1 len=255 path=[8:0-1 10:2-26 12:27-84 15:85-85 17:86-106 18:107-117 20:118-139 21:140-254]
AGTGAAGAAGGCCTTCGGGTTGTAAAGCTCTTTTGTCAGGGAAGAAACGGTTCCGGCTAATATCTGGAGCTAATGACGGTACCTGAAGAATAAGCACCGGCTAACTACGTGCCAGCAGTCGCGGTAATACGTAGGGTGCGAGCGTTAATCGGAATTACTGGGCGTAAAGCGCACGCAGGCGGTTTGTTAAGTCAGATGTGAAATCCCCGGGCTCAACCTGGGAACTGCATCTGATACTGGCAAGCTTGAGTCTCG
>TRINITY_DN25_c0_g1_i2 len=315 path=[1:0-61 10:62-86 11:87-92 14:93-150 16:151-166 18:167-177 19:178-199 21:200-314]
GGAGGCAGCAGTGGGGAATATTGCACAATGGGCGCAAGCCTGATGCAGCCATGCCGCGTGTATGAAGAAGGCCTTCGGGTTGTAAAGTACTTTCAGCGGGGAGGAAGGGAGTAAAGTTAATACCTTTGCTCATTGACGTTACCCGCAGAAGAAGCACCGGCTAACTCCGTGCCAGCAGCCGCGGTAATACGGAGGGTGCAAGCGTTAATCGGAATTACTGGGCGTAAAGCGCACGCAGGCGGTTTGTTAAGTCAGATGTGAAATCCCCGGGCTCAACCTGGGAACTGCATCTGATACTGGCAAGCTTGAGTCTCG
>TRINITY_DN25_c0_g1_i3 len=407 path=[2:0-111 3:112-123 4:124-140 7:141-151 9:152-236 15:237-237 17:238-258 18:259-269 19:270-291 21:292-406]
GTGGGGTAAAGGCCTACCAAGGCGACGATCCATAGCTGGTCTGAGAGGATGATCAGCCACATTGGGACTGAGACACGGCCCAAACTCCTACGGGAGGCAGCAGTGGGGAATTTTGGACAATGGGCGAAAGCCTGATCCAGCAATGCCGCGTGCAGGATGAAGGCCTTCGGGTTGTAAACTGCTTTTGTACGGAACGAAAAAGCTTCTCCTAATACGAGAGGCCCATGACGGTACCGTAAGAATAAGCACCGGCTAACTACGTGCCAGCAGCCGCGGTAATACGGAGGGTGCAAGCGTTAATCGGAATTACTGGGCGTAAAGCGCACGCAGGCGGTTTGTTAAGTCAGATGTGAAATCCCCGGGCTCAACCTGGGAACTGCATCTGATACTGGCAAGCTTGAGTCTCG
>TRINITY_DN25_c0_g1_i4 len=589 path=[0:0-298 3:299-310 5:311-424 16:425-440 18:441-451 19:452-473 21:474-588]
CGAGGGGTAGGATTAGCTTGCTAATCTGAGACCGGCGCACGGGTGCGTAACGCGTATGCAATCTACCTTGTACAGAGGGATAGCCCAGAGAAATTTGGATTAATACCTCATAGTGTTTTAGAGTGGCCTCACTTTATTACTAAAGTTCCAACGGTACAAGATGAGCATGCGTCCCATTAGCTAGTTGGTGTGGTAACGGCATACCAAGGCAATGATGGGTAGGGGTCCTGAGAGGGAGATCCCCCACACTGGTACTGAGACACGGACCAGACTCCTACGGGAGGCAGCAGTGAGGAATATTGGACAATGGGTGAGAGCCTGATCCAGCCATCCCGCGTGAAGGACGACGGCCCTATGGGTTGTAAACTTCTTTTGTATAGGGATAAACCTATCCTCGTGAGGGTAGCTGAAGGTACTATACGAATAAGCACCGGCTAACTCCGTGCCAGCAGCCGCGGTAATACGGAGGGTGCAAGCGTTAATCGGAATTACTGGGCGTAAAGCGCACGCAGGCGGTTTGTTAAGTCAGATGTGAAATCCCCGGGCTCAACCTGGGAACTGCATCTGATACTGGCAAGCTTGAGTCTCG
>TRINITY_DN25_c0_g1_i5 len=315 path=[1:0-61 10:62-86 11:87-92 13:93-145 17:146-166 18:167-177 19:178-199 21:200-314]
GGAGGCAGCAGTGGGGAATATTGCACAATGGGCGCAAGCCTGATGCAGCCATGCCGCGTGTATGAAGAAGGCCTTCGGGTTGTAAAGTACTTTTGGCAGAGAAGAAAAGGTATCCCCTAATACGGGATACTGCTGACGGTATCTGCAGAATAAGCACCGGCTAACTACGTGCCAGCAGCCGCGGTAATACGGAGGGTGCAAGCGTTAATCGGAATTACTGGGCGTAAAGCGCACGCAGGCGGTTTGTTAAGTCAGATGTGAAATCCCCGGGCTCAACCTGGGAACTGCATCTGATACTGGCAAGCTTGAGTCTCG
>TRINITY_DN25_c0_g1_i6 len=407 path=[2:0-111 3:112-123 4:124-140 7:141-151 8:152-153 10:154-178 12:179-236 15:237-237 17:238-258 18:259-269 19:270-291 21:292-406]
GTGGGGTAAAGGCCTACCAAGGCGACGATCCATAGCTGGTCTGAGAGGATGATCAGCCACATTGGGACTGAGACACGGCCCAAACTCCTACGGGAGGCAGCAGTGGGGAATTTTGGACAATGGGCGAAAGCCTGATCCAGCAATGCCGCGTGAGTGAAGAAGGCCTTCGGGTTGTAAAGCTCTTTTGTCAGGGAAGAAACGGTTCCGGCTAATATCTGGAGCTAATGACGGTACCTGAAGAATAAGCACCGGCTAACTACGTGCCAGCAGCCGCGGTAATACGGAGGGTGCAAGCGTTAATCGGAATTACTGGGCGTAAAGCGCACGCAGGCGGTTTGTTAAGTCAGATGTGAAATCCCCGGGCTCAACCTGGGAACTGCATCTGATACTGGCAAGCTTGAGTCTCG
>TRINITY_DN25_c0_g1_i7 len=367 path=[0:0-298 3:299-310 4:311-327 6:328-366]
CGAGGGGTAGGATTAGCTTGCTAATCTGAGACCGGCGCACGGGTGCGTAACGCGTATGCAATCTACCTTGTACAGAGGGATAGCCCAGAGAAATTTGGATTAATACCTCATAGTGTTTTAGAGTGGCCTCACTTTATTACTAAAGTTCCAACGGTACAAGATGAGCATGCGTCCCATTAGCTAGTTGGTGTGGTAACGGCATACCAAGGCAATGATGGGTAGGGGTCCTGAGAGGGAGATCCCCCACACTGGTACTGAGACACGGACCAGACTCCTACGGGAGGCAGCAGTGAGGAATATTGGACAATGGGCGAAAGCCTGATCCAGCCATGCCGCGTGCAGGATGACGGTCCTATGGATTGTAAAC
>TRINITY_DN25_c1_g1_i1 len=409 path=[0:0-122 1:123-148 3:149-176 5:177-224 6:225-283 8:284-408]
AAAAGATATCAGAAGCAATTTTGATAAAAAGCAAGCGTGAGCTTGAGAACAGATATTAAACGAGAGTTTGATCCTGGCTCAGGACGAACGCTGGCGGCGTGCTTAACACATGCAAGTCGAACGATGAAGCCCCGCTTGCGGGGTGGATTAGTGGCGAACGGGTGAGTAACACGTGAGCAACCTGCCCCGAACTCTGGGATAAGCGCTGGAAACGGCGTCTAATACCGGATATGCACCATAGCCGCATGGTTTGTGGTGGGAAAGATTTATCGGTTGGGGATGGACTCGCGGCCTATCAGCTTGTTGGTGAGGTAATGGCTCACCAAGGCGTCGACGGGTAGCCGGCCTGAGAGGGTGACCGGCCACACTGGGACTGAGACACGGCCCAGACTCCTACGGGAGGCAGCAG
>TRINITY_DN25_c1_g1_i2 len=409 path=[0:0-122 1:123-148 3:149-176 5:177-224 7:225-283 8:284-408]
AAAAGATATCAGAAGCAATTTTGATAAAAAGCAAGCGTGAGCTTGAGAACAGATATTAAACGAGAGTTTGATCCTGGCTCAGGACGAACGCTGGCGGCGTGCTTAACACATGCAAGTCGAACGATGAAGCCCCGCTTGCGGGGTGGATTAGTGGCGAACGGGTGAGTAACACGTGAGCAACCTGCCCCGAACTCTGGGATAAGCGCTGGAAACGGCGTCTAATACTGGATATGCACGAGAACCGCATGGTTACTTGTGGGAAAGATTTTTCGGTTCGGGAGGGGCTCGCGGCCTATCAGCTTGTTGGTGAGGTAATGGCTCACCAAGGCGTCGACGGGTAGCCGGCCTGAGAGGGTGACCGGCCACACTGGGACTGAGACACGGCCCAGACTCCTACGGGAGGCAGCAG
>TRINITY_DN25_c1_g1_i3 len=223 path=[0:0-122 2:123-146 3:147-174 5:175-222]
AAAAGATATCAGAAGCAATTTTGATAAAAAGCAAGCGTGAGCTTGAGAACAGATATTAAACGAGAGTTTGATCCTGGCTCAGGACGAACGCTGGCGGCGTGCTTAACACATGCAAGTCGAACGGTAAGGCCCCTTCGGGGGTACACGAGTGGCGAACGGGTGAGTAACACGTGAGCAACCTGCCCCGAACTCTGGGATAAGCGCTGGAAACGGCGTCTAATAC
>TRINITY_DN25_c1_g1_i4 len=355 path=[0:0-122 1:123-148 3:149-176 4:177-354]
AAAAGATATCAGAAGCAATTTTGATAAAAAGCAAGCGTGAGCTTGAGAACAGATATTAAACGAGAGTTTGATCCTGGCTCAGGACGAACGCTGGCGGCGTGCTTAACACATGCAAGTCGAACGATGAAGCCCCGCTTGCGGGGTGGATTAGTGGCGAACGGGTGAGTAACACGTGAGTAACCTGCCCCGGACTCTGGGATAACTATTGGAAACGATGGCTAATACCGGATATGAGTTCCTGCCGCATGGTAGGGATTGGAAAGATTTATTGGTCCGGGATGGACTCGCGGCCTATCAGTTAGATGGTAAGGTAATGGCTTACCATGACGATGACGGGTAGCCGGCCTAAGAGGGC
>TRINITY_DN25_c1_g2_i1 len=551 path=[0:0-56 1:57-265 6:266-283 8:284-289 10:290-294 11:295-303 12:304-310 14:311-550]
GAGTTTGATCCTGGCTCAGGATGAACGCTGGCGGCGTGCCTAATACATGCAAGTCGAACGCTTTGTGGTTCAACTGATTTGAAGAGCTTGCTCAGATATGACGATGGACATTGCAAAGAGTGGCGAACGGGTGAGTAACACGTGGGAAACCTACCTCTTAGCAGGGGATAACACTTGGAAACAAGTGCTAATACCGTATAACACTAATAACCGCATGGTTATTAGTTAAAAGATGGTTCTGCTATCACTAAGAGATGGTCCCGCGGTGTATTAGCTAGTTGGTAAGGTAACGGCTTACCAAGGCAATGATGCATAGCCGAGTTGAGAGACTGATCGGCCACAATGGGACTGAGACACGGCCCATACTCCTACGGGAGGCAGCAGTAGGGAATCTTCCACAATGGACGAAAGTCTGATGGAGCAACGCCGCGTGTGTGATGAAGGGTTTCGGCTCGTAAAACACTGTTGTAAGAGAAGAATGACATTGAGAGTAACTGTTCAGTGTGTGACGGTATCTTACCAGAAAGGAACGGCTAAATACGTGCCAGCAG
>TRINITY_DN25_c1_g2_i2 len=522 path=[0:0-56 2:57-116 4:117-230 5:231-236 6:237-254 8:255-260 10:261-265 11:266-274 12:275-281 14:282-521]
GAGTTTGATCCTGGCTCAGGATGAACGCTGGCGGCGTGCCTAATACATGCAAGTCGAGCGCAGAAGTATCTAGCTTGCTAGATACGGATGAGCGGCGAACGGGTGAGTAACGCGTGGATAACCTGCCTTACAGAGGGGGATAACTATTGGAAACGATAGCTAATACCGCATAACAACTTATGACACATGTCATAAGTTTAAAAGTAGCAATTGCTACGCTGTGAGATGGATCCGCGTTGTATTAGCTAGTTGGTAAGGTAACGGCTTACCAAGGCAATGATGCATAGCCGAGTTGAGAGACTGATCGGCCACAATGGGACTGAGACACGGCCCATACTCCTACGGGAGGCAGCAGTAGGGAATCTTCCACAATGGACGAAAGTCTGATGGAGCAACGCCGCGTGTGTGATGAAGGGTTTCGGCTCGTAAAACACTGTTGTAAGAGAAGAATGACATTGAGAGTAACTGTTCAGTGTGTGACGGTATCTTACCAGAAAGGAACGGCTAAATACGTGCCAGCAG
>TRINITY_DN25_c1_g2_i3 len=551 path=[0:0-56 1:57-265 6:266-283 8:284-289 9:290-310 14:311-550]
GAGTTTGATCCTGGCTCAGGATGAACGCTGGCGGCGTGCCTAATACATGCAAGTCGAACGCTTTGTGGTTCAACTGATTTGAAGAGCTTGCTCAGATATGACGATGGACATTGCAAAGAGTGGCGAACGGGTGAGTAACACGTGGGAAACCTACCTCTTAGCAGGGGATAACACTTGGAAACAAGTGCTAATACCGTATAACACTAATAACCGCATGGTTATTAGTTAAAAGATGGTTCTGCTATCACTAAGAGATGGTCCCGCGGTGTATTAGCTAGTTGGTAAGGTAAAGGCTTACCAAGGCAATGATACATAGCCGAGTTGAGAGACTGATCGGCCACAATGGGACTGAGACACGGCCCATACTCCTACGGGAGGCAGCAGTAGGGAATCTTCCACAATGGACGAAAGTCTGATGGAGCAACGCCGCGTGTGTGATGAAGGGTTTCGGCTCGTAAAACACTGTTGTAAGAGAAGAATGACATTGAGAGTAACTGTTCAGTGTGTGACGGTATCTTACCAGAAAGGAACGGCTAAATACGTGCCAGCAG
>TRINITY_DN25_c1_g2_i4 len=355 path=[0:0-56 2:57-116 4:117-230 5:231-236 6:237-254 8:255-260 10:261-265 11:266-274 13:275-354]
GAGTTTGATCCTGGCTCAGGATGAACGCTGGCGGCGTGCCTAATACATGCAAGTCGAGCGCAGAAGTATCTAGCTTGCTAGATACGGATGAGCGGCGAACGGGTGAGTAACGCGTGGATAACCTGCCTTACAGAGGGGGATAACTATTGGAAACGATAGCTAATACCGCATAACAACTTATGACACATGTCATAAGTTTAAAAGTAGCAATTGCTACGCTGTGAGATGGATCCGCGTTGTATTAGCTAGTTGGTAAGGTAACGGCTTACCAAGGCGATGATACATAGCCGACCTGAGAGGGTGATCGGCCACACTGGGACTGAGACACGGCCCAGACTCCTACGGGAGGCAGCAG
>TRINITY_DN25_c1_g2_i5 len=355 path=[0:0-56 2:57-116 3:117-230 5:231-236 6:237-254 7:255-265 11:266-274 13:275-354]
GAGTTTGATCCTGGCTCAGGATGAACGCTGGCGGCGTGCCTAATACATGCAAGTCGAGCGCAGAAGTATCTAGCTTGCTAGATACGGATGAGCGGCGAACGGGTGAGTAACGCGTGGGAAATCTGCCGAGTAGCGGGGGACAACGTTTGGAAACGAACGCTAATACCGCATAACAATGAGAATCGCATGATTCTTATTTAAAAGAAGCAATTGCTTCACTACTTGATGATCCCGCGTTGTATTAGCTAGTTGGTAGTGTAAAGGACTACCAAGGCGATGATACATAGCCGACCTGAGAGGGTGATCGGCCACACTGGGACTGAGACACGGCCCAGACTCCTACGGGAGGCAGCAG
>TRINITY_DN25_c1_g3_i1 len=202 path=[0:0-201]
GCCTCATAGAGGGGGATAGCCTCCCGAAAGGGAGATTAATACCGCATAATGTATTTTGATCACATGGTTGAAATATCAAAGGAGTAATCCGCTATGAGATGGACCCGCGGCGCATTAGCTAGTTGGTGAGGTAACGGCTCACCAAGGCGACGATGCGTAGCCGACCTGAGAGGGTGATCGGCCACACTGGGACTGAGACACG
>TRINITY_DN25_c3_g1_i1 len=224 path=[0:0-223]
GCGTGCTTAACACATGCAAGTCGAGCGAGGGAGTTTCTTCGGAAACAACCTAGCGGCGGACGGGTGAGTAACACGTGGATAACCTACCTATAAGACTGGGATAACTTCGGGAAACCGGAGCTAATACCGGATAACATATTGAACCGCATGGTTCAATAGTGAAAGGCGGCTTTGCTGTCACTTATAGATGGATCCGCGCCGTATTAGCTAGTTGGTAAGGTAAC
>TRINITY_DN41_c0_g1_i2 len=555 path=[1:0-119 2:120-158 3:159-232 5:233-256 7:257-491 8:492-554]
ACTCCTGACTGACCGATAGTGAACCAGTACCGTGAGGGAAAGGCGAAAAGAACCCCTGTGAGGGGAGTGAAATAGATCCTGAAACCGCATGCATACAAGCAGTGGGAGCCGACTTGTTCGGTGACTGCGTACCTTTTGTATAATGGGTCAGCGACTTACTGTTCGTGGCAAGCTTAACCGTATAGGGGAGGCGAAGGGAAACCGAGTCTGATAAGGGCGCATAGTCGCGGGCAGTAGACCCGAAACCGGGTGATCTAGTCATGCCCAGGGTGAAGGTGCGGTAACACGCACTGGAGGCCCGAACCCACTCCCGTTGCAAAGGTAGGGGATGAGGTGTGATTAGGAGTGAAAAGCTAATCGAACCCGGAGATAGCTGGTTCTCCTCGAAAGCTATTTAGGTAGCGCCTCATATGTATCCTCTCGGGGGTAGAGCACTGTTATGGCTAGGGGGTCATCGCGACTTACCAAACCATTGCAAACTCCGAATACCGAGACGGACTGTATGGGAGACACACGGCGGGTGCTAACGTCCGTCGTGAAAAGGGAAACAACCAA
>TRINITY_DN41_c0_g1_i3 len=310 path=[1:0-119 2:120-158 4:159-232 5:233-256 6:257-309]
ACTCCTGACTGACCGATAGTGAACCAGTACCGTGAGGGAAAGGCGAAAAGAACCCCTGTGAGGGGAGTGAAATAGATCCTGAAACCGCATGCATACAAGCAGTGGGAGCCGACTTGTTCGGTGACTGCGTACCTTTTGTATAATGGGTCAGCGACTTACATTCAGTAGCAAGGTTAACCGCATAGGGGAGCCGTAGAGAAATCGAGTCTTAATAGGGCGTTTAGTTGCTGGGTGTAGACCCGAAACCGGGTGATCTATCCATGAGCAGGTTGAAGGTTGGGTAACACTAACTGGAGGACCGAACCCACTG
>TRINITY_DN41_c0_g1_i4 len=491 path=[0:0-52 2:53-91 3:92-165 5:166-189 7:190-424 9:425-490]
GTGAAATAGAACCTGAAACCGTGTGCGTACAAGCAGTAGGAGCTCCGCAAGGAGTGACTGCGTACCTTTTGTATAATGGGTCAGCGACTTACTGTTCGTGGCAAGCTTAACCGTATAGGGGAGGCGAAGGGAAACCGAGTCTGATAAGGGCGCATAGTCGCGGGCAGTAGACCCGAAACCGGGTGATCTAGTCATGCCCAGGGTGAAGGTGCGGTAACACGCACTGGAGGCCCGAACCCACTCCCGTTGCAAAGGTAGGGGATGAGGTGTGATTAGGAGTGAAAAGCTAATCGAACCCGGAGATAGCTGGTTCTCCTCGAAAGCTATTTAGGTAGCGCCTCATATGTATCCTCTCGGGGGTAGAGCACTGTTATGGCTAGGGGGTCATCGCGACTTACCAAACCATTGCAAACTCCGAATACCGATGAGTGCGAGCTTGGGAGACAGACGTCGGGTGCTAACGTCCGGCGTCAAGAGGGAAACAACCCAGA
>TRINITY_DN38_c0_g1_i1 len=267 path=[0:0-31 6:32-84 10:85-106 11:107-224 13:225-266]
GTGAGACCAGGACGCTAGTTCTGGTGGAGTCGTCCTTGAAATACCACCCTGGTTTGTTTGAGGTTCTAACCTTGGTCCGTTATCCGGATCGGGGACAGTGCATGGTAGGCAGTTTGACTGGGGCGGTCTCCTCCCAAAGCGTAACGGAGGAGTTCGAAGGTACGCTAGTTACGGTCGGACATCGTGACGATAGTGCAATGGCATAAGCGTGCTTAACTGCGAGACTGACAAGTCGAGCAGATGCGAAAGCAGGACATAGTGATCAAG
>TRINITY_DN38_c0_g1_i3 len=429 path=[1:0-113 2:114-262 11:263-380 12:381-428]
GTAACGATGGCCACACTGTCTCCTCCAGAGACTCAGCGAAGTTGAAATGTTTGTGATGATGCAATCTCCCCGCGGAAAGACGGAAAGACCCCATGAACCTTTACTGTAGCTTTGCATTGGATTGTGAACCGGCCTGTGTAGGATAGGTGGGAGACGTTGAAGCGTGGTCGCCAGATCGCGTGGAGTCATCCTTGAAATACCACCCTGGTCTGTTTGCGGTTCTAACCTAGGTCCCTAATCGGGATCGGGGACCGTGCATGGTGGGCAGTTTGACTGGGGCGGTCTCCTCCCAAAGCGTAACGGAGGAGTTCGAAGGTACGCTAGTTACGGTCGGACATCGTGACGATAGTGCAATGGCATAAGCGTGCTTAACTGCGAGACCGACAAGTCGAGCAGGTACGAAAGTAGGACATAGTGATCCGGTGGTTC
>TRINITY_DN38_c0_g1_i5 len=273 path=[0:0-31 6:32-84 10:85-106 11:107-224 12:225-272]
GTGAGACCAGGACGCTAGTTCTGGTGGAGTCGTCCTTGAAATACCACCCTGGTTTGTTTGAGGTTCTAACCTTGGTCCGTTATCCGGATCGGGGACAGTGCATGGTAGGCAGTTTGACTGGGGCGGTCTCCTCCCAAAGCGTAACGGAGGAGTTCGAAGGTACGCTAGTTACGGTCGGACATCGTGACGATAGTGCAATGGCATAAGCGTGCTTAACTGCGAGACCGACAAGTCGAGCAGGTACGAAAGTAGGACATAGTGATCCGGTGGTTC
>TRINITY_DN38_c0_g1_i6 len=381 path=[1:0-113 3:114-161 5:162-186 8:187-227 9:228-240 10:241-262 11:263-380]
GTAACGATGGCCACACTGTCTCCTCCAGAGACTCAGCGAAGTTGAAATGTTTGTGATGATGCAATCTCCCCGCGGAAAGACGGAAAGACCCCATGAACCTTTACTGTAGCTTTGTATTGGATTTTGAACGGATCTGTGTAGGATAGGTGGGAGGCTTTGAAGTGAGGACGCTAGTTCTCATGGAGCCAACGTTGAAATACCACCCTGGTGTGTTTGAGGTTCTAACCTAGGTCCCTTATCGGGATCGGGGACAGTGCATGGTAGGCAGTTTGACTGGGGCGGTCTCCTCCCAAAGCGTAACGGAGGAGTTCGAAGGTACGCTAGTTACGGTCGGACATCGTGACGATAGTGCAATGGCATAAGCGTGCTTAACTGCGAGAC
>TRINITY_DN38_c0_g1_i7 len=429 path=[1:0-113 3:114-161 4:162-187 6:188-240 10:241-262 11:263-380 12:381-428]
GTAACGATGGCCACACTGTCTCCTCCAGAGACTCAGCGAAGTTGAAATGTTTGTGATGATGCAATCTCCCCGCGGAAAGACGGAAAGACCCCATGAACCTTTACTGTAGCTTTGTATTGGATTTTGAACGGATCTGTGTAGGATAGGTGGGAGGCTTTGAAGCGGGGACGCCAGTTCCCGTGGAGCCATCCTTGAAATACCACCCTGGTTTGTTTGAGGTTCTAACCTTGGTCCGTTATCCGGATCGGGGACAGTGCATGGTAGGCAGTTTGACTGGGGCGGTCTCCTCCCAAAGCGTAACGGAGGAGTTCGAAGGTACGCTAGTTACGGTCGGACATCGTGACGATAGTGCAATGGCATAAGCGTGCTTAACTGCGAGACCGACAAGTCGAGCAGGTACGAAAGTAGGACATAGTGATCCGGTGGTTC
>TRINITY_DN38_c0_g1_i8 len=423 path=[1:0-113 3:114-161 5:162-186 7:187-227 9:228-240 10:241-262 11:263-380 13:381-422]
GTAACGATGGCCACACTGTCTCCTCCAGAGACTCAGCGAAGTTGAAATGTTTGTGATGATGCAATCTCCCCGCGGAAAGACGGAAAGACCCCATGAACCTTTACTGTAGCTTTGTATTGGATTTTGAACGGATCTGTGTAGGATAGGTGGGAGGCTTTGAAGTGAGGACGCTAGTTCTCATGGAGCCGACGTTGAAATACCACCCTGGTGCGTTTGAGGTTCTAACCCAGGTCCCTTATCGGGATCGGGGACAGTGCATGGTAGGCAGTTTGACTGGGGCGGTCTCCTCCCAAAGCGTAACGGAGGAGTTCGAAGGTACGCTAGTTACGGTCGGACATCGTGACGATAGTGCAATGGCATAAGCGTGCTTAACTGCGAGACTGACAAGTCGAGCAGATGCGAAAGCAGGACATAGTGATCAAG
>TRINITY_DN72_c0_g1_i1 len=595 path=[0:0-594]
GACTCCTACGGGAGGCAGCAGTGGGGAATTTTCCGCAATGGGCGAAAGCCTGACGGAGCAATGCCGCGTGGAGGTAGAAGGCCCACGGGTCGTGAACTTCTTTTCCCGGAGAAGAAGCAATGACGGTATCTGGGGAATAAGCATCGGCTAACTCTGTGCCAGCAGCCGCGGTAATACAGAGGATGCAAGCGTTATCCGGAATGATTGGGCGTAAAGCGTCTGTAGGTGGCTTTTTAAGTCCGCCGTCAAATCCCAGGGCTCAACCCTGGACAGGCGGTGGAAACTACCAAGCTGGAGTACGGTAGGGGCAGAGGGAATTTCCGGTGGAGCGGTGAAATGCGTAGAGATCGGAAAGAACACCAACGGCGAAAGCACTCTGCTGGGCCGACACTGACACTGAGAGACGAAAGCTAGGGGAGCGAATGGGATTAGATACCCCAGTAGTCCTAGCCGTAAACGATGGATACTAGGCGCTGTGCGTATCGACCCGTGCAGTGCTGTAGCTAACGCGTTAAGTATCCCGCCTGGGGAGTACGTTCGCAAGAATGAAACTCAAAGGAATTGACGGGGGCCCGCACAAGCGGTGGAGCATGTG
>TRINITY_DN10_c0_g1_i10 len=1591 path=[27:0-371 28:372-382 30:383-440 33:441-476 34:477-503 36:504-679 37:680-803 39:804-1014 40:1015-1133 42:1134-1590]
CGTACCCCAAACCGACACAGGTGGTTGGGTAGAGAATACCAAGGCGCTTGAGAGAACTCGGGTGAAGGAACTAGGCAAAATGGCACCGTAACTTCGGGAGAAGGTGCGCCGGTGAGGGTGAAGGACTTGCTCCGTAAGCCCATGCCGGTCGAAGATACCAGGCCGCTGCGACTGTTTATTAAAAACACAGCACTCTGCAAACACGAAAGTGGACGTATAGGGTGTGACGCCTGCCCGGTGCCGGAAGGTTAATTGATGGGGTTAGCTAACGCGAAGCTCTTGATCGAAGCCCCGGTAAACGGCGGCCGTAACTATAACGGTCCTAAGGTAGCGAAATTCCTTGTCGGGTAAGTTCCGACCTGCACGAATGGCGTAACGATGGCGGCGCTGTCTCCACCCGAGACTCAGTGAAATTGAAATCGCTGTGAAGATGCAGTGTATCCGCGGCTAGACGGAAAGACCCCGTGAACCTTTACTATAGCTTTGCACTGGACTTTGAATTTGCTTGTGTAGGATAGGTGGGAGGCTTTGAAGCGTGGACGCCAGTTCGCGTGGAGCCAACCTTGAAATACCACCCTGGCAACTTTGAGGTTCTAACTCAGGTCCGTTATCCGGATCGAGGACAGTGTATGGTGGGTAGTTTGACTGGGGCGGTCTCCTCCTAAAGAGTAACGGAGGAGTACGAAGGTGCGCTCAGACCGGTCGGAAATCGGTCGTAGAGTATAAAGGCAAAAGCGCGCTTGACTGCGAGACAGACACGTCGAGCAGGTACGAAAGTAGGTCTTAGTGATCCGGTGGTTCTGTATGGAAGGGCCATCGCTCAACGGATAAAAGGTACTCCGGGGATAACAGGCTGATACCGCCCAAGAGTTCATATCGACGGCGGTGTTTGGCACCTCGATGTCGGCTCATCACATCCTGGGGCTGAAGCCGGTCCCAAGGGTATGGCTGTTCGCCATTTAAAGTGGTACGCGAGCTGGGTTTAGAACGTCGTGAGACAGTTCGGTCCCTATCTGCCGTGGACGTTTGAGATTTGAGAGGGGCTGCTCCTAGTACGAGAGGACCGGAGTGGACGAACCTCTGGTGTTCCGGTTGTCACGCCAGTGGCATTGCCGGGTAGCTATGTTCGGAATAGATAACCGCTGAAAGCATCTAAGCGGGAAACTAGCCTCAAGATGAGATCTCACTGGGACCTTGAGTCCCCTGAAGGGCCGTCGAAGACTACGACGTTGATAGGTTGGGTGTGTAAGCGCTGTGAGGCGTTGAGCTAACCAATACTAATTGCCCGTGAGGCTTGACCATATAACACCCAAGCAATTTGCTGACCTGAAAAGGCACCAGATTGCGGTGTGTGAAGACGAAATGAACCGAAAGTTCGACGTTCACAAAACACCGAAAGCTATCACATACCCAATTTGCTGAAGCGAGGCCACTTGGTCACGACTCAGTACCCGAATTTCTTGACGACCATAGAGCATTGGAACCACCTGATCCCATCCCGAACTCAGTAGTGAAACGATGCATCGCCGATGGTAGTGTGGGGTTTCCCCATGTGAGAGTAGGTCATCGTCAAGATTAAATTCCGAAACCC
>TRINITY_DN10_c0_g1_i12 len=1591 path=[27:0-371 28:372-382 30:383-440 33:441-476 34:477-503 36:504-679 37:680-803 39:804-1014 41:1015-1133 42:1134-1590]
CGTACCCCAAACCGACACAGGTGGTTGGGTAGAGAATACCAAGGCGCTTGAGAGAACTCGGGTGAAGGAACTAGGCAAAATGGCACCGTAACTTCGGGAGAAGGTGCGCCGGTGAGGGTGAAGGACTTGCTCCGTAAGCCCATGCCGGTCGAAGATACCAGGCCGCTGCGACTGTTTATTAAAAACACAGCACTCTGCAAACACGAAAGTGGACGTATAGGGTGTGACGCCTGCCCGGTGCCGGAAGGTTAATTGATGGGGTTAGCTAACGCGAAGCTCTTGATCGAAGCCCCGGTAAACGGCGGCCGTAACTATAACGGTCCTAAGGTAGCGAAATTCCTTGTCGGGTAAGTTCCGACCTGCACGAATGGCGTAACGATGGCGGCGCTGTCTCCACCCGAGACTCAGTGAAATTGAAATCGCTGTGAAGATGCAGTGTATCCGCGGCTAGACGGAAAGACCCCGTGAACCTTTACTATAGCTTTGCACTGGACTTTGAATTTGCTTGTGTAGGATAGGTGGGAGGCTTTGAAGCGTGGACGCCAGTTCGCGTGGAGCCAACCTTGAAATACCACCCTGGCAACTTTGAGGTTCTAACTCAGGTCCGTTATCCGGATCGAGGACAGTGTATGGTGGGTAGTTTGACTGGGGCGGTCTCCTCCTAAAGAGTAACGGAGGAGTACGAAGGTGCGCTCAGACCGGTCGGAAATCGGTCGTAGAGTATAAAGGCAAAAGCGCGCTTGACTGCGAGACAGACACGTCGAGCAGGTACGAAAGTAGGTCTTAGTGATCCGGTGGTTCTGTATGGAAGGGCCATCGCTCAACGGATAAAAGGTACTCCGGGGATAACAGGCTGATACCGCCCAAGAGTTCATATCGACGGCGGTGTTTGGCACCTCGATGTCGGCTCATCACATCCTGGGGCTGAAGCCGGTCCCAAGGGTATGGCTGTTCGCCATTTAAAGTGGTACGCGAGCTGGGTTTAGAACGTCGTGAGACAGTTCGGTCCCTATCTACCGTGGGCGTTGGAAATTTGAGAGGATCTGCTCCTAGTACGAGAGGACCAGAGTGGACGAACCTCTGGTGTACCGGTTGTGACGCCAGTCGCATCGCCGGGTAGCTATGTTCGGAAGGGATAACCGCTGAAAGCATCTAAGCGGGAAACTAGCCTCAAGATGAGATCTCACTGGGACCTTGAGTCCCCTGAAGGGCCGTCGAAGACTACGACGTTGATAGGTTGGGTGTGTAAGCGCTGTGAGGCGTTGAGCTAACCAATACTAATTGCCCGTGAGGCTTGACCATATAACACCCAAGCAATTTGCTGACCTGAAAAGGCACCAGATTGCGGTGTGTGAAGACGAAATGAACCGAAAGTTCGACGTTCACAAAACACCGAAAGCTATCACATACCCAATTTGCTGAAGCGAGGCCACTTGGTCACGACTCAGTACCCGAATTTCTTGACGACCATAGAGCATTGGAACCACCTGATCCCATCCCGAACTCAGTAGTGAAACGATGCATCGCCGATGGTAGTGTGGGGTTTCCCCATGTGAGAGTAGGTCATCGTCAAGATTAAATTCCGAAACCC
>TRINITY_DN10_c0_g1_i13 len=1674 path=[4:0-93 5:94-207 6:208-841 9:842-928 12:929-929 13:930-960 15:961-1035 18:1036-1048 19:1049-1064 21:1065-1080 22:1081-1081 24:1082-1105 26:1106-1301 27:1302-1673]
GGAACGCTCTGGAAAGTGCGGCCATAGTGGGTGATAGCCCTGTACGCGAAAATCTCTTAGTCATGAAATCGAGTAGGACGGAGCACGAGAAACTTTGTCTGAATATGGGGGGACCATCCTCCAAGGCTAAATACTCCTGACTGACCGATAGTGAACCAGTACCGTGAGGGAAAGGCGAAAAGAACCCCGGAGAGGGGAGTGAAATAGATCCTGAAACCGTATGCGTACAAGCAGTGGGAGCCTACTTTGTTAGGTGACTGCGTACCTTTTGTATAATGGGTCAGCGACTTATTTTCAGTGGCGAGCTTAACCGAATAGGGGAGGCGTAGCGAAAGCGAGTCTTAATAGGGCGTTTAGTCGCTGGGTATAGACCCGAAACCGGGCGATCTATCCATGGGCAGGTTGAAGGTTGGGTAACACTAACTGGAGGACCGAACCGACTACCGTTGAAAAGTTAGCGGATGACCTGTGGATCGGAGTGAAAGGCTAATCAAGCTCGGAGATAGCTGGTTCTCCTCGAAAGCTATTTAGGTAGCGCCTCATGTATCACTGTAGGGGGTAGAGCACTGTTTCGGCTAGGGGGTCATCCCGACTTACCAAACCGATGCAAACTCCGAATACCTACAAGTGCCGAGCATGGGAGACACACGGCGGGTGCTAACGTCCGTCGTGAAAAGGGAAACAACCCAGACCGTCAGCTAAGGTCCCAAAGTTATGGTTAAGTGGGAAACGATGTGGGAAGGCTTAGACAGCTAGGAGGTTGGCTTAGAAGCAGCCACCCTTTAAAGAAAGCGTAATAGCTCACTAGTCGAGTCGGCCTGCGCGGAAGATGTAACGGGGCTAAAACTATATGCCGAAGCTGCGGATTTGCAATTTATTGCAAGTGGTAGGGGAGCGTTCTGTAAGCCGATGAAGGTGTATTGAGAAGTATGCTGGAGGTATCAGAAGTGCGAATGCTGACGTGAGTAACGACAATGCGAGTGAAAAACTCGCACGCTGAAAGACCAAGGGTTCCAGTCCAACGTTAATCGGGGCTGGGTGAGTCGACCCCTAAGGCGAGGCCGAAAGGCGTAGTCGATGGGAAACAGGTTAATATTCCTGTACTTCTGGTTATTGCGATGGAGGGACGGAGAAGGCTAGGCCAGCTTGGCGTTGGTTGTCCAAGTTTAAGGTGGTAGGCTGGAATCTTAGGTAAATCCGGGATTCTAAGGCCGAGAGCTGATGACGAGTTGTCTTTTAGATGACGAAGTGGTTGATGCCATGCTTCCAAGAAAAGCTTCTAAGCTTCAGGTAACCAGGAACCGTACCCCAAACCGACACAGGTGGTTGGGTAGAGAATACCAAGGCGCTTGAGAGAACTCGGGTGAAGGAACTAGGCAAAATGGCACCGTAACTTCGGGAGAAGGTGCGCCGGTGAGGGTGAAGGACTTGCTCCGTAAGCCCATGCCGGTCGAAGATACCAGGCCGCTGCGACTGTTTATTAAAAACACAGCACTCTGCAAACACGAAAGTGGACGTATAGGGTGTGACGCCTGCCCGGTGCCGGAAGGTTAATTGATGGGGTTAGCTAACGCGAAGCTCTTGATCGAAGCCCCGGTAAACGGCGGCCGTAACTATAACGGTCCTAAGGTAGCGAAATTCCTTGTCGGGTAAGTTCCGACCTGCACGAATGGC
>TRINITY_DN10_c0_g1_i16 len=1547 path=[0:0-229 5:230-343 7:344-1183 19:1184-1199 21:1200-1215 23:1216-1546]
GATGAATACATAGTCATACGAGGCGAACGAGGGGAAGTGAAACATCTCAGTACCCTTAGGAAAAGAAATCAATTGAGATTCCCTCAGTAGCGGCGAGCGAACGGGGAAAAGCCCATTAAGTCATATCAGTTTTAGTGGAATGCTCTGGGAAGTGCAACCATAGTGGGTGATAGTCCTGTACACGAAAGGGCTGATATGATGATGTCGAGTAGGGCGGGGCACGTGAAACCTTGTCTGAATATGGGGGGACCATCCTCCAAGGCTAAATACTCCTGACTGACCGATAGTGAACCAGTACCGTGAGGGAAAGGCGAAAAGAACCCCGGAGAGGGGAGTGAAATAGAACCTGAAACCGTGTGCCTACAACCGGTCGAAGCACTTTATATGTGTGACGACGTGCTTTTTGTAGAACGAGCCAACGAGTTACGATATGTAGCGAGGTTAAGTACTTAAGGTACGGAGCCGAAGGGAAACCGAGTCTGAATAGGGCGCAAAGTTGCATGTCGTAGACCCGAAACCGGGTGACCTATCCATGGCCAGGATGATGCGAGAGTAAAATCTCGTGGAGGTCCGAACCACGTTGGTGTTGAAAAACCATGGGATGAGCTGTGGATAGCGGAGAAATTCCAATCGAACTTGGAGATAGCTGGTTCTCTCTGAAATAGCTTTAGGGCTAGCCTCGGAATGAAGCGTGTTGGAGGTAGAGCACTGTTTTGGTGCGGGGCCCATCTTGGGTTACCAAATTAAGATAAACTCCGAATGCCAATCACGTATGTCCGGGAGTCAGACAGTGAGTGATAAGATCCATTGTCGAAAGGGGAACAGCCCAGATCGTCAGTTAAGGTCCCTAAGTGTGTGTTAAGTGGAAAAGGATGTGGAGTTGCATAGACAACTAGGATGTTGGCTCAGAAGCAGCCACCATTTAAAGAGTGCGTAATAGCTCACTAGTCGAGTGATTCTGCGCCGAAAATGTACCGGGGCTAAACACACCACCGAAACTACGGGTGCCACGTAAGTGGCGCGATAGGAGAGCGTTCTATGGGCGATGAAGTCAGACCGTGAGGACTGGTGGAGCGCATAGAAGTGAGAATGCCGGTATGAGTAGCGAAAGACAGGTGAGAATCCTGTCCACCGTATGACTAAGGTTTCCTGGGGAAGGCTCGTCCTCCCAGGGTTAGTCGGGACCTAAGGCGAGGCCGAAAGGCGTAGTCGATGGCTAACAGGTTGAGATTCCTGTACCAGGTGAACATGTTTGAACGATGGAGGGACGCAGAAGGCTAACGGATCCCAGCTGCTGGAAATGCTGGGTTAAGTAATAAGTCTTGAATCGAGTTAAATGCTTGATTCTATACGGACAAGTTACGATGAGGATCGAAATAAAGTAGAGAAGTCCGTGATGTCACGCTGCCAAGAAAAGCTTCTAGTTAGTGTTTACCTGCCCGTACCGCAAACCAACACAGGTAGTCGAGGAGAGCATCCTAAGGTGAGCGAGTGAACTCTCGTTAAGGAACTCGGCAAAATGACCCCGTAACTTCGGGAGAAGGGGT
>TRINITY_DN10_c0_g1_i17 len=2050 path=[1:0-508 2:509-535 4:536-629 5:630-743 6:744-1377 9:1378-1464 12:1465-1465 13:1466-1496 15:1497-1571 18:1572-1584 19:1585-1600 20:1601-2049]
TACTGCTTCTAGACGTTGAAAGCTTAGAAATGAGCATTCCATCAGTGTGATGGTGAATGTTGATTTCTAGTCTTTGATTAGATCGTTCTTTAAAAATTTGGGTATGTGATAGAAAGATAGACTGAACGTTACTTTCACTGGTAACGGATCAGGCTAAGGTAAAATTTGTGAGTTCTCTTAATTGAGAAATTCGAATTTTCGGCGAATGTCGTCTTCACAGTATAACCAGATTGCTTGGGGTTATATGGTCAAGTGAAGAAGCGCATACGGTGGATGCCTTGGCAGTCAGAGGCGATGAAAGACGTGGTAGCCTGCGAAAAGCTTCGGGGAGTCGGCAAACAGACTTTGATCCGGAGATGTCTGAATGGGGGAACCCAGCCATCATAAGATGGTTACCTTACACTGAATACATAGGTGTAAGGGGCGAACCAGGGGAACTGAAACATCTAAGTACCCTGAGGAAAAGAAATCAACCGAGATTCCCTTAGTAGTGGCGAGCGAACGGGGACTAGCCCTTAAGTGGCTTTGAGATTAGCGGAACGCTCTGGAAAGTGCGGCCATAGTGGGTGATAGCCCTGTACGCGAAAATCTCTTAGTCATGAAATCGAGTAGGACGGAGCACGAGAAACTTTGTCTGAATATGGGGGGACCATCCTCCAAGGCTAAATACTCCTGACTGACCGATAGTGAACCAGTACCGTGAGGGAAAGGCGAAAAGAACCCCGGAGAGGGGAGTGAAATAGATCCTGAAACCGTATGCGTACAAGCAGTGGGAGCCTACTTTGTTAGGTGACTGCGTACCTTTTGTATAATGGGTCAGCGACTTATTTTCAGTGGCGAGCTTAACCGAATAGGGGAGGCGTAGCGAAAGCGAGTCTTAATAGGGCGTTTAGTCGCTGGGTATAGACCCGAAACCGGGCGATCTATCCATGGGCAGGTTGAAGGTTGGGTAACACTAACTGGAGGACCGAACCGACTACCGTTGAAAAGTTAGCGGATGACCTGTGGATCGGAGTGAAAGGCTAATCAAGCTCGGAGATAGCTGGTTCTCCTCGAAAGCTATTTAGGTAGCGCCTCATGTATCACTGTAGGGGGTAGAGCACTGTTTCGGCTAGGGGGTCATCCCGACTTACCAAACCGATGCAAACTCCGAATACCTACAAGTGCCGAGCATGGGAGACACACGGCGGGTGCTAACGTCCGTCGTGAAAAGGGAAACAACCCAGACCGTCAGCTAAGGTCCCAAAGTTATGGTTAAGTGGGAAACGATGTGGGAAGGCTTAGACAGCTAGGAGGTTGGCTTAGAAGCAGCCACCCTTTAAAGAAAGCGTAATAGCTCACTAGTCGAGTCGGCCTGCGCGGAAGATGTAACGGGGCTAAAACTATATGCCGAAGCTGCGGATTTGCAATTTATTGCAAGTGGTAGGGGAGCGTTCTGTAAGCCGATGAAGGTGTATTGAGAAGTATGCTGGAGGTATCAGAAGTGCGAATGCTGACGTGAGTAACGACAATGCGAGTGAAAAACTCGCACGCTGAAAGACCAAGGGTTCCAGTCCAACGTTAATCGGGGCTGGGTGAGTCGACCCCTAAGGCGAGGCCGAGAGGCGTAGTCGATGGGAAATTGGTTAATATTCCAATACTTCTATGTAATGCGATGAGAGGACGGAGAAGGTTAAGTCAGCCTGGCGTTGGTTGTCCAGGTGGAAGGTTGTAGGCATGTATCTTAGGCAAATCCGGGGTACTCTATGCTGAGAACTGATAGCAAGCTGTACTTGTACAGTGAAGTGGCTGATACCATGCTTCCAGGAAAAGTCTCTAAGCTTCAGTTACATAGGAATCGTACCCGAAACCGACACAGGTGGTCAGGTCGAGTAGACCAAAGCGCTTGAGAGAACTCTGCTGAAGGAACTAGGCAAAATGGTACCGTAACTTCGGGAGAAGGTACGCTGCCGACGGTGATAGGATTTACTCCTTGAGCTATTGGCAGCCACAGAAACCAGGCCCCTGCAACTGTTTATTAAAAACATAGCACTCTGCAAACACGAAAGTG
>TRINITY_DN10_c0_g1_i2 len=2313 path=[1:0-508 3:509-535 4:536-629 5:630-743 6:744-1377 8:1378-1451 10:1452-1463 13:1464-1494 14:1495-1496 16:1497-1615 24:1616-1639 26:1640-1835 27:1836-2207 28:2208-2218 30:2219-2276 33:2277-2312]
TACTGCTTCTAGACGTTGAAAGCTTAGAAATGAGCATTCCATCAGTGTGATGGTGAATGTTGATTTCTAGTCTTTGATTAGATCGTTCTTTAAAAATTTGGGTATGTGATAGAAAGATAGACTGAACGTTACTTTCACTGGTAACGGATCAGGCTAAGGTAAAATTTGTGAGTTCTCTTAATTGAGAAATTCGAATTTTCGGCGAATGTCGTCTTCACAGTATAACCAGATTGCTTGGGGTTATATGGTCAAGTGAAGAAGCGCATACGGTGGATGCCTTGGCAGTCAGAGGCGATGAAAGACGTGGTAGCCTGCGAAAAGCTTCGGGGAGTCGGCAAACAGACTTTGATCCGGAGATGTCTGAATGGGGGAACCCAGCCATCATAAGATGGTTACCTTACACTGAATACATAGGTGTAAGGGGCGAACCAGGGGAACTGAAACATCTAAGTACCCTGAGGAAAAGAAATCAACCGAGATTCCCTTAGTAGTGGCGAGCGAACGGGGACCAGCCCTTAAGTTGGTTTGAGATTAGTGGAACGCTCTGGAAAGTGCGGCCATAGTGGGTGATAGCCCTGTACGCGAAAATCTCTTAGTCATGAAATCGAGTAGGACGGAGCACGAGAAACTTTGTCTGAATATGGGGGGACCATCCTCCAAGGCTAAATACTCCTGACTGACCGATAGTGAACCAGTACCGTGAGGGAAAGGCGAAAAGAACCCCGGAGAGGGGAGTGAAATAGATCCTGAAACCGTATGCGTACAAGCAGTGGGAGCCTACTTTGTTAGGTGACTGCGTACCTTTTGTATAATGGGTCAGCGACTTATTTTCAGTGGCGAGCTTAACCGAATAGGGGAGGCGTAGCGAAAGCGAGTCTTAATAGGGCGTTTAGTCGCTGGGTATAGACCCGAAACCGGGCGATCTATCCATGGGCAGGTTGAAGGTTGGGTAACACTAACTGGAGGACCGAACCGACTACCGTTGAAAAGTTAGCGGATGACCTGTGGATCGGAGTGAAAGGCTAATCAAGCTCGGAGATAGCTGGTTCTCCTCGAAAGCTATTTAGGTAGCGCCTCATGTATCACTGTAGGGGGTAGAGCACTGTTTCGGCTAGGGGGTCATCCCGACTTACCAAACCGATGCAAACTCCGAATACCTACAAGTGCCGAGCATGGGAGACACACGGCGGGTGCTAACGTCCGTCGTGAAAAGGGAAACAACCCAGACCGTCAGCTAAGGTCCCAAAGTTATGGTTAAGTGGGAAACGATGTGGGAAGGCTTAGACAGCTAGGAGGTTGGCTTAGAAGCAGCCACCCTTTAAAGAAAGCGTAATAGCTCACTAGTCGAGTCGGCCTGCGCGGAAGATGTAACGGGGCTCAAACCATACACCGAAGCTACGGGTATCACGTAAGTGATGCGGTAGAGGAGCGTTCTGTAAGCCTGTGAAGGTGAGTTGAGAAGCTTGCTGGAGGTATCAGAAGTGCGAATGCTGACATGAGTAACGACAATGGGTGTGAAAAACACCCACGCCGAAAGACCAAGGTTTCCTGCGCAACGTTAATCGACGCAGGGTTAGTCGGTCCCTAAGGCGAGGCTGAAAAGCGTAGTCGATGGAAAACAGGTTAATATTCCTGTACTTCTGGTTATTGCGATGGAGGGACGGAGAAGGCTAGGCCAGCTTGGCGTTGGTTGTCCAAGTTTAAGGTGGTAGGCTGGAATCTTAGGTAAATCCGGGATTCTAAGGCCGAGAGCTGATGACGAGTTGTCTTTTAGATGACGAAGTGGTTGATGCCATGCTTCCAAGAAAAGCTTCTAAGCTTCAGGTAACCAGGAACCGTACCCCAAACCGACACAGGTGGTTGGGTAGAGAATACCAAGGCGCTTGAGAGAACTCGGGTGAAGGAACTAGGCAAAATGGCACCGTAACTTCGGGAGAAGGTGCGCCGGTGAGGGTGAAGGACTTGCTCCGTAAGCCCATGCCGGTCGAAGATACCAGGCCGCTGCGACTGTTTATTAAAAACACAGCACTCTGCAAACACGAAAGTGGACGTATAGGGTGTGACGCCTGCCCGGTGCCGGAAGGTTAATTGATGGGGTTAGCTAACGCGAAGCTCTTGATCGAAGCCCCGGTAAACGGCGGCCGTAACTATAACGGTCCTAAGGTAGCGAAATTCCTTGTCGGGTAAGTTCCGACCTGCACGAATGGCGTAACGATGGCGGCGCTGTCTCCACCCGAGACTCAGTGAAATTGAAATCGCTGTGAAGATGCAGTGTATCCGCGGCTAGACGGAAAGACCCCGTGAACCTTTACT
>TRINITY_DN10_c0_g1_i22 len=2313 path=[1:0-508 2:509-535 4:536-629 5:630-743 6:744-1377 8:1378-1451 10:1452-1463 13:1464-1494 14:1495-1496 16:1497-1615 24:1616-1639 26:1640-1835 27:1836-2207 28:2208-2218 30:2219-2276 33:2277-2312]
TACTGCTTCTAGACGTTGAAAGCTTAGAAATGAGCATTCCATCAGTGTGATGGTGAATGTTGATTTCTAGTCTTTGATTAGATCGTTCTTTAAAAATTTGGGTATGTGATAGAAAGATAGACTGAACGTTACTTTCACTGGTAACGGATCAGGCTAAGGTAAAATTTGTGAGTTCTCTTAATTGAGAAATTCGAATTTTCGGCGAATGTCGTCTTCACAGTATAACCAGATTGCTTGGGGTTATATGGTCAAGTGAAGAAGCGCATACGGTGGATGCCTTGGCAGTCAGAGGCGATGAAAGACGTGGTAGCCTGCGAAAAGCTTCGGGGAGTCGGCAAACAGACTTTGATCCGGAGATGTCTGAATGGGGGAACCCAGCCATCATAAGATGGTTACCTTACACTGAATACATAGGTGTAAGGGGCGAACCAGGGGAACTGAAACATCTAAGTACCCTGAGGAAAAGAAATCAACCGAGATTCCCTTAGTAGTGGCGAGCGAACGGGGACTAGCCCTTAAGTGGCTTTGAGATTAGCGGAACGCTCTGGAAAGTGCGGCCATAGTGGGTGATAGCCCTGTACGCGAAAATCTCTTAGTCATGAAATCGAGTAGGACGGAGCACGAGAAACTTTGTCTGAATATGGGGGGACCATCCTCCAAGGCTAAATACTCCTGACTGACCGATAGTGAACCAGTACCGTGAGGGAAAGGCGAAAAGAACCCCGGAGAGGGGAGTGAAATAGATCCTGAAACCGTATGCGTACAAGCAGTGGGAGCCTACTTTGTTAGGTGACTGCGTACCTTTTGTATAATGGGTCAGCGACTTATTTTCAGTGGCGAGCTTAACCGAATAGGGGAGGCGTAGCGAAAGCGAGTCTTAATAGGGCGTTTAGTCGCTGGGTATAGACCCGAAACCGGGCGATCTATCCATGGGCAGGTTGAAGGTTGGGTAACACTAACTGGAGGACCGAACCGACTACCGTTGAAAAGTTAGCGGATGACCTGTGGATCGGAGTGAAAGGCTAATCAAGCTCGGAGATAGCTGGTTCTCCTCGAAAGCTATTTAGGTAGCGCCTCATGTATCACTGTAGGGGGTAGAGCACTGTTTCGGCTAGGGGGTCATCCCGACTTACCAAACCGATGCAAACTCCGAATACCTACAAGTGCCGAGCATGGGAGACACACGGCGGGTGCTAACGTCCGTCGTGAAAAGGGAAACAACCCAGACCGTCAGCTAAGGTCCCAAAGTTATGGTTAAGTGGGAAACGATGTGGGAAGGCTTAGACAGCTAGGAGGTTGGCTTAGAAGCAGCCACCCTTTAAAGAAAGCGTAATAGCTCACTAGTCGAGTCGGCCTGCGCGGAAGATGTAACGGGGCTCAAACCATACACCGAAGCTACGGGTATCACGTAAGTGATGCGGTAGAGGAGCGTTCTGTAAGCCTGTGAAGGTGAGTTGAGAAGCTTGCTGGAGGTATCAGAAGTGCGAATGCTGACATGAGTAACGACAATGGGTGTGAAAAACACCCACGCCGAAAGACCAAGGTTTCCTGCGCAACGTTAATCGACGCAGGGTTAGTCGGTCCCTAAGGCGAGGCTGAAAAGCGTAGTCGATGGAAAACAGGTTAATATTCCTGTACTTCTGGTTATTGCGATGGAGGGACGGAGAAGGCTAGGCCAGCTTGGCGTTGGTTGTCCAAGTTTAAGGTGGTAGGCTGGAATCTTAGGTAAATCCGGGATTCTAAGGCCGAGAGCTGATGACGAGTTGTCTTTTAGATGACGAAGTGGTTGATGCCATGCTTCCAAGAAAAGCTTCTAAGCTTCAGGTAACCAGGAACCGTACCCCAAACCGACACAGGTGGTTGGGTAGAGAATACCAAGGCGCTTGAGAGAACTCGGGTGAAGGAACTAGGCAAAATGGCACCGTAACTTCGGGAGAAGGTGCGCCGGTGAGGGTGAAGGACTTGCTCCGTAAGCCCATGCCGGTCGAAGATACCAGGCCGCTGCGACTGTTTATTAAAAACACAGCACTCTGCAAACACGAAAGTGGACGTATAGGGTGTGACGCCTGCCCGGTGCCGGAAGGTTAATTGATGGGGTTAGCTAACGCGAAGCTCTTGATCGAAGCCCCGGTAAACGGCGGCCGTAACTATAACGGTCCTAAGGTAGCGAAATTCCTTGTCGGGTAAGTTCCGACCTGCACGAATGGCGTAACGATGGCGGCGCTGTCTCCACCCGAGACTCAGTGAAATTGAAATCGCTGTGAAGATGCAGTGTATCCGCGGCTAGACGGAAAGACCCCGTGAACCTTTACT
>TRINITY_DN10_c0_g1_i23 len=2210 path=[1:0-508 3:509-535 4:536-629 5:630-743 6:744-1377 9:1378-1464 12:1465-1465 13:1466-1496 14:1497-1498 17:1499-1571 18:1572-1584 19:1585-1600 21:1601-1616 22:1617-1617 24:1618-1641 26:1642-1837 27:1838-2209]
TACTGCTTCTAGACGTTGAAAGCTTAGAAATGAGCATTCCATCAGTGTGATGGTGAATGTTGATTTCTAGTCTTTGATTAGATCGTTCTTTAAAAATTTGGGTATGTGATAGAAAGATAGACTGAACGTTACTTTCACTGGTAACGGATCAGGCTAAGGTAAAATTTGTGAGTTCTCTTAATTGAGAAATTCGAATTTTCGGCGAATGTCGTCTTCACAGTATAACCAGATTGCTTGGGGTTATATGGTCAAGTGAAGAAGCGCATACGGTGGATGCCTTGGCAGTCAGAGGCGATGAAAGACGTGGTAGCCTGCGAAAAGCTTCGGGGAGTCGGCAAACAGACTTTGATCCGGAGATGTCTGAATGGGGGAACCCAGCCATCATAAGATGGTTACCTTACACTGAATACATAGGTGTAAGGGGCGAACCAGGGGAACTGAAACATCTAAGTACCCTGAGGAAAAGAAATCAACCGAGATTCCCTTAGTAGTGGCGAGCGAACGGGGACCAGCCCTTAAGTTGGTTTGAGATTAGTGGAACGCTCTGGAAAGTGCGGCCATAGTGGGTGATAGCCCTGTACGCGAAAATCTCTTAGTCATGAAATCGAGTAGGACGGAGCACGAGAAACTTTGTCTGAATATGGGGGGACCATCCTCCAAGGCTAAATACTCCTGACTGACCGATAGTGAACCAGTACCGTGAGGGAAAGGCGAAAAGAACCCCGGAGAGGGGAGTGAAATAGATCCTGAAACCGTATGCGTACAAGCAGTGGGAGCCTACTTTGTTAGGTGACTGCGTACCTTTTGTATAATGGGTCAGCGACTTATTTTCAGTGGCGAGCTTAACCGAATAGGGGAGGCGTAGCGAAAGCGAGTCTTAATAGGGCGTTTAGTCGCTGGGTATAGACCCGAAACCGGGCGATCTATCCATGGGCAGGTTGAAGGTTGGGTAACACTAACTGGAGGACCGAACCGACTACCGTTGAAAAGTTAGCGGATGACCTGTGGATCGGAGTGAAAGGCTAATCAAGCTCGGAGATAGCTGGTTCTCCTCGAAAGCTATTTAGGTAGCGCCTCATGTATCACTGTAGGGGGTAGAGCACTGTTTCGGCTAGGGGGTCATCCCGACTTACCAAACCGATGCAAACTCCGAATACCTACAAGTGCCGAGCATGGGAGACACACGGCGGGTGCTAACGTCCGTCGTGAAAAGGGAAACAACCCAGACCGTCAGCTAAGGTCCCAAAGTTATGGTTAAGTGGGAAACGATGTGGGAAGGCTTAGACAGCTAGGAGGTTGGCTTAGAAGCAGCCACCCTTTAAAGAAAGCGTAATAGCTCACTAGTCGAGTCGGCCTGCGCGGAAGATGTAACGGGGCTAAAACTATATGCCGAAGCTGCGGATTTGCAATTTATTGCAAGTGGTAGGGGAGCGTTCTGTAAGCCGATGAAGGTGTATTGAGAAGTATGCTGGAGGTATCAGAAGTGCGAATGCTGACATAAGTAACGATAAAGCGGGTGAAAAGCCCGCTCGCCGGAAGACCAAGGGTTCCTGTCCAACGTTAATCGGGGCAGGGTGAGTCGACCCCTAAGGCGAGGCCGAAAGGCGTAGTCGATGGGAAACAGGTTAATATTCCTGTACTTCTGGTTATTGCGATGGAGGGACGGAGAAGGCTAGGCCAGCTTGGCGTTGGTTGTCCAAGTTTAAGGTGGTAGGCTGGAATCTTAGGTAAATCCGGGATTCTAAGGCCGAGAGCTGATGACGAGTTGTCTTTTAGATGACGAAGTGGTTGATGCCATGCTTCCAAGAAAAGCTTCTAAGCTTCAGGTAACCAGGAACCGTACCCCAAACCGACACAGGTGGTTGGGTAGAGAATACCAAGGCGCTTGAGAGAACTCGGGTGAAGGAACTAGGCAAAATGGCACCGTAACTTCGGGAGAAGGTGCGCCGGTGAGGGTGAAGGACTTGCTCCGTAAGCCCATGCCGGTCGAAGATACCAGGCCGCTGCGACTGTTTATTAAAAACACAGCACTCTGCAAACACGAAAGTGGACGTATAGGGTGTGACGCCTGCCCGGTGCCGGAAGGTTAATTGATGGGGTTAGCTAACGCGAAGCTCTTGATCGAAGCCCCGGTAAACGGCGGCCGTAACTATAACGGTCCTAAGGTAGCGAAATTCCTTGTCGGGTAAGTTCCGACCTGCACGAATGGC
>TRINITY_DN10_c0_g1_i24 len=477 path=[27:0-371 28:372-382 31:383-437 32:438-440 33:441-476]
CGTACCCCAAACCGACACAGGTGGTTGGGTAGAGAATACCAAGGCGCTTGAGAGAACTCGGGTGAAGGAACTAGGCAAAATGGCACCGTAACTTCGGGAGAAGGTGCGCCGGTGAGGGTGAAGGACTTGCTCCGTAAGCCCATGCCGGTCGAAGATACCAGGCCGCTGCGACTGTTTATTAAAAACACAGCACTCTGCAAACACGAAAGTGGACGTATAGGGTGTGACGCCTGCCCGGTGCCGGAAGGTTAATTGATGGGGTTAGCTAACGCGAAGCTCTTGATCGAAGCCCCGGTAAACGGCGGCCGTAACTATAACGGTCCTAAGGTAGCGAAATTCCTTGTCGGGTAAGTTCCGACCTGCACGAATGGCGTAACGATGGCCACACTGTCTCCTCCCGAGACTCAGCGAAGTTGAAATGTTTGTGATGATGCAATCTACCCGCGGCTAGACGGAAAGACCCCGTGAACCTTTACT
>TRINITY_DN10_c0_g1_i25 len=1461 path=[6:0-633 8:634-707 11:708-718 12:719-719 13:720-750 14:751-752 17:753-825 18:826-838 19:839-854 21:855-870 22:871-871 24:872-895 25:896-1088 27:1089-1460]
TCCTGAAACCGTATGCGTACAAGCAGTGGGAGCCTACTTTGTTAGGTGACTGCGTACCTTTTGTATAATGGGTCAGCGACTTATTTTCAGTGGCGAGCTTAACCGAATAGGGGAGGCGTAGCGAAAGCGAGTCTTAATAGGGCGTTTAGTCGCTGGGTATAGACCCGAAACCGGGCGATCTATCCATGGGCAGGTTGAAGGTTGGGTAACACTAACTGGAGGACCGAACCGACTACCGTTGAAAAGTTAGCGGATGACCTGTGGATCGGAGTGAAAGGCTAATCAAGCTCGGAGATAGCTGGTTCTCCTCGAAAGCTATTTAGGTAGCGCCTCATGTATCACTGTAGGGGGTAGAGCACTGTTTCGGCTAGGGGGTCATCCCGACTTACCAAACCGATGCAAACTCCGAATACCTACAAGTGCCGAGCATGGGAGACACACGGCGGGTGCTAACGTCCGTCGTGAAAAGGGAAACAACCCAGACCGTCAGCTAAGGTCCCAAAGTTATGGTTAAGTGGGAAACGATGTGGGAAGGCTTAGACAGCTAGGAGGTTGGCTTAGAAGCAGCCACCCTTTAAAGAAAGCGTAATAGCTCACTAGTCGAGTCGGCCTGCGCGGAAGATGTAACGGGGCTCAAACCATACACCGAAGCTACGGGTATCACGTAAGTGATGCGGTAGAGGAGCGTTCTGTAAGCCTGTGAAGGTGTGCTGTGAGGCATGCTGGAGGTATCAGAAGTGCGAATGCTGACATAAGTAACGATAAAGCGGGTGAAAAGCCCGCTCGCCGGAAGACCAAGGGTTCCTGTCCAACGTTAATCGGGGCAGGGTGAGTCGACCCCTAAGGCGAGGCCGAAAGGCGTAGTCGATGGGAAACAGGTTAATATTCCTGTACTTGGTGTTACTGCGAAGGGGGGACGGAGAAGGCTATGTTGGCCGGGCGACGGTTGTCCCGGTTTAAGCGTGTAGGCTGGTTTTCCAGGCAAATCCGGAAAATCAAGGCTGAGGCGTGATGACGAGGCACTACGGTGCTGAAGCAACAAATGCCCTGCTTCCAGGAAAAGCCTCTAAGCATCAGGTAACATCAAATCGTACCCCAAACCGACACAGGTGGTTGGGTAGAGAATACCAAGGCGCTTGAGAGAACTCGGGTGAAGGAACTAGGCAAAATGGCACCGTAACTTCGGGAGAAGGTGCGCCGGTGAGGGTGAAGGACTTGCTCCGTAAGCCCATGCCGGTCGAAGATACCAGGCCGCTGCGACTGTTTATTAAAAACACAGCACTCTGCAAACACGAAAGTGGACGTATAGGGTGTGACGCCTGCCCGGTGCCGGAAGGTTAATTGATGGGGTTAGCTAACGCGAAGCTCTTGATCGAAGCCCCGGTAAACGGCGGCCGTAACTATAACGGTCCTAAGGTAGCGAAATTCCTTGTCGGGTAAGTTCCGACCTGCACGAATGGC
>TRINITY_DN10_c0_g1_i4 len=1591 path=[27:0-371 28:372-382 30:383-440 33:441-476 34:477-503 36:504-679 38:680-803 39:804-1014 41:1015-1133 42:1134-1590]
CGTACCCCAAACCGACACAGGTGGTTGGGTAGAGAATACCAAGGCGCTTGAGAGAACTCGGGTGAAGGAACTAGGCAAAATGGCACCGTAACTTCGGGAGAAGGTGCGCCGGTGAGGGTGAAGGACTTGCTCCGTAAGCCCATGCCGGTCGAAGATACCAGGCCGCTGCGACTGTTTATTAAAAACACAGCACTCTGCAAACACGAAAGTGGACGTATAGGGTGTGACGCCTGCCCGGTGCCGGAAGGTTAATTGATGGGGTTAGCTAACGCGAAGCTCTTGATCGAAGCCCCGGTAAACGGCGGCCGTAACTATAACGGTCCTAAGGTAGCGAAATTCCTTGTCGGGTAAGTTCCGACCTGCACGAATGGCGTAACGATGGCGGCGCTGTCTCCACCCGAGACTCAGTGAAATTGAAATCGCTGTGAAGATGCAGTGTATCCGCGGCTAGACGGAAAGACCCCGTGAACCTTTACTATAGCTTTGCACTGGACTTTGAATTTGCTTGTGTAGGATAGGTGGGAGGCTTTGAAGCGTGGACGCCAGTTCGCGTGGAGCCAACCTTGAAATACCACCCTGGCAACTTTGAGGTTCTAACTCAGGTCCGTTATCCGGATCGAGGACAGTGTATGGTGGGTAGTTTGACTGGGGCGGTCTCCTCCTAAAGAGTAACGGAGGAGCACGAAGGTTGGCTAATCCTGGTCGGACATCAGGAGGTTAGTGCAATGGCATAAGCCAGCTTGACTGCGAGCGTGACGGCGCGAGCAGGTGCGAAAGCAGGTCATAGTGATCCGGTGGTTCTGAATGGAAGGGCCATCGCTCAACGGATAAAAGGTACTCCGGGGATAACAGGCTGATACCGCCCAAGAGTTCATATCGACGGCGGTGTTTGGCACCTCGATGTCGGCTCATCACATCCTGGGGCTGAAGCCGGTCCCAAGGGTATGGCTGTTCGCCATTTAAAGTGGTACGCGAGCTGGGTTTAGAACGTCGTGAGACAGTTCGGTCCCTATCTACCGTGGGCGTTGGAAATTTGAGAGGATCTGCTCCTAGTACGAGAGGACCAGAGTGGACGAACCTCTGGTGTACCGGTTGTGACGCCAGTCGCATCGCCGGGTAGCTATGTTCGGAAGGGATAACCGCTGAAAGCATCTAAGCGGGAAACTAGCCTCAAGATGAGATCTCACTGGGACCTTGAGTCCCCTGAAGGGCCGTCGAAGACTACGACGTTGATAGGTTGGGTGTGTAAGCGCTGTGAGGCGTTGAGCTAACCAATACTAATTGCCCGTGAGGCTTGACCATATAACACCCAAGCAATTTGCTGACCTGAAAAGGCACCAGATTGCGGTGTGTGAAGACGAAATGAACCGAAAGTTCGACGTTCACAAAACACCGAAAGCTATCACATACCCAATTTGCTGAAGCGAGGCCACTTGGTCACGACTCAGTACCCGAATTTCTTGACGACCATAGAGCATTGGAACCACCTGATCCCATCCCGAACTCAGTAGTGAAACGATGCATCGCCGATGGTAGTGTGGGGTTTCCCCATGTGAGAGTAGGTCATCGTCAAGATTAAATTCCGAAACCC
>TRINITY_DN10_c0_g1_i8 len=680 path=[27:0-371 29:372-437 32:438-440 33:441-476 35:477-503 36:504-679]
CGTACCCCAAACCGACACAGGTGGTTGGGTAGAGAATACCAAGGCGCTTGAGAGAACTCGGGTGAAGGAACTAGGCAAAATGGCACCGTAACTTCGGGAGAAGGTGCGCCGGTGAGGGTGAAGGACTTGCTCCGTAAGCCCATGCCGGTCGAAGATACCAGGCCGCTGCGACTGTTTATTAAAAACACAGCACTCTGCAAACACGAAAGTGGACGTATAGGGTGTGACGCCTGCCCGGTGCCGGAAGGTTAATTGATGGGGTTAGCTAACGCGAAGCTCTTGATCGAAGCCCCGGTAAACGGCGGCCGTAACTATAACGGTCCTAAGGTAGCGAAATTCCTTGTCGGGTAAGTTCCGACCTGCACGAATGGCATAATGATGGGGGCGCTGTCTCCAGCAGAGACTCAGTGAAATCGAATTCGCCGTGAAGATGCGGTGTACCCGCGGCTAGACGGAAAGACCCCGTGAACCTTTACTGCAGCTTGACATTGAACTTTGATCTTACTTGTGTAGGATAGGTGGGAGGCTTTGAAGCGTGGACGCCAGTTCGCGTGGAGCCAACCTTGAAATACCACCCTGGCAACTTTGAGGTTCTAACTCAGGTCCGTTATCCGGATCGAGGACAGTGTATGGTGGGTAGTTTGACTGGGGCGGTCTCCTCCTAAAGAGTAACGGAGGAG
>TRINITY_DN10_c0_g2_i1 len=272 path=[0:0-271]
GTACCCCAAACCGACACAGGTGGATAGGTAGAGAATACCAAGGCGATCGAGTGAATCGTGGTTAAGGAACTCGGCAAAATGCCCCCGTAACTTCGGGAGAAGGGGGGCCACACCCGGTGACGGCACACGCTGCCCGAGCTGGGGGTGGTCGCAGAGACCAGAGAGAAGCGACTGTTTACTAAAAACACAGGTCCGTGCGAAGTCGCAAGACGATGTATACGGACTGACGCCTGCCCGGTGCTGGAAGGTTAAGTTCCGACCTGCACGAATGG
>TRINITY_DN10_c1_g1_i1 len=662 path=[0:0-661]
TTCCTTGTCGGGTAAGTTCCGACCCGCACGAAAGGCGTAACGATCTGGGCACTGTCTCGGAGAGAGGCTCGGTGAAATAGACATGTCTGTGAAGATGCGGACTACCTGCACCTGGACAGAAAGACCCTATGAAGCTTCACTGTTCCCTGGGATTGGCTTTGGGCCTTTCCTGCGCAGCTTAGGTGGAAGGCGAAGAAGGCCTCCTTCCGGGGGGGCCCGAGCCATCAGTGAGATACCACTCTGGAAGGGCTAGAATTCTAACCTTGTGTCAGGACCTACGGGCCAAGGGACAGTCTCAGGTAGACAGTTTCTATGGGGCGTAGGCCTCCCAAAAGGTAACGGAGGCGTGCAAAGGTTTCCTCGGGCCGGACGGAGATTGGCCCTCGAGTGCAAAGGCAGAAGGGAGCTTGACTGCAAGACCCACCCGTCGAGCAGGGACGAAAGTCGGCCTTAGTGATCCGACGGTGCCGAGTGGAAGGGCCGTCGCTCAACGGATAAAAGTTACTCTAGGGATAACAGGCTGATCTTCCCCAAGAGCTCACATCGACGGGAAGGTTTGGCACCTCGATGTCGGCTCTTCGCCACCTGGGGCTGTAGTATGTTCCAAGGGTTGGGCTGTTCGCCCATTAAAGCGGTACGTGAGCTGGGTTCAGAACGTCGTG
>TRINITY_DN10_c1_g2_i1 len=216 path=[0:0-215]
TTCCTTGTCGGGTAAGTTCCGACCCGCACGAAAGGCGTAACGATTTGGGCACTGTCTCAACGAGAGACTCGGTGAAATCATAGTACCTGTGAAGATGCAGGTTACCCGCGACAGGACGGAAAGACCCCGTGGAGCTTTACTGTAGCCTGATATTGAAATTCGGCACAGCTTGTACAGGATAGGTAGGAGCCTTTGAAACGTGTGCGCTAGCTTACG
>TRINITY_DN46_c0_g1_i1 len=224 path=[0:0-223]
GTGCAGCTTTACTCTCCTACTGGCGATGCAGATCCTCGTGTTCGCTTGCGCATTAACATGAATGTCGGTGTTGAGGGCTTTTACATTCAAACTTCAAACACTGGTGTTCTCACTGCTATCACGGCTGCTACCATGTCTTCCCAAGCTCGTGCTGCTTTCTTCTCTGAATTGAAGTCTCTCATGGGTATTCCAACTAACGTCGCTACTGCTCATACTCTGGGTGG
>TRINITY_DN13_c1_g1_i1 len=286 path=[0:0-285]
CTCTCCGGAATCGAACCCTGATTCCCCGTCACCCGTGGTCACCATGGTAGGCACGGCGACTACCATCGAAAGTTGATAGGGCAGACGTTCGAATGGGTCGTCGCCGCCACGGGGGGCGTGCGATCGGCCCGAGGTTATCTAGAGTCACCAAAGCCGCCGGCGCCCGCCCCCCGGCCGGGGCCGGAGAGGGGCTGACCGGGTTGGTTTTGATCTGATAAATGCACGCATCCCCCCCGCGAAGGGGGTCAGCGCCCGTCGGCATGTATTAGCTCTAGAATTACCACAG
>TRINITY_DN36_c0_g1_i1 len=300 path=[0:0-299]
TGACCGATAGTGAACCAGTACCGTGAGGGAAAGGCGAAAAGAACCCCGGCGAGGGGAGTGAAAAAGAACCTGAAACCGTGTACGTACAAGCAGTGGGAGCCTCTTTTATGGGGTGACTGCGTACCTTTTGTATAATGGGTCAGCGACTTATATTCTGTAGCAAGGTTAACCGAATAGGGGAGCCGAAGGGAAACCGAGTCTTAACTGGGCGTTAAGTTGCAGGGTATAGACCCGAAACCCGGTGATCTAGCCATGGGCAGGTTGAAGGTTGGGTAACACTAACTGGAGGACCGAACCGAC
>TRINITY_DN9_c0_g1_i1 len=494 path=[7:0-100 9:101-137 10:138-241 12:242-275 15:276-284 16:285-301 17:302-341 21:342-346 22:347-493]
TTCACTGGGGTTCCAATCTCAGGTGGGACCACCTTCAAACCTCATTCAAAGACCGATTCTCTGTGTTATCGAGACATCATGCTTGGTCTTGGTAAAGAATCTTTTTTGCCTGTACGCTATGACCTCGCCAAGGCGAAATCTTACATTCGAGATCTCAAGAACCTATCCACGGGCACTCTTCACACTGTTAAGTTTAAAGGCAACAACTATGATGCCAAAGTGTGGGATGCTCTTCTTGACGCGGCTCTTTCAAATCCAACTTTGCGCTACCGCGAGGTCATGACCAGAGTCTCTATGGGTGCGCCTGGTTCTTCGAAATCTCGTCCCGTTGTTAACTGTCTTAAACGCAATGTGTCGCACAACCTTTGGAACTTTGTCACGACCCGAGTTAACCTTCGTAAGGAGGTTGCTGACAAAATGGATCTCCCACCCCGCTTTGGTTTCATGGTCAAGACTTTTGAGGTGGCTCTCTTCTCTCCTGCGAGGATCAAGAA
>TRINITY_DN9_c0_g1_i10 len=1608 path=[25:0-208 26:209-350 28:351-1261 30:1262-1322 31:1323-1607]
AATAAGAAACTCTCTCGTGTGTCTCATACCTTTGACCCTTGTCAGGCTCACTTCCATGAGCCTCATCCTGAATCCACTCTGAGTGCTGTGGAACCTGCTTGGAAATCTTTCTCGTCTGCTTGTCGCGAGTATCTTAATTATTCCTACACAGCTCCAAAGCATATCTGTGACTTATTTGGTTACACTTGGCTTGGTGCTCGTGGTCGTCTTTTGTTTTCCTACTCCCACTCTCAGGCTCTTCCAACCCTTTGTGCTGGCGAAGATGGTGTTAAGCGTTTCTCCTCCGTTTTCACAACCACTTTCAACAGTTCGACTGGTATGAGGTTCGAAGCTCCTAAGTACGCTGCTTACCAGGTTATCGTTGATGGGGCTGCTGCTCTTTGTTCTTACCAGTCTCTTGTCACCGCTCTCACCCGCGGTTACAACACTGACATCATATTCGTGATAATGGTGCCTCGCGCTTCCTTTGAGAATTGGTTCTTGTCGCATCCTATCTGGAATGCTGTTTTCAGCTATCGTACCCGTACGTGCCGTTTGCCTCTTTTGTTCCCTGAGGTGTTCAAAAATCTTACTCTCATCAATGAACCTCCTTCTTTGTCTGGTGGCGCTGATTTGAACAGCAAGGTCGATGTTCCTGCCGAGTATAGGGTCTGGCTTCGCTCTGATTCTGATCAGTTGGTCGCAACTGACGTTGACTTGCTTGATTCTGAGTTCTTTGATGCGCGAGCTCTCACTTCACTTCCAAAAACTGAGCTCACCTTCTTGCTTGAGAGTCATACTTTTAAACTCCCTACTGAGGAAAGGGAGCTCTCTCATAATCAACAGCTCTCAGTTCAATTTGATGATTCCATGAAGGCTAAGTTCTTGAATTCTTCTGAGCGCTATCTCCCATATCTCCAATTGCTATATCCTCGTCAACGTCGTGATGATGGTCCGACTGTGTCTGCTGGGCTCGAGAAGCGTCTGTCTAGGTCTTCTGTTCGTACTAACACCTTGAGCTTGTATGAGAAGGCGTCTGATGGTCATTTGTTATTCGTTTCTTTCCTCTCCCTTTTTGGTCTTACGGAGTACTCCCGCGTTCCGATCAATATTCGGCTCTTGGAGTCCTTCATCTCAATTAATGAACTGCGCCAGCTTGAGAAGCCCCTCGCTCAGTTACGTGCCAATGTCTCTCGTGCTGATGTTACTTCTTGGCCTCCCGCTCTCCTTGGTATCTTCACAAAAGCTCAAAGGAAGATCAAAACTGGGCAATTGAATGGTCCAGCCAAGGCTGCTCAGACCTTAGCGACTGCCTCTTTCCCAGTCGTGTCGCTCTTGGGTGTCATTGGTCGGTACGTTCTGTATTGTTTGAAACGCATGTGTCCTTCCAACATGTTTATGGCTGCTATGGAATCGCCGGAATCATTAGACGCTTTCGCCAAGGAGTTCATCAAGCCTGTCGCTTCAGAGGAGGAGGACATATCGGAATTCGATTCTCAGCAATCCGCTCCTGTTCTCTTCTTCGAGGAATTGCTTCTTACTCATACTTTCCAGCTCCCACGTGAAATGGTTGACTTCTATATCGCCTGTAAAACTCATGCTTATGGTTTCTTAGGTGTGCTTTCTATT
>TRINITY_DN9_c0_g1_i13 len=3456 path=[0:0-545 3:546-603 4:604-2666 6:2667-2697 7:2698-2798 8:2799-2835 10:2836-2939 12:2940-2973 15:2974-2982 16:2983-2999 17:3000-3039 21:3040-3044 22:3045-3191 24:3192-3246 25:3247-3455]
AAAACTCCTGCTTCTGTTGCTTGTCACTGGACTGTGACTTTGACCTTGGACTAGGTTTATGCAACGTATTGAATCTTCTGCTTTCAACCGTGCTTATGATGGTCTCACTTCCCACGTACATTCTGAAGCTTTTCAATCTTTCCTTCTCGATAAACTCACACGTGAGCAGGAAAAGATTGATGAGATTTGTCCTTGGTTCCTTAATCCCGAGCAGGAATCTTTCCTCGCTGCAGTCGGGATCAACTCCTCAAGAATTTCTTCCCGGGATTGCCCTCATAAACTCCATTCTGCTATCCGAAATCACTTCGAATTTAGAGTCCTTCCGCGTTTTCTTAAACTCGAGTGCACCGTCGTTGCTACGAAGGAATGGAAGGCTCAACGTCTTCATAGTCGCAACCCCTTATTCTCGAGATTCCTCCCGTTACGTATTGACGGTAAAGATCTCAATCGTTATGAAGCGTCTCAGGCCTCACCATTCCTCTCTCGATTTTCCACGCCGTCTGTCCACTTCGAGGAATGCGGCCACTACTTAACTCAAGGTGATGTCGCTGCTGTCTTCGATCGTAACCCTTCCGTCAGAACTGTTTCTTTCTCAGCTTATCTGCCCCCTGAGGCTATTCATCGTTCTTCTTCTCTTTACCCGAATTTCTACCGGCTGATTTATCCTTCTAAAGATTCTTCTTCTTTTATCTATCAGCTCGAACCTGGTTCTGGTTTGTGTGATCATTACGAACAACCCTTTTCTACTTTGTCCTGGCTTTCAACTAAGAAAATCGTTACCAAAGATTCTGTGTATTATGTCACCCTTCATGAGCAGATCTATTCTCTTTTCTTATTTTCTGTTACTCGTGAGCCCTGTGTTAGTCCTGATTCTCGTCTTGTTAACGCTCCTCCTGTGGTCCCATTGCCTCGAGTTTCCCGCCGCGCTCACAATCTGCCTTCTCCTTACGTACCTTTTAAAATCTTCAATGCCATGTATATGTATGTCTTCGGTGTCCCAAAAGCTGAGTTGAATGATCTTTGGTTAAAAGGTCGCACTTATATTGAAACCATCAATTCCGGTTACTTCCCTGTTTCATCTCTTCATCATTTCATTTCTCTCTTAGTCCTTTACCGTCGCTCACTGGCTCACCATACTGATCATCCCAGTGATTGGTTCACTTTCATAGGTTTCCTTCGCTTCTATACTATTGATGGTTTGCGTCACTTCTTTGGTAAGTTTTTCGAGCGCCGGCTGGATAAGTTTATCCTCAAGGGAACCCCCGCCCCTCTCTCATGGGTTTTCCCTCTCGTTGATGTTGCTGTTGGACCCTCGGATGTTTCCCTCTTGTTCTCCCCTCGCCTTCGTGCCTCCGCCTTGACTGCATCTGCTCTCTCAATTTTCCAGTGTCAGTTCAAGTCTGACTTCAAGAGTGCTAGTTTGTTAGGTGATGTCTTACCTGATGTTAATCTTGAATCTGAGGTTGATGTCACTGATTTCTCCACTTTGTTGTCTATTAAAGTCCGTTCCCTCCTCAAGCATGTGTTTGGTGATATAGTAGTTCCTCCGAGAGATGTTCGTCGTGTCCTCAACGTCTATGATCCTCGCTCTTTCAAACATAAGATGAAGAATGATGTTCGACGTTTTGGCTTCGGCTCTGCTCCTGAGCATCTCGCCGCTATCACTAATTTCCTCGGTGCTGCCGCTGAACCCTCTGAGATCAAGCCCCCTTTTAAAGACGACTTCAAGCCGACTGCCGTCGTTCCAACTCCTCCTACTGATCATGTAGTTGGGCGTTTCCAGAGCGTTCCTCGTCCCGGTCATCACACTCCGGCTAACGTGTCTGTTCATTCCGTGCCATCTGTTGTTTCCTTGCAGACTCTTGTTGTCGATCCCGCTTCTGTTCCTCTTCCACCTTCCAGAGCTCCCTCTCGACATGGTTCTCTCGATTTCTTGCCGCTTACTGATTTGTTTGGGGAGGCTGATCCTGATTTCAATCTTAAATTTCCTGAATCTTCTGCTCATCATCCTGAGCCTTCTGTGCTTTCTGGTCCTTCTACCATGGAATTGCATCTCAACCAGCTGCTTGATACTGAGCCCAATCCCAATCTTCGTTCTGGTGATCATGATGCTCATGAGCCTGATCTTGCTCCTATTTCTAGCTCGCTATTCTTGGGTGCCAATTCTCATCCTGCGCCTGGTTCCTCTTTGGCTGTGGCGCATGGTTCTATCGCTTCAGCTCATGCTCTTTCTTCTCTCAATCGTCCTATTCTTCTCCCTTCTTCACCAGTGTCTAATCCTGTTTACCCTCATCTTCCCGTGCGTCTTGAACCCATTTCTGGCATTCCTTCTGGTGTTTTCAATTCGGCTGATTCTTCTGGCTTTCCTTTTTCTTGTTTCTCATTACCTCTTGCCTATATCCTTCCTCCTCGCAACCGCTTTGTGGACCTTCATCACAACGATTGTCTCCTCGTCGCTCTGGCCAATGTTCTTGGCTTGCCTCTGGAGGATGTTCGCTCTTTCTTCTTTTCCGTAACACCTGATGAGCGTCTTGCTGAGTTATCCGCTGGTTCTTTGACTGACTCTTTTGACCTCCATCGCTTCTGCTGTCTTCTGGGTATCTCTGTTGTTATTAACTCTGACCTCGGTTCTGTCTCAACTGGGCTTGTTTCCGTTGATAAAATTTATACCATCTCTCATGATTCTAAGCGCGCCCATTTCACTGGGGTTCCAATCTCAGGTGGGACCACCTTCAAACCTCATTCAAAGACCGATTCTCTGTGTTATCGAGACATCATGCTTGGTCTTGGTAAAGAATCCTTCTTGCCTGTGCGCTATGACCTTGCCAAGGCGAAGTCTTACATTCGAGATCTCAAGAACCTATCCACGGGCACTCTTCACACTGTTAAGTTTAAAGGCAACAACTATGATGCCAAAGTGTGGGATGCTCTTCTTGACGCGGCTCTTTCAAATCCAACTTTGCGCTACCGCGAGGTCATGACCAGAGTCTCTATGGGTGCGCCTGGTTCTTCGAAATCTCGTCCCGTTGTTAACTGTCTTAAACGCAATGTGTCGCACAACCTTTGGAACTTTGTCACGACCCGAGTTAACCTTCGTAAGGAGGTTGCTGACAAAATGGATCTCCCACCCCGCTTTGGTTTCATGGTCAAGACTTTTGAGGTGGCTCTCTTCTCTCCTGCGAGGATCAAGAATTATGATGAGTCTCAGATGTTTCCTCCTGGTTATTTCGAGCTTGATCTTCTTCTCAATAAGAAACTCTCTCGTGTGTCTCATACCTTTGACCCTTGTCAGGCTCACTTCCATGAGCCTCATCCTGAATCCACTCTGAGTGCTGTGGAACCTGCTTGGAAATCTTTCTCGTCTGCTTGTCGCGAGTATCTTAATTATTCCTACACAGCTCCAAAGCATATCTGTGACTTATTTGGTTACACTTGGCTTGGTGCTCGTGGTCGTCT
>TRINITY_DN9_c0_g1_i14 len=7168 path=[0:0-545 2:546-603 4:604-2666 6:2667-2697 7:2698-2798 8:2799-2835 10:2836-2939 12:2940-2973 15:2974-2982 16:2983-2999 17:3000-3039 21:3040-3044 22:3045-3191 24:3192-3246 25:3247-3455 27:3456-3597 28:3598-4508 29:4509-4569 31:4570-4854 33:4855-4920 34:4921-5141 35:5142-5215 37:5216-6997 38:6998-7167]
AAAACTCCTGCTTCTGTTGCTTGTCACTGGACTGTGACTTTGACCTTGGACTAGGTTTATGCAACGTATTGAATCTTCTGCTTTCAACCGTGCTTATGATGGTCTCACTTCCCACGTACATTCTGAAGCTTTTCAATCTTTCCTTCTCGATAAACTCACACGTGAGCAGGAAAAGATTGATGAGATTTGTCCTTGGTTCCTTAATCCCGAGCAGGAATCTTTCCTCGCTGCAGTCGGGATCAACTCCTCAAGAATTTCTTCCCGGGATTGCCCTCATAAACTCCATTCTGCTATCCGAAATCACTTCGAATTTAGAGTCCTTCCGCGTTTTCTTAAACTCGAGTGCACCGTCGTTGCTACGAAGGAATGGAAGGCTCAACGTCTTCATAGTCGCAACCCCTTATTCTCGAGATTCCTCCCGTTACGTATTGACGGTAAAGATCTCAATCGTTATGAAGCGTCTCAGGCCTCACCATTCCTCTCTCGATTTTCCACGCCGTCTGTCCACTTCGAGGAATGCGGCCACTACTTAACTCAAGGTGATGTTGCTGCTGTCTTTGATCGTAACCCTTCCGTCAAAACTGTTTCTTTCTCAGCTTACCTACCCCCTGAGGCTATTCATCGTTCTTCTTCTCTTTACCCGAATTTCTACCGGCTGATTTATCCTTCTAAAGATTCTTCTTCTTTTATCTATCAGCTCGAACCTGGTTCTGGTTTGTGTGATCATTACGAACAACCCTTTTCTACTTTGTCCTGGCTTTCAACTAAGAAAATCGTTACCAAAGATTCTGTGTATTATGTCACCCTTCATGAGCAGATCTATTCTCTTTTCTTATTTTCTGTTACTCGTGAGCCCTGTGTTAGTCCTGATTCTCGTCTTGTTAACGCTCCTCCTGTGGTCCCATTGCCTCGAGTTTCCCGCCGCGCTCACAATCTGCCTTCTCCTTACGTACCTTTTAAAATCTTCAATGCCATGTATATGTATGTCTTCGGTGTCCCAAAAGCTGAGTTGAATGATCTTTGGTTAAAAGGTCGCACTTATATTGAAACCATCAATTCCGGTTACTTCCCTGTTTCATCTCTTCATCATTTCATTTCTCTCTTAGTCCTTTACCGTCGCTCACTGGCTCACCATACTGATCATCCCAGTGATTGGTTCACTTTCATAGGTTTCCTTCGCTTCTATACTATTGATGGTTTGCGTCACTTCTTTGGTAAGTTTTTCGAGCGCCGGCTGGATAAGTTTATCCTCAAGGGAACCCCCGCCCCTCTCTCATGGGTTTTCCCTCTCGTTGATGTTGCTGTTGGACCCTCGGATGTTTCCCTCTTGTTCTCCCCTCGCCTTCGTGCCTCCGCCTTGACTGCATCTGCTCTCTCAATTTTCCAGTGTCAGTTCAAGTCTGACTTCAAGAGTGCTAGTTTGTTAGGTGATGTCTTACCTGATGTTAATCTTGAATCTGAGGTTGATGTCACTGATTTCTCCACTTTGTTGTCTATTAAAGTCCGTTCCCTCCTCAAGCATGTGTTTGGTGATATAGTAGTTCCTCCGAGAGATGTTCGTCGTGTCCTCAACGTCTATGATCCTCGCTCTTTCAAACATAAGATGAAGAATGATGTTCGACGTTTTGGCTTCGGCTCTGCTCCTGAGCATCTCGCCGCTATCACTAATTTCCTCGGTGCTGCCGCTGAACCCTCTGAGATCAAGCCCCCTTTTAAAGACGACTTCAAGCCGACTGCCGTCGTTCCAACTCCTCCTACTGATCATGTAGTTGGGCGTTTCCAGAGCGTTCCTCGTCCCGGTCATCACACTCCGGCTAACGTGTCTGTTCATTCCGTGCCATCTGTTGTTTCCTTGCAGACTCTTGTTGTCGATCCCGCTTCTGTTCCTCTTCCACCTTCCAGAGCTCCCTCTCGACATGGTTCTCTCGATTTCTTGCCGCTTACTGATTTGTTTGGGGAGGCTGATCCTGATTTCAATCTTAAATTTCCTGAATCTTCTGCTCATCATCCTGAGCCTTCTGTGCTTTCTGGTCCTTCTACCATGGAATTGCATCTCAACCAGCTGCTTGATACTGAGCCCAATCCCAATCTTCGTTCTGGTGATCATGATGCTCATGAGCCTGATCTTGCTCCTATTTCTAGCTCGCTATTCTTGGGTGCCAATTCTCATCCTGCGCCTGGTTCCTCTTTGGCTGTGGCGCATGGTTCTATCGCTTCAGCTCATGCTCTTTCTTCTCTCAATCGTCCTATTCTTCTCCCTTCTTCACCAGTGTCTAATCCTGTTTACCCTCATCTTCCCGTGCGTCTTGAACCCATTTCTGGCATTCCTTCTGGTGTTTTCAATTCGGCTGATTCTTCTGGCTTTCCTTTTTCTTGTTTCTCATTACCTCTTGCCTATATCCTTCCTCCTCGCAACCGCTTTGTGGACCTTCATCACAACGATTGTCTCCTCGTCGCTCTGGCCAATGTTCTTGGCTTGCCTCTGGAGGATGTTCGCTCTTTCTTCTTTTCCGTAACACCTGATGAGCGTCTTGCTGAGTTATCCGCTGGTTCTTTGACTGACTCTTTTGACCTCCATCGCTTCTGCTGTCTTCTGGGTATCTCTGTTGTTATTAACTCTGACCTCGGTTCTGTCTCAACTGGGCTTGTTTCCGTTGATAAAATTTATACCATCTCTCATGATTCTAAGCGCGCCCATTTCACTGGGGTTCCAATCTCAGGTGGGACCACCTTCAAACCTCATTCAAAGACCGATTCTCTGTGTTATCGAGACATCATGCTTGGTCTTGGTAAAGAATCCTTCTTGCCTGTGCGCTATGACCTTGCCAAGGCGAAGTCTTACATTCGAGATCTCAAGAACCTATCCACGGGCACTCTTCACACTGTTAAGTTTAAAGGCAACAACTATGATGCCAAAGTGTGGGATGCTCTTCTTGACGCGGCTCTTTCAAATCCAACTTTGCGCTACCGCGAGGTCATGACCAGAGTCTCTATGGGTGCGCCTGGTTCTTCGAAATCTCGTCCCGTTGTTAACTGTCTTAAACGCAATGTGTCGCACAACCTTTGGAACTTTGTCACGACCCGAGTTAACCTTCGTAAGGAGGTTGCTGACAAAATGGATCTCCCACCCCGCTTTGGTTTCATGGTCAAGACTTTTGAGGTGGCTCTCTTCTCTCCTGCGAGGATCAAGAATTATGATGAGTCTCAGATGTTTCCTCCTGGTTATTTCGAGCTTGATCTTCTTCTCAATAAGAAACTCTCTCGTGTGTCTCATACCTTTGACCCTTGTCAGGCTCACTTCCATGAGCCTCATCCTGAATCCACTCTGAGTGCTGTGGAACCTGCTTGGAAATCTTTCTCGTCTGCTTGTCGCGAGTATCTTAATTATTCCTACACAGCTCCAAAGCATATCTGTGACTTATTTGGTTACACTTGGCTTGGTGCTCGTGGTCGTCTGTTGTTTTCCTACTCTCACTCCCAGGCTCTTCCAACCCTTTGCGCTGGCGAAGATGGTGTCAAGCGTTTCTCCTCTGTTTTCACAACCACCTTCAATAGTTCGACTGGTATGAGGTTCGAGGCTCCTAAGTACGCTGCTTATCAGGTTATCGTTGATGGGGCTGCTGCTCTTTGTTCTTACCAGTCTCTTGTCACCGCTCTCACCCGCGGTTACAACACTGACATCATATTCGTGATAATGGTGCCTCGCGCTTCCTTTGAGAATTGGTTCTTGTCGCATCCTATCTGGAATGCTGTTTTCAGCTATCGTACCCGTACGTGCCGTTTGCCTCTTTTGTTCCCTGAGGTGTTCAAAAATCTTACTCTCATCAATGAACCTCCTTCTTTGTCTGGTGGCGCTGATTTGAACAGCAAGGTCGATGTTCCTGCCGAGTATAGGGTCTGGCTTCGCTCTGATTCTGATCAGTTGGTCGCAACTGACGTTGACTTGCTTGATTCTGAGTTCTTTGATGCGCGAGCTCTCACTTCACTTCCAAAAACTGAGCTCACCTTCTTGCTTGAGAGTCATACTTTTAAACTCCCTACTGAGGAAAGGGAGCTCTCTCATAATCAACAGCTCTCAGTTCAATTTGATGATTCCATGAAGGCTAAGTTCTTGAATTCTTCTGAGCGCTATCTCCCATATCTCCAATTGCTATATCCTCGTCAACGTCGTGATGATGGTCCGACTGTGTCTGCTGGGCTCGAGAAGCGTCTGTCTAGGTCTTCTGTTCGTACTAACACCTTGAGCTTGTATGAGAAGGCGTCTGATGGTCATTTGTTATTCGTTTCTTTCCTCTCCCTTTTTGGTCTTACGGAGTACTCCCGCGTTCCGATCAATATTCGGCTCTTGGAGTCCTTCATCTCAATTAATGAACTGCGCCAGCTTGAGAAGCCCCTCGCTCAGTTACGTGCCAATGTCTCTCGTGCTGATGTTACTTCTTGGCCTCCCGCTCTCCTTGGTATCTTCACAAAAGCTCAAAGGAAGATCAAAACTGGGCAATTGAATGGTCCGGCCAAGGCTGCTCAGACGTTAGCGACTGCCTCTTTCCCAGTTGTGTCGCTCTTGGGTGTTATTGGTCGGTACGTTCTGTATTGTTTGAAACGCATGTGTCCTTCCAACATGTTTATGGCTGCTATGGAATCGCCGGAATCATTAGACGCTTTCGCCAAGGAGTTCATCAAGCCTGTCGCTTCAGAGGAGGAGGACATATCGGAATTCGATTCTCAGCAATCCGCTCCTGTTCTCTTCTTCGAGGAATTGCTTCTTACTCATACTTTCCAGCTCCCACGTGAAATGGTTGACTTCTATATCGCCTGTAAAACTCATGCTTATGGTTTCTTAGGTGTGCTTTCTATTTTGCGTCTCACTGGTGAATGGGGTACTTGGCTGTTTAACACTAATTTTACTCTGGCCGATATAGCACTTACTCGCGATGTGAACTTCATCCCTGAACCTGGGCTTTCTTATCCTCGGGTTGCTTACAGTACGGCTCTTTCCAGATATGAGTTGCTTAATCCGAATGATATCCCTATGGATTATTCCTTTATTCCATCATCTGGACTCATCTTTTCTGACGATGAACCTTTCCGAGTGCCTGGCAAGCTTTCCCATACCGTTTTGGTTGGTGGAGATGACAAACTTATTAATCCTGCTCCTGCTCATAAGCCCTTACCTCCTGGTTCTCGTCATCATCTTATTCGCAAAACTTTCACTAAAATTGACGCTGAGTTCACTTCTTGGGTCATCACCCATAAAGGCGTGTTCAAGTCTCCTATCCTTCTACTGCATCGCTTGCTCATTGCTCGGGAGCTTGGCACTCTTCACCTCGTAACTCAATCTTATCTTCTGGAGTTTGTTTTCGGGTACAGATTTGATGATTTGCATCTTCACGTGGATGAGTTTAATTTAGAAGCCCAATCTTGGTTGACTCGTTTCTTTATCTCTCAGAAGCACCTCCCTTCTTATCATTTATTGTCTCGTTTCGCCAACCAGAAAACCTTGGGTCTTTCTACACTTGCTGGCTTCACCCAGGCGGTTAGAAAGTATCAGTCTCTTACTGATGATGTTACTAGGGCCCAATTTGACGCTGAGTTTGTGGCTTTTGCTGATAAGGCTTCGTTTCGTTCCAGTGATTCTTCTTCTACCCATTTTGCTCAGGACGTCCTGGACCGCATTCATTCTTCTCCGCCTCTCGAACACTCTTACCTATAATTTGTTGAAAATGAATAACAATGTTTCACGTCATCCTGCTGGCTCTTTTGATTCGAATCTTCTTGCCTTGGATTCTGCTCCTGCTCTTTCTCCTTCTGCTATTGCAGATGTTATTGATTATCCGCCTTCTGAGGTCCCGGATTCCTTGCTTGGTCCTGCAATTCCCTTGCCTCCCATTCGACCGGAACAGACTGGTTCTGGTTACGGTCTTCACCGTATTATCGGCACCAATGCTGATTTTAAACCTTGTTCCTCTTGCTTACGTTGGTCGGCTCCTGGTCATGAGCCTCTTCCAAACCAATCTGTCTTCAGACATCGTGTCGCTGTTGGTCGCACTCTGGCGAAGCTAGATGTTCTTCTGATGCTTCCCGGTTGCACCACCAACTTGAAAATGATATCTGATCAGTGGGTTGGTTTCTATTTGACTTCTCTTTATCGTGTTAATTCCAACAACTCTGTTGACTCTTGTGCTTGTCGTTTCTTCTACTTCTATGCCACATATCATTCCTTCCGTGCTCGTTTCCTTCGCGACACTTTCTCCTTCGACGCTTCCCCTGTCCGTTTTGATTCCTATTTGACTTTACCAGTCGCCAAAGACAAGACTCATCCACGTCCTTCTTTCTTGTCTCCTTCCTCTTCTGTTCCGTATGACGTTTAATTCAAAATTGTTTTGATCAACATGTCTATTCGTCAATCTGAGAACGCTGTTCAATCTTCTGGTCGGTCTTCGGTTCCCCAAGTTACGGCCATGAGCAATGTGCCTGAGAATCCCATTCTTCCTATGTCCAATGATACTATCACTCAACCTATGCATATGGGGTCTGGTGAATCTACTTTGCTCATGGGTGCCCGCGATGCCTTGCGTACTACTACTTCCCCAATGACTATTTCTGATTTCAATCTCGCTCCTCAGAATGCGGTCAAGGTGAATTTAGGTACTGATATTTCCATTCTTGCTCTTCTTTCTCGTATTTTCCGTTCTGTTTATGTCACTTCCTTGTCTATCACTCCCATTCCTACACAAGTCGTCGATTCCCCGTTCATGGTTAACACTGCTTTTGTGCCAGCTTCACAGAATTTGCCTGCTACTCAAACCTCCGCTGATGCCGCTGCCGCTTATGTGATGTCTTGTTCTGATTCCAAGTCTCAGAATGTTAACAATCAGTGGCCTAATTGTGAAACTCATTGTTGCACTTTCACCGGTTGTGGTTATCAGCTTGCTCCTCAGGCTTATCTTGGCAATTCTCCAGCTCTCATCGTGCAGCTTTACTCCCCTACTGGCGATGCAGATCCTCGTGTTCGCTTGCGCATTAATATGAATGTTGGTGTTGAGGGCTTCTACATTCAAACTTCAAACACTGGTGTTCTCACTGCTATCACGGCTGCCACTATGTCTTCCCAAGCTCGTGCTGCTTTCTTTTCTGAATTGAAGTCTCTTATGGGTATTCCAACTAACGT
>TRINITY_DN9_c0_g1_i15 len=475 path=[1:0-71 38:72-241 40:242-341 41:342-474]
CTTGCTCCTCAGGCTTATCTTGGTAATTCTCCTGCTCTCATCGTGCAGCTTTACTCTCCTACTGGCGATGCTGATCCTCGTGTTCGCTTGCGCATTAATATGAATGTTGGTGTTGAGGGCTTCTACATTCAAACTTCAAACACTGGTGTTCTCACTGCTATCACGGCTGCCACTATGTCTTCCCAAGCTCGTGCTGCTTTCTTTTCTGAATTGAAGTCTCTTATGGGTATTCCAACTAACGTTGCGACCGCCCACACTTTGGGTGGCGCTTCTCTTTCAACTTCCGCTCCCGCTGTCCTTGGTGGTCAAGACCTAACTGTTCCGAGTGATGAGGGTGATGATGAATGACTCCCACCCTCAGTGACTTTCAGTCATCCCCCTGACGGTTATTCCACCAAGAACAGACCTTTTCTTTTGCTACCTCTTTCAACTTAACCGATTGAGGTGGCTCGTTTTCCATTGTATTTCCGAGCCA
>TRINITY_DN9_c0_g1_i2 len=3192 path=[0:0-545 2:546-603 4:604-2666 5:2667-2697 7:2698-2798 9:2799-2835 10:2836-2939 11:2940-2954 14:2955-2982 16:2983-2999 18:3000-3036 20:3037-3044 22:3045-3191]
AAAACTCCTGCTTCTGTTGCTTGTCACTGGACTGTGACTTTGACCTTGGACTAGGTTTATGCAACGTATTGAATCTTCTGCTTTCAACCGTGCTTATGATGGTCTCACTTCCCACGTACATTCTGAAGCTTTTCAATCTTTCCTTCTCGATAAACTCACACGTGAGCAGGAAAAGATTGATGAGATTTGTCCTTGGTTCCTTAATCCCGAGCAGGAATCTTTCCTCGCTGCAGTCGGGATCAACTCCTCAAGAATTTCTTCCCGGGATTGCCCTCATAAACTCCATTCTGCTATCCGAAATCACTTCGAATTTAGAGTCCTTCCGCGTTTTCTTAAACTCGAGTGCACCGTCGTTGCTACGAAGGAATGGAAGGCTCAACGTCTTCATAGTCGCAACCCCTTATTCTCGAGATTCCTCCCGTTACGTATTGACGGTAAAGATCTCAATCGTTATGAAGCGTCTCAGGCCTCACCATTCCTCTCTCGATTTTCCACGCCGTCTGTCCACTTCGAGGAATGCGGCCACTACTTAACTCAAGGTGATGTTGCTGCTGTCTTTGATCGTAACCCTTCCGTCAAAACTGTTTCTTTCTCAGCTTACCTACCCCCTGAGGCTATTCATCGTTCTTCTTCTCTTTACCCGAATTTCTACCGGCTGATTTATCCTTCTAAAGATTCTTCTTCTTTTATCTATCAGCTCGAACCTGGTTCTGGTTTGTGTGATCATTACGAACAACCCTTTTCTACTTTGTCCTGGCTTTCAACTAAGAAAATCGTTACCAAAGATTCTGTGTATTATGTCACCCTTCATGAGCAGATCTATTCTCTTTTCTTATTTTCTGTTACTCGTGAGCCCTGTGTTAGTCCTGATTCTCGTCTTGTTAACGCTCCTCCTGTGGTCCCATTGCCTCGAGTTTCCCGCCGCGCTCACAATCTGCCTTCTCCTTACGTACCTTTTAAAATCTTCAATGCCATGTATATGTATGTCTTCGGTGTCCCAAAAGCTGAGTTGAATGATCTTTGGTTAAAAGGTCGCACTTATATTGAAACCATCAATTCCGGTTACTTCCCTGTTTCATCTCTTCATCATTTCATTTCTCTCTTAGTCCTTTACCGTCGCTCACTGGCTCACCATACTGATCATCCCAGTGATTGGTTCACTTTCATAGGTTTCCTTCGCTTCTATACTATTGATGGTTTGCGTCACTTCTTTGGTAAGTTTTTCGAGCGCCGGCTGGATAAGTTTATCCTCAAGGGAACCCCCGCCCCTCTCTCATGGGTTTTCCCTCTCGTTGATGTTGCTGTTGGACCCTCGGATGTTTCCCTCTTGTTCTCCCCTCGCCTTCGTGCCTCCGCCTTGACTGCATCTGCTCTCTCAATTTTCCAGTGTCAGTTCAAGTCTGACTTCAAGAGTGCTAGTTTGTTAGGTGATGTCTTACCTGATGTTAATCTTGAATCTGAGGTTGATGTCACTGATTTCTCCACTTTGTTGTCTATTAAAGTCCGTTCCCTCCTCAAGCATGTGTTTGGTGATATAGTAGTTCCTCCGAGAGATGTTCGTCGTGTCCTCAACGTCTATGATCCTCGCTCTTTCAAACATAAGATGAAGAATGATGTTCGACGTTTTGGCTTCGGCTCTGCTCCTGAGCATCTCGCCGCTATCACTAATTTCCTCGGTGCTGCCGCTGAACCCTCTGAGATCAAGCCCCCTTTTAAAGACGACTTCAAGCCGACTGCCGTCGTTCCAACTCCTCCTACTGATCATGTAGTTGGGCGTTTCCAGAGCGTTCCTCGTCCCGGTCATCACACTCCGGCTAACGTGTCTGTTCATTCCGTGCCATCTGTTGTTTCCTTGCAGACTCTTGTTGTCGATCCCGCTTCTGTTCCTCTTCCACCTTCCAGAGCTCCCTCTCGACATGGTTCTCTCGATTTCTTGCCGCTTACTGATTTGTTTGGGGAGGCTGATCCTGATTTCAATCTTAAATTTCCTGAATCTTCTGCTCATCATCCTGAGCCTTCTGTGCTTTCTGGTCCTTCTACCATGGAATTGCATCTCAACCAGCTGCTTGATACTGAGCCCAATCCCAATCTTCGTTCTGGTGATCATGATGCTCATGAGCCTGATCTTGCTCCTATTTCTAGCTCGCTATTCTTGGGTGCCAATTCTCATCCTGCGCCTGGTTCCTCTTTGGCTGTGGCGCATGGTTCTATCGCTTCAGCTCATGCTCTTTCTTCTCTCAATCGTCCTATTCTTCTCCCTTCTTCACCAGTGTCTAATCCTGTTTACCCTCATCTTCCCGTGCGTCTTGAACCCATTTCTGGCATTCCTTCTGGTGTTTTCAATTCGGCTGATTCTTCTGGCTTTCCTTTTTCTTGTTTCTCATTACCTCTTGCCTATATCCTTCCTCCTCGCAACCGCTTTGTGGACCTTCATCACAACGATTGTCTCCTCGTCGCTCTGGCCAATGTTCTTGGCTTGCCTCTGGAGGATGTTCGCTCTTTCTTCTTTTCCGTAACACCTGATGAGCGTCTTGCTGAGTTATCCGCTGGTTCTTTGACTGACTCTTTTGACCTCCATCGCTTCTGCTGTCTTCTGGGTATCTCTGTTGTTATTAACTCTGACCTCGGTTCTGTCTCAACTGGGCTTGTTTCCGTTGATAAAATTTACACCATCTCTCATGATTCCAAGCGCGCTCACTTCACTGGGGTTCCAATCTCAGGTGGGACCACCTTCAAACCTCATTCAAAGACCGATTCTCTGTGTTATCGAGACATCATGCTTGGTCTTGGTAAAGAATCTTTTTTGCCTGTACGCTATGACCTCGCCAAGGCGAAATCTTACATTCGAGATCTCAAGAACCTATCCACGGGCACTCTTCACACTGTTAAGTTTAAAGGCAACAACTATGATGCCAAAGTGTGGGATGCTCTTCTTGACGCTGCTCTTTCAAATCCTACATTGCGTTATCGCGAGGTCATGACTAGAGTCTCTATGGGTGCTCCTGGTTCTTCGAAGTCTCGTCCTGTTGTTAACTGTTTCAAACACAATGTGTCGCACAACCTTTGGAACTTTGTCACGACCCGAGTTAACCTTCGTAAGGAGGTTGCTGACAAAATGGATCTCCCACCCCGCTTTGGTTTCATGGTCAAGACTTTTGAGGTGGCTCTCTTCTCTCCTGCGAGGATCAAGAA
>TRINITY_DN9_c0_g1_i3 len=4509 path=[0:0-545 2:546-603 4:604-2666 6:2667-2697 7:2698-2798 8:2799-2835 10:2836-2939 12:2940-2973 15:2974-2982 16:2983-2999 17:3000-3039 21:3040-3044 22:3045-3191 24:3192-3246 25:3247-3455 26:3456-3597 28:3598-4508]
AAAACTCCTGCTTCTGTTGCTTGTCACTGGACTGTGACTTTGACCTTGGACTAGGTTTATGCAACGTATTGAATCTTCTGCTTTCAACCGTGCTTATGATGGTCTCACTTCCCACGTACATTCTGAAGCTTTTCAATCTTTCCTTCTCGATAAACTCACACGTGAGCAGGAAAAGATTGATGAGATTTGTCCTTGGTTCCTTAATCCCGAGCAGGAATCTTTCCTCGCTGCAGTCGGGATCAACTCCTCAAGAATTTCTTCCCGGGATTGCCCTCATAAACTCCATTCTGCTATCCGAAATCACTTCGAATTTAGAGTCCTTCCGCGTTTTCTTAAACTCGAGTGCACCGTCGTTGCTACGAAGGAATGGAAGGCTCAACGTCTTCATAGTCGCAACCCCTTATTCTCGAGATTCCTCCCGTTACGTATTGACGGTAAAGATCTCAATCGTTATGAAGCGTCTCAGGCCTCACCATTCCTCTCTCGATTTTCCACGCCGTCTGTCCACTTCGAGGAATGCGGCCACTACTTAACTCAAGGTGATGTTGCTGCTGTCTTTGATCGTAACCCTTCCGTCAAAACTGTTTCTTTCTCAGCTTACCTACCCCCTGAGGCTATTCATCGTTCTTCTTCTCTTTACCCGAATTTCTACCGGCTGATTTATCCTTCTAAAGATTCTTCTTCTTTTATCTATCAGCTCGAACCTGGTTCTGGTTTGTGTGATCATTACGAACAACCCTTTTCTACTTTGTCCTGGCTTTCAACTAAGAAAATCGTTACCAAAGATTCTGTGTATTATGTCACCCTTCATGAGCAGATCTATTCTCTTTTCTTATTTTCTGTTACTCGTGAGCCCTGTGTTAGTCCTGATTCTCGTCTTGTTAACGCTCCTCCTGTGGTCCCATTGCCTCGAGTTTCCCGCCGCGCTCACAATCTGCCTTCTCCTTACGTACCTTTTAAAATCTTCAATGCCATGTATATGTATGTCTTCGGTGTCCCAAAAGCTGAGTTGAATGATCTTTGGTTAAAAGGTCGCACTTATATTGAAACCATCAATTCCGGTTACTTCCCTGTTTCATCTCTTCATCATTTCATTTCTCTCTTAGTCCTTTACCGTCGCTCACTGGCTCACCATACTGATCATCCCAGTGATTGGTTCACTTTCATAGGTTTCCTTCGCTTCTATACTATTGATGGTTTGCGTCACTTCTTTGGTAAGTTTTTCGAGCGCCGGCTGGATAAGTTTATCCTCAAGGGAACCCCCGCCCCTCTCTCATGGGTTTTCCCTCTCGTTGATGTTGCTGTTGGACCCTCGGATGTTTCCCTCTTGTTCTCCCCTCGCCTTCGTGCCTCCGCCTTGACTGCATCTGCTCTCTCAATTTTCCAGTGTCAGTTCAAGTCTGACTTCAAGAGTGCTAGTTTGTTAGGTGATGTCTTACCTGATGTTAATCTTGAATCTGAGGTTGATGTCACTGATTTCTCCACTTTGTTGTCTATTAAAGTCCGTTCCCTCCTCAAGCATGTGTTTGGTGATATAGTAGTTCCTCCGAGAGATGTTCGTCGTGTCCTCAACGTCTATGATCCTCGCTCTTTCAAACATAAGATGAAGAATGATGTTCGACGTTTTGGCTTCGGCTCTGCTCCTGAGCATCTCGCCGCTATCACTAATTTCCTCGGTGCTGCCGCTGAACCCTCTGAGATCAAGCCCCCTTTTAAAGACGACTTCAAGCCGACTGCCGTCGTTCCAACTCCTCCTACTGATCATGTAGTTGGGCGTTTCCAGAGCGTTCCTCGTCCCGGTCATCACACTCCGGCTAACGTGTCTGTTCATTCCGTGCCATCTGTTGTTTCCTTGCAGACTCTTGTTGTCGATCCCGCTTCTGTTCCTCTTCCACCTTCCAGAGCTCCCTCTCGACATGGTTCTCTCGATTTCTTGCCGCTTACTGATTTGTTTGGGGAGGCTGATCCTGATTTCAATCTTAAATTTCCTGAATCTTCTGCTCATCATCCTGAGCCTTCTGTGCTTTCTGGTCCTTCTACCATGGAATTGCATCTCAACCAGCTGCTTGATACTGAGCCCAATCCCAATCTTCGTTCTGGTGATCATGATGCTCATGAGCCTGATCTTGCTCCTATTTCTAGCTCGCTATTCTTGGGTGCCAATTCTCATCCTGCGCCTGGTTCCTCTTTGGCTGTGGCGCATGGTTCTATCGCTTCAGCTCATGCTCTTTCTTCTCTCAATCGTCCTATTCTTCTCCCTTCTTCACCAGTGTCTAATCCTGTTTACCCTCATCTTCCCGTGCGTCTTGAACCCATTTCTGGCATTCCTTCTGGTGTTTTCAATTCGGCTGATTCTTCTGGCTTTCCTTTTTCTTGTTTCTCATTACCTCTTGCCTATATCCTTCCTCCTCGCAACCGCTTTGTGGACCTTCATCACAACGATTGTCTCCTCGTCGCTCTGGCCAATGTTCTTGGCTTGCCTCTGGAGGATGTTCGCTCTTTCTTCTTTTCCGTAACACCTGATGAGCGTCTTGCTGAGTTATCCGCTGGTTCTTTGACTGACTCTTTTGACCTCCATCGCTTCTGCTGTCTTCTGGGTATCTCTGTTGTTATTAACTCTGACCTCGGTTCTGTCTCAACTGGGCTTGTTTCCGTTGATAAAATTTATACCATCTCTCATGATTCTAAGCGCGCCCATTTCACTGGGGTTCCAATCTCAGGTGGGACCACCTTCAAACCTCATTCAAAGACCGATTCTCTGTGTTATCGAGACATCATGCTTGGTCTTGGTAAAGAATCCTTCTTGCCTGTGCGCTATGACCTTGCCAAGGCGAAGTCTTACATTCGAGATCTCAAGAACCTATCCACGGGCACTCTTCACACTGTTAAGTTTAAAGGCAACAACTATGATGCCAAAGTGTGGGATGCTCTTCTTGACGCGGCTCTTTCAAATCCAACTTTGCGCTACCGCGAGGTCATGACCAGAGTCTCTATGGGTGCGCCTGGTTCTTCGAAATCTCGTCCCGTTGTTAACTGTCTTAAACGCAATGTGTCGCACAACCTTTGGAACTTTGTCACGACCCGAGTTAACCTTCGTAAGGAGGTTGCTGACAAAATGGATCTCCCACCCCGCTTTGGTTTCATGGTCAAGACTTTTGAGGTGGCTCTCTTCTCTCCTGCGAGGATCAAGAATTATGATGAGTCTCAGATGTTTCCTCCTGGTTATTTCGAGCTTGATCTTCTTCTCAATAAGAAACTCTCTCGTGTGTCTCATACCTTTGACCCTTGTCAGGCTCACTTCCATGAGCCTCATCCTGAATCCACTCTGAGTGCTGTGGAACCTGCTTGGAAATCTTTCTCGTCTGCTTGTCGCGAGTATCTTAATTATTCCTACACAGCTCCAAAGCATATCTGTGACTTATTTGGTTACACTTGGCTTGGTGCTCGTGGTCGTCTTTTGTTTTCCTACTCCCACTCTCAGGCTCTTCCAACCCTTTGTGCTGGCGAAGATGGTGTTAAGCGTTTCTCCTCCGTTTTCACAACCACTTTCAACAGTTCGACTGGTATGAGGTTCGAAGCTCCTAAGTACGCTGCTTACCAGGTTATCGTTGATGGGGCTGCTGCTCTTTGTTCTTACCAGTCTCTTGTCACCGCTCTCACCCGCGGTTACAACACTGACATCATATTCGTGATAATGGTGCCTCGCGCTTCCTTTGAGAATTGGTTCTTGTCGCATCCTATCTGGAATGCTGTTTTCAGCTATCGTACCCGTACGTGCCGTTTGCCTCTTTTGTTCCCTGAGGTGTTCAAAAATCTTACTCTCATCAATGAACCTCCTTCTTTGTCTGGTGGCGCTGATTTGAACAGCAAGGTCGATGTTCCTGCCGAGTATAGGGTCTGGCTTCGCTCTGATTCTGATCAGTTGGTCGCAACTGACGTTGACTTGCTTGATTCTGAGTTCTTTGATGCGCGAGCTCTCACTTCACTTCCAAAAACTGAGCTCACCTTCTTGCTTGAGAGTCATACTTTTAAACTCCCTACTGAGGAAAGGGAGCTCTCTCATAATCAACAGCTCTCAGTTCAATTTGATGATTCCATGAAGGCTAAGTTCTTGAATTCTTCTGAGCGCTATCTCCCATATCTCCAATTGCTATATCCTCGTCAACGTCGTGATGATGGTCCGACTGTGTCTGCTGGGCTCGAGAAGCGTCTGTCTAGGTCTTCTGTTCGTACTAACACCTTGAGCTTGTATGAGAAGGCGTCTGATGGTCATTTGTTATTCGTTTCTTTCCTCTCCCTTTTTGGTCTTACGGAGTACTCCCGCGTTCCGATCAATATTCGGCTCTTGGAGTCCTTCATCTCAATTAATGAACTGCGCCAGCTTGAGAAGCCCCTCGCTCAGTTACGTGCCAATGTCTCTCGTGCTGATGTTACTTCTTGGCCTCCCGCTCTCCTTGGTATCTTCACAAAAGCTCAAAGGAAGATCAAAACTGGGCAATTGAATGGTCC
>TRINITY_DN9_c0_g1_i4 len=7168 path=[0:0-545 2:546-603 4:604-2666 5:2667-2697 7:2698-2798 9:2799-2835 10:2836-2939 11:2940-2954 13:2955-2973 15:2974-2982 16:2983-2999 18:3000-3036 19:3037-3039 21:3040-3044 22:3045-3191 24:3192-3246 25:3247-3455 27:3456-3597 28:3598-4508 29:4509-4569 31:4570-4854 32:4855-4920 34:4921-5141 36:5142-5215 37:5216-6997 38:6998-7167]
AAAACTCCTGCTTCTGTTGCTTGTCACTGGACTGTGACTTTGACCTTGGACTAGGTTTATGCAACGTATTGAATCTTCTGCTTTCAACCGTGCTTATGATGGTCTCACTTCCCACGTACATTCTGAAGCTTTTCAATCTTTCCTTCTCGATAAACTCACACGTGAGCAGGAAAAGATTGATGAGATTTGTCCTTGGTTCCTTAATCCCGAGCAGGAATCTTTCCTCGCTGCAGTCGGGATCAACTCCTCAAGAATTTCTTCCCGGGATTGCCCTCATAAACTCCATTCTGCTATCCGAAATCACTTCGAATTTAGAGTCCTTCCGCGTTTTCTTAAACTCGAGTGCACCGTCGTTGCTACGAAGGAATGGAAGGCTCAACGTCTTCATAGTCGCAACCCCTTATTCTCGAGATTCCTCCCGTTACGTATTGACGGTAAAGATCTCAATCGTTATGAAGCGTCTCAGGCCTCACCATTCCTCTCTCGATTTTCCACGCCGTCTGTCCACTTCGAGGAATGCGGCCACTACTTAACTCAAGGTGATGTTGCTGCTGTCTTTGATCGTAACCCTTCCGTCAAAACTGTTTCTTTCTCAGCTTACCTACCCCCTGAGGCTATTCATCGTTCTTCTTCTCTTTACCCGAATTTCTACCGGCTGATTTATCCTTCTAAAGATTCTTCTTCTTTTATCTATCAGCTCGAACCTGGTTCTGGTTTGTGTGATCATTACGAACAACCCTTTTCTACTTTGTCCTGGCTTTCAACTAAGAAAATCGTTACCAAAGATTCTGTGTATTATGTCACCCTTCATGAGCAGATCTATTCTCTTTTCTTATTTTCTGTTACTCGTGAGCCCTGTGTTAGTCCTGATTCTCGTCTTGTTAACGCTCCTCCTGTGGTCCCATTGCCTCGAGTTTCCCGCCGCGCTCACAATCTGCCTTCTCCTTACGTACCTTTTAAAATCTTCAATGCCATGTATATGTATGTCTTCGGTGTCCCAAAAGCTGAGTTGAATGATCTTTGGTTAAAAGGTCGCACTTATATTGAAACCATCAATTCCGGTTACTTCCCTGTTTCATCTCTTCATCATTTCATTTCTCTCTTAGTCCTTTACCGTCGCTCACTGGCTCACCATACTGATCATCCCAGTGATTGGTTCACTTTCATAGGTTTCCTTCGCTTCTATACTATTGATGGTTTGCGTCACTTCTTTGGTAAGTTTTTCGAGCGCCGGCTGGATAAGTTTATCCTCAAGGGAACCCCCGCCCCTCTCTCATGGGTTTTCCCTCTCGTTGATGTTGCTGTTGGACCCTCGGATGTTTCCCTCTTGTTCTCCCCTCGCCTTCGTGCCTCCGCCTTGACTGCATCTGCTCTCTCAATTTTCCAGTGTCAGTTCAAGTCTGACTTCAAGAGTGCTAGTTTGTTAGGTGATGTCTTACCTGATGTTAATCTTGAATCTGAGGTTGATGTCACTGATTTCTCCACTTTGTTGTCTATTAAAGTCCGTTCCCTCCTCAAGCATGTGTTTGGTGATATAGTAGTTCCTCCGAGAGATGTTCGTCGTGTCCTCAACGTCTATGATCCTCGCTCTTTCAAACATAAGATGAAGAATGATGTTCGACGTTTTGGCTTCGGCTCTGCTCCTGAGCATCTCGCCGCTATCACTAATTTCCTCGGTGCTGCCGCTGAACCCTCTGAGATCAAGCCCCCTTTTAAAGACGACTTCAAGCCGACTGCCGTCGTTCCAACTCCTCCTACTGATCATGTAGTTGGGCGTTTCCAGAGCGTTCCTCGTCCCGGTCATCACACTCCGGCTAACGTGTCTGTTCATTCCGTGCCATCTGTTGTTTCCTTGCAGACTCTTGTTGTCGATCCCGCTTCTGTTCCTCTTCCACCTTCCAGAGCTCCCTCTCGACATGGTTCTCTCGATTTCTTGCCGCTTACTGATTTGTTTGGGGAGGCTGATCCTGATTTCAATCTTAAATTTCCTGAATCTTCTGCTCATCATCCTGAGCCTTCTGTGCTTTCTGGTCCTTCTACCATGGAATTGCATCTCAACCAGCTGCTTGATACTGAGCCCAATCCCAATCTTCGTTCTGGTGATCATGATGCTCATGAGCCTGATCTTGCTCCTATTTCTAGCTCGCTATTCTTGGGTGCCAATTCTCATCCTGCGCCTGGTTCCTCTTTGGCTGTGGCGCATGGTTCTATCGCTTCAGCTCATGCTCTTTCTTCTCTCAATCGTCCTATTCTTCTCCCTTCTTCACCAGTGTCTAATCCTGTTTACCCTCATCTTCCCGTGCGTCTTGAACCCATTTCTGGCATTCCTTCTGGTGTTTTCAATTCGGCTGATTCTTCTGGCTTTCCTTTTTCTTGTTTCTCATTACCTCTTGCCTATATCCTTCCTCCTCGCAACCGCTTTGTGGACCTTCATCACAACGATTGTCTCCTCGTCGCTCTGGCCAATGTTCTTGGCTTGCCTCTGGAGGATGTTCGCTCTTTCTTCTTTTCCGTAACACCTGATGAGCGTCTTGCTGAGTTATCCGCTGGTTCTTTGACTGACTCTTTTGACCTCCATCGCTTCTGCTGTCTTCTGGGTATCTCTGTTGTTATTAACTCTGACCTCGGTTCTGTCTCAACTGGGCTTGTTTCCGTTGATAAAATTTACACCATCTCTCATGATTCCAAGCGCGCTCACTTCACTGGGGTTCCAATCTCAGGTGGGACCACCTTCAAACCTCATTCAAAGACCGATTCTCTGTGTTATCGAGACATCATGCTTGGTCTTGGTAAAGAATCTTTTTTGCCTGTACGCTATGACCTCGCCAAGGCGAAATCTTACATTCGAGATCTCAAGAACCTATCCACGGGCACTCTTCACACTGTTAAGTTTAAAGGCAACAACTATGATGCCAAAGTGTGGGATGCTCTTCTTGACGCTGCTCTTTCAAATCCAACATTGCGCTATCGCGAAGTCATGACCAGAGTCTCTATGGGTGCTCCTGGTTCTTCGAAGTCTCGTCCTGTTGTTAACTGTCTCAAACGCAATGTGTCGCACAACCTTTGGAACTTTGTCACGACCCGAGTTAACCTTCGTAAGGAGGTTGCTGACAAAATGGATCTCCCACCCCGCTTTGGTTTCATGGTCAAGACTTTTGAGGTGGCTCTCTTCTCTCCTGCGAGGATCAAGAATTATGATGAGTCTCAGATGTTTCCTCCTGGTTATTTCGAGCTTGATCTTCTTCTCAATAAGAAACTCTCTCGTGTGTCTCATACCTTTGACCCTTGTCAGGCTCACTTCCATGAGCCTCATCCTGAATCCACTCTGAGTGCTGTGGAACCTGCTTGGAAATCTTTCTCGTCTGCTTGTCGCGAGTATCTTAATTATTCCTACACAGCTCCAAAGCATATCTGTGACTTATTTGGTTACACTTGGCTTGGTGCTCGTGGTCGTCTGTTGTTTTCCTACTCTCACTCCCAGGCTCTTCCAACCCTTTGCGCTGGCGAAGATGGTGTCAAGCGTTTCTCCTCTGTTTTCACAACCACCTTCAATAGTTCGACTGGTATGAGGTTCGAGGCTCCTAAGTACGCTGCTTATCAGGTTATCGTTGATGGGGCTGCTGCTCTTTGTTCTTACCAGTCTCTTGTCACCGCTCTCACCCGCGGTTACAACACTGACATCATATTCGTGATAATGGTGCCTCGCGCTTCCTTTGAGAATTGGTTCTTGTCGCATCCTATCTGGAATGCTGTTTTCAGCTATCGTACCCGTACGTGCCGTTTGCCTCTTTTGTTCCCTGAGGTGTTCAAAAATCTTACTCTCATCAATGAACCTCCTTCTTTGTCTGGTGGCGCTGATTTGAACAGCAAGGTCGATGTTCCTGCCGAGTATAGGGTCTGGCTTCGCTCTGATTCTGATCAGTTGGTCGCAACTGACGTTGACTTGCTTGATTCTGAGTTCTTTGATGCGCGAGCTCTCACTTCACTTCCAAAAACTGAGCTCACCTTCTTGCTTGAGAGTCATACTTTTAAACTCCCTACTGAGGAAAGGGAGCTCTCTCATAATCAACAGCTCTCAGTTCAATTTGATGATTCCATGAAGGCTAAGTTCTTGAATTCTTCTGAGCGCTATCTCCCATATCTCCAATTGCTATATCCTCGTCAACGTCGTGATGATGGTCCGACTGTGTCTGCTGGGCTCGAGAAGCGTCTGTCTAGGTCTTCTGTTCGTACTAACACCTTGAGCTTGTATGAGAAGGCGTCTGATGGTCATTTGTTATTCGTTTCTTTCCTCTCCCTTTTTGGTCTTACGGAGTACTCCCGCGTTCCGATCAATATTCGGCTCTTGGAGTCCTTCATCTCAATTAATGAACTGCGCCAGCTTGAGAAGCCCCTCGCTCAGTTACGTGCCAATGTCTCTCGTGCTGATGTTACTTCTTGGCCTCCCGCTCTCCTTGGTATCTTCACAAAAGCTCAAAGGAAGATCAAAACTGGGCAATTGAATGGTCCGGCCAAGGCTGCTCAGACGTTAGCGACTGCCTCTTTCCCAGTTGTGTCGCTCTTGGGTGTTATTGGTCGGTACGTTCTGTATTGTTTGAAACGCATGTGTCCTTCCAACATGTTTATGGCTGCTATGGAATCGCCGGAATCATTAGACGCTTTCGCCAAGGAGTTCATCAAGCCTGTCGCTTCAGAGGAGGAGGACATATCGGAATTCGATTCTCAGCAATCCGCTCCTGTTCTCTTCTTCGAGGAATTGCTTCTTACTCATACTTTCCAGCTCCCACGTGAAATGGTTGACTTCTATATCGCCTGTAAAACTCATGCTTATGGTTTCTTAGGTGTGCTTTCTATTCTGCGTCTCACTGGCGAATGGGGAACTTGGCTATTCAACACTAACTTTACTCTGGCTGATATAGCTCTTACTCGCGATGTGAACTTCATCCCTGAACCTGGGCTTTCTTATCCTCGGGTTGCTTACAGTACGGCTCTTTCCAGATATGAGTTGCTTAATCCGAATGATATCCCTATGGATTATTCCTTTATTCCATCATCTGGACTCATCTTTTCTGACGATGAACCTTTCCGAGTGCCTGGCAAGCTTTCCCATACCGTTTTGGTTGGTGGAGATGACAAACTTATCAATCCTGCGCCTGCTCATAAGCCTTTGCCTCCTGGCTCTCGTCATCATCTTATTCGTAAAACTTTTACTAAAGTTGACGCTGAGTTCACTTCTTGGGTCATCACCCATAAAGGCGTGTTCAAGTCTCCTATCCTTCTACTGCATCGCTTGCTCATTGCTCGGGAGCTTGGCACTCTTCACCTCGTAACTCAATCTTATCTTCTGGAGTTTGTTTTCGGGTACAGATTTGATGATTTGCATCTTCACGTGGATGAGTTTAATTTAGAAGCCCAATCTTGGTTGACTCGTTTCTTTATCTCTCAGAAGCACCTCCCTTCTTATCATTTATTGTCTCGTTTCGCCAACCAGAAAACCTTGGGTCTTTCTACACTTGCTGGCTTCACCCAGGCGGTTAGAAAGTATCAGTCTCTTACTGATGATGTTACTAGGGCCCAATTTGACGCTGAGTTTGTGGCTTTTGCTGATAAGGCTTCGTTTCGTTCCAGTGATTCTTCTTCTACCCATTTTGCTCAGGACGTCCTGGACCGCATTCATTCTTCTCCGCCTCTCGAACACTCTTACCTATAATTTGTTGAAAATGAATAACAATGTTTCACGTCATCCTGCTGGCTCTTTTGATTCGAATCTTCTTGCCTTGGATTCTGCTCCTGCTCTTTCTCCTTCTGCTATTGCAGATGTTATTGATTATCCGCCTTCTGAGGTCCCGGATTCCTTGCTTGGTCCTGCAATTCCCTTGCCTCCCATTCGACCGGAACAGACTGGTTCTGGTTACGGTCTTCACCGTATTATCGGCACCAATGCTGATTTTAAACCTTGTTCCTCTTGCTTACGTTGGTCGGCTCCTGGTCATGAGCCTCTTCCAAACCAATCTGTCTTCAGACATCGTGTCGCTGTTGGTCGCACTCTGGCGAAGCTAGATGTTCTTCTGATGCTTCCCGGTTGCACCACCAACTTGAAAATGATATCTGATCAGTGGGTTGGTTTCTATTTGACTTCTCTTTATCGTGTTAATTCCAACAACTCTGTTGACTCTTGTGCTTGTCGTTTCTTCTACTTCTATGCCACATATCATTCCTTCCGTGCTCGTTTCCTTCGCGACACTTTCTCCTTCGACGCTTCCCCTGTCCGTTTTGATTCCTATTTGACTTTACCAGTCGCCAAAGACAAGACTCATCCACGTCCTTCTTTCTTGTCTCCTTCCTCTTCTGTTCCGTATGACGTTTAATTCAAAATTGTTTTGATCAACATGTCTATTCGTCAATCTGAGAACGCTGTTCAATCTTCTGGTCGGTCTTCGGTTCCCCAAGTTACGGCCATGAGCAATGTGCCTGAGAATCCCATTCTTCCTATGTCCAATGATACTATCACTCAACCTATGCATATGGGGTCTGGTGAATCTACTTTGCTCATGGGTGCCCGCGATGCCTTGCGTACTACTACTTCCCCAATGACTATTTCTGATTTCAATCTCGCTCCTCAGAATGCGGTCAAGGTGAATTTAGGTACTGATATTTCCATTCTTGCTCTTCTTTCTCGTATTTTCCGTTCTGTTTATGTCACTTCCTTGTCTATCACTCCCATTCCTACACAAGTCGTCGATTCCCCGTTCATGGTTAACACTGCTTTTGTGCCAGCTTCACAGAATTTGCCTGCTACTCAAACCTCCGCTGATGCCGCTGCCGCTTATGTGATGTCTTGTTCTGATTCCAAGTCTCAGAATGTTAACAATCAGTGGCCTAATTGTGAAACTCATTGTTGCACTTTCACCGGTTGTGGTTATCAGCTTGCTCCTCAGGCTTATCTTGGCAATTCTCCAGCTCTCATCGTGCAGCTTTACTCCCCTACTGGCGATGCAGATCCTCGTGTTCGCTTGCGCATTAATATGAATGTTGGTGTTGAGGGCTTCTACATTCAAACTTCAAACACTGGTGTTCTCACTGCTATCACGGCTGCCACTATGTCTTCCCAAGCTCGTGCTGCTTTCTTTTCTGAATTGAAGTCTCTTATGGGTATTCCAACTAACGT
>TRINITY_DN9_c0_g1_i6 len=7401 path=[0:0-545 2:546-603 4:604-2666 6:2667-2697 7:2698-2798 8:2799-2835 10:2836-2939 12:2940-2973 15:2974-2982 16:2983-2999 17:3000-3039 21:3040-3044 22:3045-3191 24:3192-3246 25:3247-3455 27:3456-3597 28:3598-4508 29:4509-4569 31:4570-4854 32:4855-4920 34:4921-5141 35:5142-5215 37:5216-6997 38:6998-7167 39:7168-7267 41:7268-7400]
AAAACTCCTGCTTCTGTTGCTTGTCACTGGACTGTGACTTTGACCTTGGACTAGGTTTATGCAACGTATTGAATCTTCTGCTTTCAACCGTGCTTATGATGGTCTCACTTCCCACGTACATTCTGAAGCTTTTCAATCTTTCCTTCTCGATAAACTCACACGTGAGCAGGAAAAGATTGATGAGATTTGTCCTTGGTTCCTTAATCCCGAGCAGGAATCTTTCCTCGCTGCAGTCGGGATCAACTCCTCAAGAATTTCTTCCCGGGATTGCCCTCATAAACTCCATTCTGCTATCCGAAATCACTTCGAATTTAGAGTCCTTCCGCGTTTTCTTAAACTCGAGTGCACCGTCGTTGCTACGAAGGAATGGAAGGCTCAACGTCTTCATAGTCGCAACCCCTTATTCTCGAGATTCCTCCCGTTACGTATTGACGGTAAAGATCTCAATCGTTATGAAGCGTCTCAGGCCTCACCATTCCTCTCTCGATTTTCCACGCCGTCTGTCCACTTCGAGGAATGCGGCCACTACTTAACTCAAGGTGATGTTGCTGCTGTCTTTGATCGTAACCCTTCCGTCAAAACTGTTTCTTTCTCAGCTTACCTACCCCCTGAGGCTATTCATCGTTCTTCTTCTCTTTACCCGAATTTCTACCGGCTGATTTATCCTTCTAAAGATTCTTCTTCTTTTATCTATCAGCTCGAACCTGGTTCTGGTTTGTGTGATCATTACGAACAACCCTTTTCTACTTTGTCCTGGCTTTCAACTAAGAAAATCGTTACCAAAGATTCTGTGTATTATGTCACCCTTCATGAGCAGATCTATTCTCTTTTCTTATTTTCTGTTACTCGTGAGCCCTGTGTTAGTCCTGATTCTCGTCTTGTTAACGCTCCTCCTGTGGTCCCATTGCCTCGAGTTTCCCGCCGCGCTCACAATCTGCCTTCTCCTTACGTACCTTTTAAAATCTTCAATGCCATGTATATGTATGTCTTCGGTGTCCCAAAAGCTGAGTTGAATGATCTTTGGTTAAAAGGTCGCACTTATATTGAAACCATCAATTCCGGTTACTTCCCTGTTTCATCTCTTCATCATTTCATTTCTCTCTTAGTCCTTTACCGTCGCTCACTGGCTCACCATACTGATCATCCCAGTGATTGGTTCACTTTCATAGGTTTCCTTCGCTTCTATACTATTGATGGTTTGCGTCACTTCTTTGGTAAGTTTTTCGAGCGCCGGCTGGATAAGTTTATCCTCAAGGGAACCCCCGCCCCTCTCTCATGGGTTTTCCCTCTCGTTGATGTTGCTGTTGGACCCTCGGATGTTTCCCTCTTGTTCTCCCCTCGCCTTCGTGCCTCCGCCTTGACTGCATCTGCTCTCTCAATTTTCCAGTGTCAGTTCAAGTCTGACTTCAAGAGTGCTAGTTTGTTAGGTGATGTCTTACCTGATGTTAATCTTGAATCTGAGGTTGATGTCACTGATTTCTCCACTTTGTTGTCTATTAAAGTCCGTTCCCTCCTCAAGCATGTGTTTGGTGATATAGTAGTTCCTCCGAGAGATGTTCGTCGTGTCCTCAACGTCTATGATCCTCGCTCTTTCAAACATAAGATGAAGAATGATGTTCGACGTTTTGGCTTCGGCTCTGCTCCTGAGCATCTCGCCGCTATCACTAATTTCCTCGGTGCTGCCGCTGAACCCTCTGAGATCAAGCCCCCTTTTAAAGACGACTTCAAGCCGACTGCCGTCGTTCCAACTCCTCCTACTGATCATGTAGTTGGGCGTTTCCAGAGCGTTCCTCGTCCCGGTCATCACACTCCGGCTAACGTGTCTGTTCATTCCGTGCCATCTGTTGTTTCCTTGCAGACTCTTGTTGTCGATCCCGCTTCTGTTCCTCTTCCACCTTCCAGAGCTCCCTCTCGACATGGTTCTCTCGATTTCTTGCCGCTTACTGATTTGTTTGGGGAGGCTGATCCTGATTTCAATCTTAAATTTCCTGAATCTTCTGCTCATCATCCTGAGCCTTCTGTGCTTTCTGGTCCTTCTACCATGGAATTGCATCTCAACCAGCTGCTTGATACTGAGCCCAATCCCAATCTTCGTTCTGGTGATCATGATGCTCATGAGCCTGATCTTGCTCCTATTTCTAGCTCGCTATTCTTGGGTGCCAATTCTCATCCTGCGCCTGGTTCCTCTTTGGCTGTGGCGCATGGTTCTATCGCTTCAGCTCATGCTCTTTCTTCTCTCAATCGTCCTATTCTTCTCCCTTCTTCACCAGTGTCTAATCCTGTTTACCCTCATCTTCCCGTGCGTCTTGAACCCATTTCTGGCATTCCTTCTGGTGTTTTCAATTCGGCTGATTCTTCTGGCTTTCCTTTTTCTTGTTTCTCATTACCTCTTGCCTATATCCTTCCTCCTCGCAACCGCTTTGTGGACCTTCATCACAACGATTGTCTCCTCGTCGCTCTGGCCAATGTTCTTGGCTTGCCTCTGGAGGATGTTCGCTCTTTCTTCTTTTCCGTAACACCTGATGAGCGTCTTGCTGAGTTATCCGCTGGTTCTTTGACTGACTCTTTTGACCTCCATCGCTTCTGCTGTCTTCTGGGTATCTCTGTTGTTATTAACTCTGACCTCGGTTCTGTCTCAACTGGGCTTGTTTCCGTTGATAAAATTTATACCATCTCTCATGATTCTAAGCGCGCCCATTTCACTGGGGTTCCAATCTCAGGTGGGACCACCTTCAAACCTCATTCAAAGACCGATTCTCTGTGTTATCGAGACATCATGCTTGGTCTTGGTAAAGAATCCTTCTTGCCTGTGCGCTATGACCTTGCCAAGGCGAAGTCTTACATTCGAGATCTCAAGAACCTATCCACGGGCACTCTTCACACTGTTAAGTTTAAAGGCAACAACTATGATGCCAAAGTGTGGGATGCTCTTCTTGACGCGGCTCTTTCAAATCCAACTTTGCGCTACCGCGAGGTCATGACCAGAGTCTCTATGGGTGCGCCTGGTTCTTCGAAATCTCGTCCCGTTGTTAACTGTCTTAAACGCAATGTGTCGCACAACCTTTGGAACTTTGTCACGACCCGAGTTAACCTTCGTAAGGAGGTTGCTGACAAAATGGATCTCCCACCCCGCTTTGGTTTCATGGTCAAGACTTTTGAGGTGGCTCTCTTCTCTCCTGCGAGGATCAAGAATTATGATGAGTCTCAGATGTTTCCTCCTGGTTATTTCGAGCTTGATCTTCTTCTCAATAAGAAACTCTCTCGTGTGTCTCATACCTTTGACCCTTGTCAGGCTCACTTCCATGAGCCTCATCCTGAATCCACTCTGAGTGCTGTGGAACCTGCTTGGAAATCTTTCTCGTCTGCTTGTCGCGAGTATCTTAATTATTCCTACACAGCTCCAAAGCATATCTGTGACTTATTTGGTTACACTTGGCTTGGTGCTCGTGGTCGTCTGTTGTTTTCCTACTCTCACTCCCAGGCTCTTCCAACCCTTTGCGCTGGCGAAGATGGTGTCAAGCGTTTCTCCTCTGTTTTCACAACCACCTTCAATAGTTCGACTGGTATGAGGTTCGAGGCTCCTAAGTACGCTGCTTATCAGGTTATCGTTGATGGGGCTGCTGCTCTTTGTTCTTACCAGTCTCTTGTCACCGCTCTCACCCGCGGTTACAACACTGACATCATATTCGTGATAATGGTGCCTCGCGCTTCCTTTGAGAATTGGTTCTTGTCGCATCCTATCTGGAATGCTGTTTTCAGCTATCGTACCCGTACGTGCCGTTTGCCTCTTTTGTTCCCTGAGGTGTTCAAAAATCTTACTCTCATCAATGAACCTCCTTCTTTGTCTGGTGGCGCTGATTTGAACAGCAAGGTCGATGTTCCTGCCGAGTATAGGGTCTGGCTTCGCTCTGATTCTGATCAGTTGGTCGCAACTGACGTTGACTTGCTTGATTCTGAGTTCTTTGATGCGCGAGCTCTCACTTCACTTCCAAAAACTGAGCTCACCTTCTTGCTTGAGAGTCATACTTTTAAACTCCCTACTGAGGAAAGGGAGCTCTCTCATAATCAACAGCTCTCAGTTCAATTTGATGATTCCATGAAGGCTAAGTTCTTGAATTCTTCTGAGCGCTATCTCCCATATCTCCAATTGCTATATCCTCGTCAACGTCGTGATGATGGTCCGACTGTGTCTGCTGGGCTCGAGAAGCGTCTGTCTAGGTCTTCTGTTCGTACTAACACCTTGAGCTTGTATGAGAAGGCGTCTGATGGTCATTTGTTATTCGTTTCTTTCCTCTCCCTTTTTGGTCTTACGGAGTACTCCCGCGTTCCGATCAATATTCGGCTCTTGGAGTCCTTCATCTCAATTAATGAACTGCGCCAGCTTGAGAAGCCCCTCGCTCAGTTACGTGCCAATGTCTCTCGTGCTGATGTTACTTCTTGGCCTCCCGCTCTCCTTGGTATCTTCACAAAAGCTCAAAGGAAGATCAAAACTGGGCAATTGAATGGTCCGGCCAAGGCTGCTCAGACGTTAGCGACTGCCTCTTTCCCAGTTGTGTCGCTCTTGGGTGTTATTGGTCGGTACGTTCTGTATTGTTTGAAACGCATGTGTCCTTCCAACATGTTTATGGCTGCTATGGAATCGCCGGAATCATTAGACGCTTTCGCCAAGGAGTTCATCAAGCCTGTCGCTTCAGAGGAGGAGGACATATCGGAATTCGATTCTCAGCAATCCGCTCCTGTTCTCTTCTTCGAGGAATTGCTTCTTACTCATACTTTCCAGCTCCCACGTGAAATGGTTGACTTCTATATCGCCTGTAAAACTCATGCTTATGGTTTCTTAGGTGTGCTTTCTATTCTGCGTCTCACTGGCGAATGGGGAACTTGGCTATTCAACACTAACTTTACTCTGGCTGATATAGCTCTTACTCGCGATGTGAACTTCATCCCTGAACCTGGGCTTTCTTATCCTCGGGTTGCTTACAGTACGGCTCTTTCCAGATATGAGTTGCTTAATCCGAATGATATCCCTATGGATTATTCCTTTATTCCATCATCTGGACTCATCTTTTCTGACGATGAACCTTTCCGAGTGCCTGGCAAGCTTTCCCATACCGTTTTGGTTGGTGGAGATGACAAACTTATTAATCCTGCTCCTGCTCATAAGCCCTTACCTCCTGGTTCTCGTCATCATCTTATTCGCAAAACTTTCACTAAAATTGACGCTGAGTTCACTTCTTGGGTCATCACCCATAAAGGCGTGTTCAAGTCTCCTATCCTTCTACTGCATCGCTTGCTCATTGCTCGGGAGCTTGGCACTCTTCACCTCGTAACTCAATCTTATCTTCTGGAGTTTGTTTTCGGGTACAGATTTGATGATTTGCATCTTCACGTGGATGAGTTTAATTTAGAAGCCCAATCTTGGTTGACTCGTTTCTTTATCTCTCAGAAGCACCTCCCTTCTTATCATTTATTGTCTCGTTTCGCCAACCAGAAAACCTTGGGTCTTTCTACACTTGCTGGCTTCACCCAGGCGGTTAGAAAGTATCAGTCTCTTACTGATGATGTTACTAGGGCCCAATTTGACGCTGAGTTTGTGGCTTTTGCTGATAAGGCTTCGTTTCGTTCCAGTGATTCTTCTTCTACCCATTTTGCTCAGGACGTCCTGGACCGCATTCATTCTTCTCCGCCTCTCGAACACTCTTACCTATAATTTGTTGAAAATGAATAACAATGTTTCACGTCATCCTGCTGGCTCTTTTGATTCGAATCTTCTTGCCTTGGATTCTGCTCCTGCTCTTTCTCCTTCTGCTATTGCAGATGTTATTGATTATCCGCCTTCTGAGGTCCCGGATTCCTTGCTTGGTCCTGCAATTCCCTTGCCTCCCATTCGACCGGAACAGACTGGTTCTGGTTACGGTCTTCACCGTATTATCGGCACCAATGCTGATTTTAAACCTTGTTCCTCTTGCTTACGTTGGTCGGCTCCTGGTCATGAGCCTCTTCCAAACCAATCTGTCTTCAGACATCGTGTCGCTGTTGGTCGCACTCTGGCGAAGCTAGATGTTCTTCTGATGCTTCCCGGTTGCACCACCAACTTGAAAATGATATCTGATCAGTGGGTTGGTTTCTATTTGACTTCTCTTTATCGTGTTAATTCCAACAACTCTGTTGACTCTTGTGCTTGTCGTTTCTTCTACTTCTATGCCACATATCATTCCTTCCGTGCTCGTTTCCTTCGCGACACTTTCTCCTTCGACGCTTCCCCTGTCCGTTTTGATTCCTATTTGACTTTACCAGTCGCCAAAGACAAGACTCATCCACGTCCTTCTTTCTTGTCTCCTTCCTCTTCTGTTCCGTATGACGTTTAATTCAAAATTGTTTTGATCAACATGTCTATTCGTCAATCTGAGAACGCTGTTCAATCTTCTGGTCGGTCTTCGGTTCCCCAAGTTACGGCCATGAGCAATGTGCCTGAGAATCCCATTCTTCCTATGTCCAATGATACTATCACTCAACCTATGCATATGGGGTCTGGTGAATCTACTTTGCTCATGGGTGCCCGCGATGCCTTGCGTACTACTACTTCCCCAATGACTATTTCTGATTTCAATCTCGCTCCTCAGAATGCGGTCAAGGTGAATTTAGGTACTGATATTTCCATTCTTGCTCTTCTTTCTCGTATTTTCCGTTCTGTTTATGTCACTTCCTTGTCTATCACTCCCATTCCTACACAAGTCGTCGATTCCCCGTTCATGGTTAACACTGCTTTTGTGCCAGCTTCACAGAATTTGCCTGCTACTCAAACCTCCGCTGATGCCGCTGCCGCTTATGTGATGTCTTGTTCTGATTCCAAGTCTCAGAATGTTAACAATCAGTGGCCTAATTGTGAAACTCATTGTTGCACTTTCACCGGTTGTGGTTATCAGCTTGCTCCTCAGGCTTATCTTGGCAATTCTCCAGCTCTCATCGTGCAGCTTTACTCCCCTACTGGCGATGCAGATCCTCGTGTTCGCTTGCGCATTAATATGAATGTTGGTGTTGAGGGCTTCTACATTCAAACTTCAAACACTGGTGTTCTCACTGCTATCACGGCTGCCACTATGTCTTCCCAAGCTCGTGCTGCTTTCTTTTCTGAATTGAAGTCTCTTATGGGTATTCCAACTAACGTCGCTACTGCTCATACTCTGGGTGGCGCTTCTCTTTCTACTTCCGCTCCTGCTGTCCTCGGTGGTCAAGATCTTACTGTTCCAAGCGATGAGGGTGATGAAGAATGACTCCCACCCTCAGTGACTTTCAGTCATCCCCCTGACGGTTATTCCACCAAGAACAGACCTTTTCTTTTGCTACCTCTTTCAACTTAACCGATTGAGGTGGCTCGTTTTCCATTGTATTTCCGAGCCA
>TRINITY_DN9_c0_g1_i9 len=3456 path=[0:0-545 2:546-603 4:604-2666 5:2667-2697 7:2698-2798 8:2799-2835 10:2836-2939 11:2940-2954 13:2955-2973 15:2974-2982 16:2983-2999 18:3000-3036 19:3037-3039 21:3040-3044 22:3045-3191 23:3192-3246 25:3247-3455]
AAAACTCCTGCTTCTGTTGCTTGTCACTGGACTGTGACTTTGACCTTGGACTAGGTTTATGCAACGTATTGAATCTTCTGCTTTCAACCGTGCTTATGATGGTCTCACTTCCCACGTACATTCTGAAGCTTTTCAATCTTTCCTTCTCGATAAACTCACACGTGAGCAGGAAAAGATTGATGAGATTTGTCCTTGGTTCCTTAATCCCGAGCAGGAATCTTTCCTCGCTGCAGTCGGGATCAACTCCTCAAGAATTTCTTCCCGGGATTGCCCTCATAAACTCCATTCTGCTATCCGAAATCACTTCGAATTTAGAGTCCTTCCGCGTTTTCTTAAACTCGAGTGCACCGTCGTTGCTACGAAGGAATGGAAGGCTCAACGTCTTCATAGTCGCAACCCCTTATTCTCGAGATTCCTCCCGTTACGTATTGACGGTAAAGATCTCAATCGTTATGAAGCGTCTCAGGCCTCACCATTCCTCTCTCGATTTTCCACGCCGTCTGTCCACTTCGAGGAATGCGGCCACTACTTAACTCAAGGTGATGTTGCTGCTGTCTTTGATCGTAACCCTTCCGTCAAAACTGTTTCTTTCTCAGCTTACCTACCCCCTGAGGCTATTCATCGTTCTTCTTCTCTTTACCCGAATTTCTACCGGCTGATTTATCCTTCTAAAGATTCTTCTTCTTTTATCTATCAGCTCGAACCTGGTTCTGGTTTGTGTGATCATTACGAACAACCCTTTTCTACTTTGTCCTGGCTTTCAACTAAGAAAATCGTTACCAAAGATTCTGTGTATTATGTCACCCTTCATGAGCAGATCTATTCTCTTTTCTTATTTTCTGTTACTCGTGAGCCCTGTGTTAGTCCTGATTCTCGTCTTGTTAACGCTCCTCCTGTGGTCCCATTGCCTCGAGTTTCCCGCCGCGCTCACAATCTGCCTTCTCCTTACGTACCTTTTAAAATCTTCAATGCCATGTATATGTATGTCTTCGGTGTCCCAAAAGCTGAGTTGAATGATCTTTGGTTAAAAGGTCGCACTTATATTGAAACCATCAATTCCGGTTACTTCCCTGTTTCATCTCTTCATCATTTCATTTCTCTCTTAGTCCTTTACCGTCGCTCACTGGCTCACCATACTGATCATCCCAGTGATTGGTTCACTTTCATAGGTTTCCTTCGCTTCTATACTATTGATGGTTTGCGTCACTTCTTTGGTAAGTTTTTCGAGCGCCGGCTGGATAAGTTTATCCTCAAGGGAACCCCCGCCCCTCTCTCATGGGTTTTCCCTCTCGTTGATGTTGCTGTTGGACCCTCGGATGTTTCCCTCTTGTTCTCCCCTCGCCTTCGTGCCTCCGCCTTGACTGCATCTGCTCTCTCAATTTTCCAGTGTCAGTTCAAGTCTGACTTCAAGAGTGCTAGTTTGTTAGGTGATGTCTTACCTGATGTTAATCTTGAATCTGAGGTTGATGTCACTGATTTCTCCACTTTGTTGTCTATTAAAGTCCGTTCCCTCCTCAAGCATGTGTTTGGTGATATAGTAGTTCCTCCGAGAGATGTTCGTCGTGTCCTCAACGTCTATGATCCTCGCTCTTTCAAACATAAGATGAAGAATGATGTTCGACGTTTTGGCTTCGGCTCTGCTCCTGAGCATCTCGCCGCTATCACTAATTTCCTCGGTGCTGCCGCTGAACCCTCTGAGATCAAGCCCCCTTTTAAAGACGACTTCAAGCCGACTGCCGTCGTTCCAACTCCTCCTACTGATCATGTAGTTGGGCGTTTCCAGAGCGTTCCTCGTCCCGGTCATCACACTCCGGCTAACGTGTCTGTTCATTCCGTGCCATCTGTTGTTTCCTTGCAGACTCTTGTTGTCGATCCCGCTTCTGTTCCTCTTCCACCTTCCAGAGCTCCCTCTCGACATGGTTCTCTCGATTTCTTGCCGCTTACTGATTTGTTTGGGGAGGCTGATCCTGATTTCAATCTTAAATTTCCTGAATCTTCTGCTCATCATCCTGAGCCTTCTGTGCTTTCTGGTCCTTCTACCATGGAATTGCATCTCAACCAGCTGCTTGATACTGAGCCCAATCCCAATCTTCGTTCTGGTGATCATGATGCTCATGAGCCTGATCTTGCTCCTATTTCTAGCTCGCTATTCTTGGGTGCCAATTCTCATCCTGCGCCTGGTTCCTCTTTGGCTGTGGCGCATGGTTCTATCGCTTCAGCTCATGCTCTTTCTTCTCTCAATCGTCCTATTCTTCTCCCTTCTTCACCAGTGTCTAATCCTGTTTACCCTCATCTTCCCGTGCGTCTTGAACCCATTTCTGGCATTCCTTCTGGTGTTTTCAATTCGGCTGATTCTTCTGGCTTTCCTTTTTCTTGTTTCTCATTACCTCTTGCCTATATCCTTCCTCCTCGCAACCGCTTTGTGGACCTTCATCACAACGATTGTCTCCTCGTCGCTCTGGCCAATGTTCTTGGCTTGCCTCTGGAGGATGTTCGCTCTTTCTTCTTTTCCGTAACACCTGATGAGCGTCTTGCTGAGTTATCCGCTGGTTCTTTGACTGACTCTTTTGACCTCCATCGCTTCTGCTGTCTTCTGGGTATCTCTGTTGTTATTAACTCTGACCTCGGTTCTGTCTCAACTGGGCTTGTTTCCGTTGATAAAATTTACACCATCTCTCATGATTCCAAGCGCGCTCACTTCACTGGGGTTCCAATCTCAGGTGGGACCACCTTCAAACCTCATTCAAAGACCGATTCTCTGTGTTATCGAGACATCATGCTTGGTCTTGGTAAAGAATCCTTCTTGCCTGTGCGCTATGACCTTGCCAAGGCGAAGTCTTACATTCGAGATCTCAAGAACCTATCCACGGGCACTCTTCACACTGTTAAGTTTAAAGGCAACAACTATGATGCCAAAGTGTGGGATGCTCTTCTTGACGCTGCTCTTTCAAATCCAACATTGCGCTATCGCGAAGTCATGACCAGAGTCTCTATGGGTGCTCCTGGTTCTTCGAAGTCTCGTCCTGTTGTTAACTGTCTCAAACGCAATGTGTCGCACAACCTTTGGAACTTTGTCACGACCCGAGTTAACCTTCGTAAGGAGGTTGCTGACAAAATGGATCTCCCACCCCGCTTTGGTTTCATGGTCAAGACTTTTGAGGTGGCTCTCTTCTCTCCTGCGAGGATCAAGAACTATGATGAGTCCCAGATGTTTCCTCCTGGCTATTTTGAGCTTGATCTTCTTCTAAATAAGAAACTCTCTCGTGTGTCTCATACCTTTGACCCTTGTCAGGCTCACTTCCATGAGCCTCATCCTGAATCCACTCTGAGTGCTGTGGAACCTGCTTGGAAATCTTTCTCGTCTGCTTGTCGCGAGTATCTTAATTATTCCTACACAGCTCCAAAGCATATCTGTGACTTATTTGGTTACACTTGGCTTGGTGCTCGTGGTCGTCT
>TRINITY_DN52_c0_g1_i1 len=339 path=[0:0-338]
GGCGCACGGTGGATGCCTTGGTACTAGGAGCCGAAGAAGGACGTGACTAACTACGATATTTCAGGTGGAGCTGTAAGTAAGCGATGATACCTGAGTTTCCGAATGGGGGAACCCAACACTTAATGAGTGTTATCCATATGTGAATACATAGCATATGAGAAGGAAGACGCAGTGAACTGAAACATCTAAGTAGCTGCAGGAAGAGAAAGCAAACGCGATTTCCTGAGTAGCGGCGAGCGAAACGGAAGAAGACCAAACCAGAGGACTTGTCCTTTGGGGTTGTAGGACTGAAACATGGACTTATAGATTATAGAAGAATTAACTGGAAAGTTAAGCCAG
>TRINITY_DN75_c0_g1_i1 len=278 path=[0:0-277]
CGGGGAGTCTTGATGCTCGTGTCGCTGAACGGCCGCGTGAGGCTCCCACTTCCTACCGCTCAAGGCGAAGTCAGAGAACCGTCCTGGTCCCCTTACCTGAACTGATTGCGGCGTAATACATTTTGCTTAACACACTGGGGTTTCATTAGGAGTTTCACGATGGAAATGCTGAAGTTTGGTAAATTTGCTGCGCTGGCTCTGGCCATGGCCGTAGCTGTAGGTTGCTCCTCGAAGGGCGGTGATAACGCAGGCGAAGGCGCTGCTGTAGACCCAAAGTC
>TRINITY_DN39_c0_g1_i1 len=419 path=[0:0-418]
GTACAAAGGGCAGGGACGTAATCAACGCTAGCTAATGACCAGCACTTACTGGGAATTCCAGGTTCATATGGACCATTTCAATCCATAATCCCGACTAAATGCGCATTTGAGCGATTTCCCGGCCCTTTCGGGCAAGGATACGCGTTGCTGCGCACATTGTAGCGCGCGTGCAGCCCAGAACATCTAAGGGCATCACGGACCTGTTATCGCTCAATCTCATTTTGCTGAACACAAATTGTCCTATTAAGCAGAAGTCAACCACGATGGGTTGACGTATTATCAGGTCACACTACACCGCCGGCCGAGCGCCGGGACACCGAGGCGCCCATTGCCCGAACCGGCGGTATCAAACATCTGACTGCTGATAGCGTTCTATTTAATTTGATTGAGTCACGTTCGTTATCGGAATTAACCAGACA
>TRINITY_DN76_c0_g1_i1 len=288 path=[0:0-229 2:230-287]
CGCGAGGTTAACCCGTGAGGGGAAGCCGTAGCGAAAGCGAGTCTGAATAGGGCGTTTGAGTGGCACGGTCTAGACCCGAAGCGGAGTGATCTATCCATGGGCAGGTTGAAGCGCGGGTAAGACCGCGTGGAGGACCGAACCCACCTAGGTTAAAAACTGGGGGGATGACCTGTGGATAGGGGTGAAAGGCCAATCAAACTCCGTGATAGCTGGTTCTCCCCGAAATGCATATAGGTGCAGCGTCGCATGTTTCTTGCCGGAGGTAGAGCACTGGATAGTCTAGGGGGC
>TRINITY_DN76_c0_g1_i2 len=355 path=[0:0-229 1:230-354]
CGCGAGGTTAACCCGTGAGGGGAAGCCGTAGCGAAAGCGAGTCTGAATAGGGCGTTTGAGTGGCACGGTCTAGACCCGAAGCGGAGTGATCTATCCATGGGCAGGTTGAAGCGCGGGTAAGACCGCGTGGAGGACCGAACCCACCTAGGTTAAAAACTGGGGGGATGACCTGTGGATAGGGGTGAAAGGCCAATCAAACTCCGTGATAGCTGGTTCTCCCCGAAATGCATTTAGGTGCAGCGTTGCGCGTTTCTTGTCGGAGGTAGAGCACTGGATGGGCTAGGGGGGCGCGAGCCTTACCAAACCTAACCAAACTCCGAATACCGCAGAGTGCAGTCCGGCAGACAGAAGGTGG
>TRINITY_DN76_c0_g2_i1 len=226 path=[0:0-225]
TTATTACCGTTGGGGGTAGAGCACTGGATGGATGCGGGGGTCGCGAGATCTACCAACTCTAACCAAACTCCGAATACCTGAGAGTATAGTCCGGGAGACAGACGGCGGGTGCTAAGGTCCGTCGTCAAAAGGGAAACAGCCCTAACCTACAGCTAAGGTCCCCAAGTCACGTCTAAGTGGGAAAGCATGTGGGAATCCCAAACAACCAGGAGGTTGGCTTAGAAGC
>TRINITY_DN0_c0_g1_i1 len=2179 path=[2:0-361 5:362-386 10:387-409 12:410-619 15:620-692 17:693-703 19:704-777 20:778-840 21:841-864 23:865-923 25:924-1041 26:1042-1049 27:1050-1093 28:1094-1097 30:1098-1107 33:1108-1190 38:1191-1202 39:1203-1214 41:1215-1259 42:1260-1329 44:1330-1385 46:1386-1461 47:1462-1530 48:1531-1654 50:1655-2178]
ACGAGAGATCGGAAGCGCAAGTGGTTGAAGTTACAAAGGAAACTTTGAAAACTTTTGAAAATAATCACTTGACAGCAAATGAGGCTGCTGTAGAATGCGCGCCTCGGTTGAGACGAAAGATCTTAACCAACCGCTCTTTAACAACTGAATCAAGCAATTCGTGTGGGTGCTTGTGGAGTCAGACTGATAGTCAACAAGATTATCAGCATCACAAGTTACTCCGCGAGAAATCAAAGATGTAACCAACGATTGCTGAGCCAAGTTTAGGGTTTCTTAAAAACCCAAAGATGTTTGAACTGAAGAGTTTGATCATGGCTCAGATTGAACGCTGGCGGCAGGCCTAACACATGCAAGTCGAGCGGTAGAGAGAAGCTTGCTTCTCTTGAGAGCGGCGGACGGGTGAGTAATGCCTAGGAATCTGCCTGGTAGTGGGGGATAACGTTCGGAAACGGACGCTAATACCGCATACGTCCTACGGGAGAAAGCAGGGGACCTTCGGGCCTTGCGCTATCAGATGAGCCTAGGTCGGATTAGCTAGTTGGTGAGGTAATGGCTCACCAAGGCGACGATCCGTAACTGGTCTGAGAGGATGATCAGTCACACTGGAACTGAGACACGGTCCAGACTCCTACGGGAGGCAGCAGTGGGGAATATTGGACAATGGGCGAAAGCCTGATCCAGCCATGCCGCGTGTGTGAAGAAGGTCTTCGGATTGTAAAGCACTTTAAGTTGGGAGGAAGGGCAGTTACCTAATACGTGATTGTTTTGACGTTACCGACAGAATAAGCACCGGCTAACTCTGTGCCAGCAGCCGCGGTAATACAGAGGGTGCAAGCGTTAATCGGAATTACTGGGCGTAAAGCGCGCGTAGGTGGTTAGTTAAGTTGGATGTGAAATCCCCGGGCTCAACCTGGGAACTGCATTCAAAACTGACTGACTAGAGTATGGTAGAGGGTGGTGGAATTTCCTGTGTAGCGGTGAAATGCGTAGATATAGGAAGGAACACCAGTGGCGAAGGCGACCACCTGGACTGATACTGACACTGAGGTGCGAAAGCGTGGGGAGCAAACAGGATTAGATACCCTGGTAGTCCACGCCGTAAACGATGTCAACTAGCCGTTGGGAGCCTTGAGCTCTTAGTGGCGCAGCTAACGCATTAAGTTGACCGCCTGGGGAGTACGGCCGCAAGGTTAAAACTCAAATGAATTGACGGGGGCCCGCACAAGCGGTGGAGCATGTGGTTTAATTCGAAGCAACGCGAAGAACCTTACCAGGCCTTGACATCCAATGAACTTTCTAGAGATAGATTGGTGCCTTCGGGAACATTGAGACAGGTGCTGCATGGCTGTCGTCAGCTCGTGTCGTGAGATGTTGGGTTAAGTCCCGTAACGAGCGCAACCCTTGTCCTTAGTTACCAGCACGTTATGGTGGGCACTCTAAGGAGACTGCCGGTGACAAACCGGAGGAAGGTGGGGATGACGTCAAGTCATCATGGCCCTTACGGCCTGGGCTACACACGTGCTACAATGGTCGGTACAGAGGGTTGCCAAGCCGCGAGGTGGAGCTAATCCCACAAAACCGATCGTAGTCCGGATCGCAGTCTGCAACTCGACTGCGTGAAGTCGGAATCGCTAGTAATCGCGAATCAGAATGTCGCGGTGAATACGTTCCCGGGCCTTGTACACACCGCCCGTCACACCATGGGAGTGGGTTGCACCAGAAGTAGCTAGTCTAACCTTCGGGAGGACGGTTACCACGGTGTGATTCATGACTGGGGTGAAGTCGTAACAAGGTAGCCGTAGGGGAACCTGCGGCTGGATCACCTCCTTAATCGACGACATCAGCTGCTCCATAAGTTCCCACACGAATTGCTTGATTCATTGAAGAAGACGATAAAGAAGCAGCCCGAAATTGGGTCTGTAGCTCAGTTGGTTAGAGCGCACCCCTGATAAGGGTGAGGTCGGCAGTTCGAATCTGCCCAGACCCACCAATTTTGTGTGGGAAACGCCTGTAGAAATACGGGGCCATAGCTCAGCTGGGAGAGCGCCTGCCTTGCACGCAGGAGGTCAGCGGTTCGATCCCGCTTGGCTCCACCATAATCTGCTTTGTCAAACCTGCTTAAAGCTTAGAAATGAGCATTCGCTTCGAATGTTGATTTCTAGTCTTTGTTGACTGGTCC
>TRINITY_DN0_c0_g1_i10 len=1387 path=[2:0-361 6:362-365 8:366-385 9:386-386 10:387-409 12:410-619 15:620-692 17:693-703 18:704-778 20:779-841 21:842-865 23:866-924 25:925-1042 26:1043-1050 27:1051-1094 28:1095-1098 30:1099-1108 33:1109-1191 38:1192-1203 39:1204-1215 41:1216-1260 42:1261-1330 44:1331-1386]
ACGAGAGATCGGAAGCGCAAGTGGTTGAAGTTACAAAGGAAACTTTGAAAACTTTTGAAAATAATCACTTGACAGCAAATGAGGCTGCTGTAGAATGCGCGCCTCGGTTGAGACGAAAGATCTTAACCAACCGCTCTTTAACAACTGAATCAAGCAATTCGTGTGGGTGCTTGTGGAGTCAGACTGATAGTCAACAAGATTATCAGCATCACAAGTTACTCCGCGAGAAATCAAAGATGTAACCAACGATTGCTGAGCCAAGTTTAGGGTTTCTTAAAAACCCAAAGATGTTTGAACTGAAGAGTTTGATCATGGCTCAGATTGAACGCTGGCGGCAGGCCTAACACATGCAAGTCGAGCGGATGAGAAGAGCTTGCTCTTCGAGTTAGCGGCGGACGGGTGAGTAATGCCTAGGAATCTGCCTGGTAGTGGGGGATAACGTTCGGAAACGGACGCTAATACCGCATACGTCCTACGGGAGAAAGCAGGGGACCTTCGGGCCTTGCGCTATCAGATGAGCCTAGGTCGGATTAGCTAGTTGGTGAGGTAATGGCTCACCAAGGCGACGATCCGTAACTGGTCTGAGAGGATGATCAGTCACACTGGAACTGAGACACGGTCCAGACTCCTACGGGAGGCAGCAGTGGGGAATATTGGACAATGGGCGAAAGCCTGATCCAGCCATGCCGCGTGTGTGAAGAAGGCCTTTTGGTTGTAAAGCACTTTAAGCGAGGAGGAGGCTACTTGGATTAATACTCTAGGATAGTGGACGTTACTCGCAGAATAAGCACCGGCTAACTCTGTGCCAGCAGCCGCGGTAATACAGAGGGTGCAAGCGTTAATCGGAATTACTGGGCGTAAAGCGCGCGTAGGTGGTTAGTTAAGTTGGATGTGAAATCCCCGGGCTCAACCTGGGAACTGCATTCAAAACTGACTGACTAGAGTATGGTAGAGGGTGGTGGAATTTCCTGTGTAGCGGTGAAATGCGTAGATATAGGAAGGAACACCAGTGGCGAAGGCGACCACCTGGACTGATACTGACACTGAGGTGCGAAAGCGTGGGGAGCAAACAGGATTAGATACCCTGGTAGTCCACGCCGTAAACGATGTCAACTAGCCGTTGGGAGCCTTGAGCTCTTAGTGGCGCAGCTAACGCATTAAGTTGACCGCCTGGGGAGTACGGCCGCAAGGTTAAAACTCAAATGAATTGACGGGGGCCCGCACAAGCGGTGGAGCATGTGGTTTAATTCGAAGCAACGCGAAGAACCTTACCAGGCCTTGACATCCAATGAACTTTCTAGAGATAGATTGGTGCCTTCGGGAACATTGAGACAGGTGCTGCATGGCTGTCGTCAGCTCGTGTCGTGAGATGTTGGGTTAAGTCCCG
>TRINITY_DN0_c0_g1_i13 len=1530 path=[2:0-361 5:362-386 10:387-409 12:410-619 15:620-692 17:693-703 19:704-777 20:778-840 21:841-864 23:865-923 25:924-1041 26:1042-1049 27:1050-1093 28:1094-1097 30:1098-1107 33:1108-1190 38:1191-1202 39:1203-1214 41:1215-1259 42:1260-1329 44:1330-1385 45:1386-1460 47:1461-1529]
ACGAGAGATCGGAAGCGCAAGTGGTTGAAGTTACAAAGGAAACTTTGAAAACTTTTGAAAATAATCACTTGACAGCAAATGAGGCTGCTGTAGAATGCGCGCCTCGGTTGAGACGAAAGATCTTAACCAACCGCTCTTTAACAACTGAATCAAGCAATTCGTGTGGGTGCTTGTGGAGTCAGACTGATAGTCAACAAGATTATCAGCATCACAAGTTACTCCGCGAGAAATCAAAGATGTAACCAACGATTGCTGAGCCAAGTTTAGGGTTTCTTAAAAACCCAAAGATGTTTGAACTGAAGAGTTTGATCATGGCTCAGATTGAACGCTGGCGGCAGGCCTAACACATGCAAGTCGAGCGGTAGAGAGAAGCTTGCTTCTCTTGAGAGCGGCGGACGGGTGAGTAATGCCTAGGAATCTGCCTGGTAGTGGGGGATAACGTTCGGAAACGGACGCTAATACCGCATACGTCCTACGGGAGAAAGCAGGGGACCTTCGGGCCTTGCGCTATCAGATGAGCCTAGGTCGGATTAGCTAGTTGGTGAGGTAATGGCTCACCAAGGCGACGATCCGTAACTGGTCTGAGAGGATGATCAGTCACACTGGAACTGAGACACGGTCCAGACTCCTACGGGAGGCAGCAGTGGGGAATATTGGACAATGGGCGAAAGCCTGATCCAGCCATGCCGCGTGTGTGAAGAAGGTCTTCGGATTGTAAAGCACTTTAAGTTGGGAGGAAGGGCAGTTACCTAATACGTGATTGTTTTGACGTTACCGACAGAATAAGCACCGGCTAACTCTGTGCCAGCAGCCGCGGTAATACAGAGGGTGCAAGCGTTAATCGGAATTACTGGGCGTAAAGCGCGCGTAGGTGGTTAGTTAAGTTGGATGTGAAATCCCCGGGCTCAACCTGGGAACTGCATTCAAAACTGACTGACTAGAGTATGGTAGAGGGTGGTGGAATTTCCTGTGTAGCGGTGAAATGCGTAGATATAGGAAGGAACACCAGTGGCGAAGGCGACCACCTGGACTGATACTGACACTGAGGTGCGAAAGCGTGGGGAGCAAACAGGATTAGATACCCTGGTAGTCCACGCCGTAAACGATGTCAACTAGCCGTTGGGAGCCTTGAGCTCTTAGTGGCGCAGCTAACGCATTAAGTTGACCGCCTGGGGAGTACGGCCGCAAGGTTAAAACTCAAATGAATTGACGGGGGCCCGCACAAGCGGTGGAGCATGTGGTTTAATTCGAAGCAACGCGAAGAACCTTACCAGGCCTTGACATCCAATGAACTTTCTAGAGATAGATTGGTGCCTTCGGGAACATTGAGACAGGTGCTGCATGGCTGTCGTCAGCTCGTGTCGTGAGATGTTGGGTTAAGTCCCGCAACGAGCGCAACCCTCGCCCTTAGTTGCCAGCATTTAGTTGGGCACTCTAAGGGGACTGCCGGTGATAAGCCGAGAGGAAGGTGGGGATGACGTCAAGTCATCATGGCCCTTACGGCCTGGGCTACACACGTGCTACAATGGT
>TRINITY_DN0_c0_g1_i21 len=1189 path=[2:0-361 6:362-365 8:366-385 9:386-386 10:387-409 12:410-619 15:620-692 17:693-703 19:704-777 20:778-840 21:841-864 23:865-923 25:924-1041 26:1042-1049 27:1050-1093 28:1094-1097 31:1098-1156 34:1157-1163 35:1164-1188]
ACGAGAGATCGGAAGCGCAAGTGGTTGAAGTTACAAAGGAAACTTTGAAAACTTTTGAAAATAATCACTTGACAGCAAATGAGGCTGCTGTAGAATGCGCGCCTCGGTTGAGACGAAAGATCTTAACCAACCGCTCTTTAACAACTGAATCAAGCAATTCGTGTGGGTGCTTGTGGAGTCAGACTGATAGTCAACAAGATTATCAGCATCACAAGTTACTCCGCGAGAAATCAAAGATGTAACCAACGATTGCTGAGCCAAGTTTAGGGTTTCTTAAAAACCCAAAGATGTTTGAACTGAAGAGTTTGATCATGGCTCAGATTGAACGCTGGCGGCAGGCCTAACACATGCAAGTCGAGCGGATGAGAAGAGCTTGCTCTTCGAGTTAGCGGCGGACGGGTGAGTAATGCCTAGGAATCTGCCTGGTAGTGGGGGATAACGTTCGGAAACGGACGCTAATACCGCATACGTCCTACGGGAGAAAGCAGGGGACCTTCGGGCCTTGCGCTATCAGATGAGCCTAGGTCGGATTAGCTAGTTGGTGAGGTAATGGCTCACCAAGGCGACGATCCGTAACTGGTCTGAGAGGATGATCAGTCACACTGGAACTGAGACACGGTCCAGACTCCTACGGGAGGCAGCAGTGGGGAATATTGGACAATGGGCGAAAGCCTGATCCAGCCATGCCGCGTGTGTGAAGAAGGTCTTCGGATTGTAAAGCACTTTAAGTTGGGAGGAAGGGCAGTTACCTAATACGTGATTGTTTTGACGTTACCGACAGAATAAGCACCGGCTAACTCTGTGCCAGCAGCCGCGGTAATACAGAGGGTGCAAGCGTTAATCGGAATTACTGGGCGTAAAGCGCGCGTAGGTGGTTAGTTAAGTTGGATGTGAAATCCCCGGGCTCAACCTGGGAACTGCATTCAAAACTGACTGACTAGAGTATGGTAGAGGGTGGTGGAATTTCCTGTGTAGCGGTGAAATGCGTAGATATAGGAAGGAACACCAGTGGCGAAGGCGACCACCTGGACTGATACTGACACTGAGGTGCGAAAGCGTGGGGAGCAAACAGGATTAGATACCCTGGTAGTCCACGCCCTAAACGATGTCTACTAGTTGTCGGGTTTTAATTAACTTGGTAACGCAGCTAACGCGTGAAGTAGACCGCCTGGGGAGTACGGTCGCAAGA
>TRINITY_DN0_c0_g1_i22 len=933 path=[1:0-69 14:70-161 15:162-234 17:235-245 18:246-320 20:321-383 21:384-407 23:408-466 25:467-584 26:585-592 27:593-636 28:637-640 30:641-650 33:651-733 38:734-745 39:746-757 41:758-802 43:803-876 44:877-932]
AATACCGCATACGCCCTACGGGGAAAGCAGGGGATCTTCGGACCTTGCGCTAATAGATGAGCCTAAGTCAGATTAGCTAGTTGGTGGGGTAAAGGCCTACCAAGGCGACGATCTGTAGCGGGTCTGAGAGGATGATCCGCCACACTGGGACTGAGACACGGCCCAGACTCCTACGGGAGGCAGCAGTGGGGAATATTGGACAATGGGCGAAAGCCTGATCCAGCCATGCCGCGTGTGTGAAGAAGGCCTTTTGGTTGTAAAGCACTTTAAGCGAGGAGGAGGCTACTTGGATTAATACTCTAGGATAGTGGACGTTACTCGCAGAATAAGCACCGGCTAACTCTGTGCCAGCAGCCGCGGTAATACAGAGGGTGCAAGCGTTAATCGGAATTACTGGGCGTAAAGCGCGCGTAGGTGGTTAGTTAAGTTGGATGTGAAATCCCCGGGCTCAACCTGGGAACTGCATTCAAAACTGACTGACTAGAGTATGGTAGAGGGTGGTGGAATTTCCTGTGTAGCGGTGAAATGCGTAGATATAGGAAGGAACACCAGTGGCGAAGGCGACCACCTGGACTGATACTGACACTGAGGTGCGAAAGCGTGGGGAGCAAACAGGATTAGATACCCTGGTAGTCCACGCCGTAAACGATGTCAACTAGCCGTTGGGAGCCTTGAGCTCTTAGTGGCGCAGCTAACGCATTAAGTTGACCGCCTGGGGAGTACGGCCGCAAGGTTAAAACTCAAATGAATTGACGGGGGCCCGCACAAGCGGTGGAGCATGTGGTTTAATTCGAAGCAACGCGCAGAACCTTACCAGCTCTTGACATTCGGGGTATGGGCATTGGAGACGATGTCCTTCAGTTAGGCTGGCCCCAGAACAGGTGCTGCATGGCTGTCGTCAGCTCGTGTCGTGAGATGTTGGGTTAAGTCCCG
>TRINITY_DN0_c0_g1_i23 len=1697 path=[1:0-69 14:70-161 15:162-234 16:235-357 21:358-381 22:382-558 26:559-566 27:567-610 28:611-614 30:615-624 32:625-680 35:681-705 36:706-718 39:719-730 41:731-775 43:776-849 44:850-905 45:906-980 47:981-1049 49:1050-1172 50:1173-1696]
AATACCGCATACGCCCTACGGGGAAAGCAGGGGATCTTCGGACCTTGCGCTAATAGATGAGCCTAAGTCAGATTAGCTAGTTGGTGGGGTAAAGGCCTACCAAGGCGACGATCTGTAGCGGGTCTGAGAGGATGATCCGCCACACTGGGACTGAGACACGGCCCAGACTCCTACGGGAGGCAGCAGTGGGGAATATTGGACAATGGGCGAAAGCCTGATCCAGCCATGCCGCGTGAGTGATGAAGGCCTTAGGGTTGTAAAGCTCTTTCACCGGAGAAGATAATGACGGTATCCGGAGAAGAAGCCCCGGCTAACTTCGTGCCAGCAGCCGCGGTAATACGAAGGGGGCTAGCGTTGTTCGGAATTACTGGGCGTAAAGCGCACGTAGGCGGATATTTAAGTCAGGGGTGAAATCCCAGAGCTCAACTCTGGAACTGCCTTTGATACTGGGTATCTTGAGTATGGAAGAGGTAAGTGGAATTCCGAGTGTAGAGGTGAAATTCGTAGATATTCGGAGGAACACCAGTGGCGAAGGCGGCTTACTGGTCCATTACTGACGCTGAGGTGCGAAAGCGTGGGGAGCAAACAGGATTAGATACCCTGGTAGTCCACGCCGTAAACGATGAATGTTAGCCGTCGGGCAGTATACTGTTCGGTGGCGCAGCTAACGCATTAAACATTCCGCCTGGGGAGTACGGTCGCAAGATTAAAACTCAAAGGAATTGACGGGGGCCCGCACAAGCGGTGGAGCATGTGGTTTAATTCGAAGCAACGCGCAGAACCTTACCAGCTCTTGACATTCGGGGTATGGGCATTGGAGACGATGTCCTTCAGTTAGGCTGGCCCCAGAACAGGTGCTGCATGGCTGTCGTCAGCTCGTGTCGTGAGATGTTGGGTTAAGTCCCGCAACGAGCGCAACCCTCGCCCTTAGTTGCCAGCATTTAGTTGGGCACTCTAAGGGGACTGCCGGTGATAAGCCGAGAGGAAGGTGGGGATGACGTCAAGTCATCATGGCCCTTACGGCCTGGGCTACACACGTGCTACAATGGTGGTGACAGTGGGCAGCGAGACAGCGATGTCGAGCTAATCTCCAAAAGCCATCTCAGTTCGGATTGCACTCTGCAACTCGAGTGCATGAAGTTGGAATCGCTAGTAATCGCAGATCAGCATGCTGCGGTGAATACGTTCCCGGGCCTTGTACACACCGCCCGTCACACCATGGGAGTGGGTTGCACCAGAAGTAGCTAGTCTAACCTTCGGGAGGACGGTTACCACGGTGTGATTCATGACTGGGGTGAAGTCGTAACAAGGTAGCCGTAGGGGAACCTGCGGCTGGATCACCTCCTTAATCGACGACATCAGCTGCTCCATAAGTTCCCACACGAATTGCTTGATTCATTGAAGAAGACGATAAAGAAGCAGCCCGAAATTGGGTCTGTAGCTCAGTTGGTTAGAGCGCACCCCTGATAAGGGTGAGGTCGGCAGTTCGAATCTGCCCAGACCCACCAATTTTGTGTGGGAAACGCCTGTAGAAATACGGGGCCATAGCTCAGCTGGGAGAGCGCCTGCCTTGCACGCAGGAGGTCAGCGGTTCGATCCCGCTTGGCTCCACCATAATCTGCTTTGTCAAACCTGCTTAAAGCTTAGAAATGAGCATTCGCTTCGAATGTTGATTTCTAGTCTTTGTTGACTGGTCC
>TRINITY_DN0_c0_g1_i5 len=1938 path=[0:0-154 4:155-182 9:183-183 10:184-206 11:207-252 13:253-310 14:311-402 15:403-475 16:476-598 21:599-622 22:623-799 26:800-807 27:808-851 28:852-855 30:856-865 32:866-921 35:922-946 36:947-959 39:960-971 41:972-1016 43:1017-1090 44:1091-1146 45:1147-1221 47:1222-1290 49:1291-1413 50:1414-1937]
ACACCTCATTATTATCGCAGAGATGCGGAAGATGATGGGTGTGAGTTCTCGTCGATTCAGAATGACGTGATTTAGTCGAGATTGAATTCTCAACTTGAGAGTTTGATCCTGGCTCAGAACGAACGCTGGCGGCAGGCTTAACACATGCAAGTCGAGCGGGGAAGGGTAGCTTGCTACCTGACCTAGCGGCGGACGGGTGAGTAATGCTTAGGAATCTGCCTATTAGTGGGGGACAACATTCCGAAAGGAATGCTAATACCGCATACGCCCTACGGGGGAAAGATTTATCGGGGAAGGATTGGCCCGCGTTGGATTAGCTAGTTGGTGGGGTAAAGGCCTACCAAGGCGACGATCTGTAGCGGGTCTGAGAGGATGATCCGCCACACTGGGACTGAGACACGGCCCAGACTCCTACGGGAGGCAGCAGTGGGGAATATTGGACAATGGGCGAAAGCCTGATCCAGCCATGCCGCGTGAGTGATGAAGGCCTTAGGGTTGTAAAGCTCTTTCACCGGAGAAGATAATGACGGTATCCGGAGAAGAAGCCCCGGCTAACTTCGTGCCAGCAGCCGCGGTAATACGAAGGGGGCTAGCGTTGTTCGGAATTACTGGGCGTAAAGCGCACGTAGGCGGATATTTAAGTCAGGGGTGAAATCCCAGAGCTCAACTCTGGAACTGCCTTTGATACTGGGTATCTTGAGTATGGAAGAGGTAAGTGGAATTCCGAGTGTAGAGGTGAAATTCGTAGATATTCGGAGGAACACCAGTGGCGAAGGCGGCTTACTGGTCCATTACTGACGCTGAGGTGCGAAAGCGTGGGGAGCAAACAGGATTAGATACCCTGGTAGTCCACGCCGTAAACGATGAATGTTAGCCGTCGGGCAGTATACTGTTCGGTGGCGCAGCTAACGCATTAAACATTCCGCCTGGGGAGTACGGTCGCAAGATTAAAACTCAAAGGAATTGACGGGGGCCCGCACAAGCGGTGGAGCATGTGGTTTAATTCGAAGCAACGCGCAGAACCTTACCAGCTCTTGACATTCGGGGTATGGGCATTGGAGACGATGTCCTTCAGTTAGGCTGGCCCCAGAACAGGTGCTGCATGGCTGTCGTCAGCTCGTGTCGTGAGATGTTGGGTTAAGTCCCGCAACGAGCGCAACCCTCGCCCTTAGTTGCCAGCATTTAGTTGGGCACTCTAAGGGGACTGCCGGTGATAAGCCGAGAGGAAGGTGGGGATGACGTCAAGTCATCATGGCCCTTACGGCCTGGGCTACACACGTGCTACAATGGTGGTGACAGTGGGCAGCGAGACAGCGATGTCGAGCTAATCTCCAAAAGCCATCTCAGTTCGGATTGCACTCTGCAACTCGAGTGCATGAAGTTGGAATCGCTAGTAATCGCAGATCAGCATGCTGCGGTGAATACGTTCCCGGGCCTTGTACACACCGCCCGTCACACCATGGGAGTGGGTTGCACCAGAAGTAGCTAGTCTAACCTTCGGGAGGACGGTTACCACGGTGTGATTCATGACTGGGGTGAAGTCGTAACAAGGTAGCCGTAGGGGAACCTGCGGCTGGATCACCTCCTTAATCGACGACATCAGCTGCTCCATAAGTTCCCACACGAATTGCTTGATTCATTGAAGAAGACGATAAAGAAGCAGCCCGAAATTGGGTCTGTAGCTCAGTTGGTTAGAGCGCACCCCTGATAAGGGTGAGGTCGGCAGTTCGAATCTGCCCAGACCCACCAATTTTGTGTGGGAAACGCCTGTAGAAATACGGGGCCATAGCTCAGCTGGGAGAGCGCCTGCCTTGCACGCAGGAGGTCAGCGGTTCGATCCCGCTTGGCTCCACCATAATCTGCTTTGTCAAACCTGCTTAAAGCTTAGAAATGAGCATTCGCTTCGAATGTTGATTTCTAGTCTTTGTTGACTGGTCC
>TRINITY_DN0_c0_g1_i6 len=388 path=[23:0-58 24:59-184 27:185-228 28:229-232 31:233-291 34:292-298 35:299-323 36:324-336 39:337-348 40:349-387]
GCGTAGGTGGTTAGTTAAGTTGGATGTGAAATCCCCGGGCTCAACCTGGGAACTGCATTTGTGACTGCATGGCTAGAGTACGGTAGAGGGGGATGGAATTCCGCGTGTAGCAGTGAAATGCGTAGATATGCGGAGGAACACCGATGGCGAAGGCAATCCCCTGGACCTGTACTGACGCTCATGCACGAAAGCGTGGGGAGCAAACAGGATTAGATACCCTGGTAGTCCACGCCCTAAACGATGTCTACTAGTTGTCGGGTTTTAATTAACTTGGTAACGCAGCTAACGCGTGAAGTAGACCGCCTGGGGAGTACGGTCGCAAGATTAAAACTCAAAGGAATTGACGGGGACCCGCACAAGCGGTGGATGATGTGGATTAATTCGATGC
>TRINITY_DN0_c0_g1_i8 len=1924 path=[0:0-154 3:155-238 13:239-296 14:297-388 15:389-461 16:462-584 21:585-608 22:609-785 26:786-793 27:794-837 28:838-841 30:842-851 32:852-907 35:908-932 36:933-945 39:946-957 41:958-1002 43:1003-1076 44:1077-1132 45:1133-1207 47:1208-1276 49:1277-1399 50:1400-1923]
ACACCTCATTATTATCGCAGAGATGCGGAAGATGATGGGTGTGAGTTCTCGTCGATTCAGAATGACGTGATTTAGTCGAGATTGAATTCTCAACTTGAGAGTTTGATCCTGGCTCAGAACGAACGCTGGCGGCAGGCTTAACACATGCAAGTCGAACGCCCCGCAAGGGGAGTGGCAGACGGGTGAGTAACGCGTGGGAACATACCCTTTCCTGCGGAATAGCTCCGGGAAACTGGAATTAATACCGCATACGCCCTACGGGGGAAAGATTTATCGGGGAAGGATTGGCCCGCGTTGGATTAGCTAGTTGGTGGGGTAAAGGCCTACCAAGGCGACGATCTGTAGCGGGTCTGAGAGGATGATCCGCCACACTGGGACTGAGACACGGCCCAGACTCCTACGGGAGGCAGCAGTGGGGAATATTGGACAATGGGCGAAAGCCTGATCCAGCCATGCCGCGTGAGTGATGAAGGCCTTAGGGTTGTAAAGCTCTTTCACCGGAGAAGATAATGACGGTATCCGGAGAAGAAGCCCCGGCTAACTTCGTGCCAGCAGCCGCGGTAATACGAAGGGGGCTAGCGTTGTTCGGAATTACTGGGCGTAAAGCGCACGTAGGCGGATATTTAAGTCAGGGGTGAAATCCCAGAGCTCAACTCTGGAACTGCCTTTGATACTGGGTATCTTGAGTATGGAAGAGGTAAGTGGAATTCCGAGTGTAGAGGTGAAATTCGTAGATATTCGGAGGAACACCAGTGGCGAAGGCGGCTTACTGGTCCATTACTGACGCTGAGGTGCGAAAGCGTGGGGAGCAAACAGGATTAGATACCCTGGTAGTCCACGCCGTAAACGATGAATGTTAGCCGTCGGGCAGTATACTGTTCGGTGGCGCAGCTAACGCATTAAACATTCCGCCTGGGGAGTACGGTCGCAAGATTAAAACTCAAAGGAATTGACGGGGGCCCGCACAAGCGGTGGAGCATGTGGTTTAATTCGAAGCAACGCGCAGAACCTTACCAGCTCTTGACATTCGGGGTATGGGCATTGGAGACGATGTCCTTCAGTTAGGCTGGCCCCAGAACAGGTGCTGCATGGCTGTCGTCAGCTCGTGTCGTGAGATGTTGGGTTAAGTCCCGCAACGAGCGCAACCCTCGCCCTTAGTTGCCAGCATTTAGTTGGGCACTCTAAGGGGACTGCCGGTGATAAGCCGAGAGGAAGGTGGGGATGACGTCAAGTCATCATGGCCCTTACGGCCTGGGCTACACACGTGCTACAATGGTGGTGACAGTGGGCAGCGAGACAGCGATGTCGAGCTAATCTCCAAAAGCCATCTCAGTTCGGATTGCACTCTGCAACTCGAGTGCATGAAGTTGGAATCGCTAGTAATCGCAGATCAGCATGCTGCGGTGAATACGTTCCCGGGCCTTGTACACACCGCCCGTCACACCATGGGAGTGGGTTGCACCAGAAGTAGCTAGTCTAACCTTCGGGAGGACGGTTACCACGGTGTGATTCATGACTGGGGTGAAGTCGTAACAAGGTAGCCGTAGGGGAACCTGCGGCTGGATCACCTCCTTAATCGACGACATCAGCTGCTCCATAAGTTCCCACACGAATTGCTTGATTCATTGAAGAAGACGATAAAGAAGCAGCCCGAAATTGGGTCTGTAGCTCAGTTGGTTAGAGCGCACCCCTGATAAGGGTGAGGTCGGCAGTTCGAATCTGCCCAGACCCACCAATTTTGTGTGGGAAACGCCTGTAGAAATACGGGGCCATAGCTCAGCTGGGAGAGCGCCTGCCTTGCACGCAGGAGGTCAGCGGTTCGATCCCGCTTGGCTCCACCATAATCTGCTTTGTCAAACCTGCTTAAAGCTTAGAAATGAGCATTCGCTTCGAATGTTGATTTCTAGTCTTTGTTGACTGGTCC
>TRINITY_DN0_c0_g1_i9 len=1260 path=[2:0-361 6:362-365 7:366-386 10:387-409 12:410-619 15:620-692 17:693-703 19:704-777 20:778-840 21:841-864 23:865-923 25:924-1041 26:1042-1049 27:1050-1093 29:1094-1157 34:1158-1164 35:1165-1189 37:1190-1190 38:1191-1202 39:1203-1214 41:1215-1259]
ACGAGAGATCGGAAGCGCAAGTGGTTGAAGTTACAAAGGAAACTTTGAAAACTTTTGAAAATAATCACTTGACAGCAAATGAGGCTGCTGTAGAATGCGCGCCTCGGTTGAGACGAAAGATCTTAACCAACCGCTCTTTAACAACTGAATCAAGCAATTCGTGTGGGTGCTTGTGGAGTCAGACTGATAGTCAACAAGATTATCAGCATCACAAGTTACTCCGCGAGAAATCAAAGATGTAACCAACGATTGCTGAGCCAAGTTTAGGGTTTCTTAAAAACCCAAAGATGTTTGAACTGAAGAGTTTGATCATGGCTCAGATTGAACGCTGGCGGCAGGCCTAACACATGCAAGTCGAGCGGATGACGGGAGCTTGCTCCTTGATTCAGCGGCGGACGGGTGAGTAATGCCTAGGAATCTGCCTGGTAGTGGGGGATAACGTTCGGAAACGGACGCTAATACCGCATACGTCCTACGGGAGAAAGCAGGGGACCTTCGGGCCTTGCGCTATCAGATGAGCCTAGGTCGGATTAGCTAGTTGGTGAGGTAATGGCTCACCAAGGCGACGATCCGTAACTGGTCTGAGAGGATGATCAGTCACACTGGAACTGAGACACGGTCCAGACTCCTACGGGAGGCAGCAGTGGGGAATATTGGACAATGGGCGAAAGCCTGATCCAGCCATGCCGCGTGTGTGAAGAAGGTCTTCGGATTGTAAAGCACTTTAAGTTGGGAGGAAGGGCAGTTACCTAATACGTGATTGTTTTGACGTTACCGACAGAATAAGCACCGGCTAACTCTGTGCCAGCAGCCGCGGTAATACAGAGGGTGCAAGCGTTAATCGGAATTACTGGGCGTAAAGCGCGCGTAGGTGGTTAGTTAAGTTGGATGTGAAATCCCCGGGCTCAACCTGGGAACTGCATTCAAAACTGACTGACTAGAGTATGGTAGAGGGTGGTGGAATTTCCTGTGTAGCGGTGAAATGCGTAGATATAGGAAGGAACACCAGTGGCGAAGGCGACCACCTGGACTGATACTGACACTGAGGTGCGAAAGCGTGGGGAGCAAACAGGATTAGATACCCTGGTAGTCCATGCCGTAAACGATGTCTACTAGCCGTTGGGGCCTTTGAGGCTTTAGTGGCGCAGCTAACGCGATAAGTAGACCGCCTGGGGAGTACGGTCGCAAGACTAAAACTCAAATGAATTGACGGGGGCCCGCACAAGCGGTGGAGCATGTGGTTTAATTCGAAGCAACGCG
>TRINITY_DN0_c0_g2_i1 len=364 path=[0:0-363]
CAGGCCTAACACATGCAAGTCGAACGGTAACAGGAAGCAGCTTGCTGCTTCGCTGACGAGTGGCGGACGGGTGAGTAATGTCTGGGAAACTGCCTGATGGAGGGGGATAACTACTGGAAACGGTAGCTAATACCGCATAACGTCGCAAGACCAAAGAGGGGGACCTTCGGGCCTCTTGCCATCGGATGTGCCCAGATGGGATTAGCTAGTAGGTGGGGTAACGGCTCACCTAGGCGACGATCCCTAGCTGGTCTGAGAGGATGACCAGCCACACTGGAACTGAGACACGGTCCAGACTCCTACGGGAGGCAGCAGTGGGGAATATTGGACAATGGGCGAAAGCCTGATCCAGCCATGCCGCGTG
>TRINITY_DN0_c2_g1_i1 len=208 path=[1:0-91 2:92-207]
GGCGTAAAGCGTGCGCAGGCGGTTTTGTAAGTCTGTCGTGAAAGCCCCGGGCTCAACCTGGGAATTGCGATGGAGACTGCAAGGCTTGAATCTGGCAGAGGGGGGTAGAATTCCACGTGTAGCAGTGAAATGCGTAGAGATGTGGAGGAACACCGATGGCGAAGGCAGCCCCCTGGGTCAAGATTGACGCTCATGCACGAAAGCGTGG
>TRINITY_DN0_c2_g1_i2 len=208 path=[0:0-91 2:92-207]
GGCGTAAAGCGCACGCAGGCGGTTGATTGAGTCAGATGTGAAATCCCCGGGCTTAACCTGGGAATGGCAATGGAGACTGCAAGGCTAGAGTTTGGCAGAGGGGGGTAGAATTCCACGTGTAGCAGTGAAATGCGTAGAGATGTGGAGGAACACCGATGGCGAAGGCAGCCCCCTGGGTCAAGATTGACGCTCATGCACGAAAGCGTGG
>TRINITY_DN94_c0_g1_i1 len=268 path=[0:0-267]
GCGGGTTAAGGTCGACACCCTGAACTGAAGCACCAAAAACTGACTGACGAGTCGTATTAGACTAAAGATGTAGTGCTATAAAAAAAGCACTACAAAACATTTGACGATCCAAAAAAGCCTGTGCATGATGGCCTCGCTCCCGCTAATCAGGGGCCCTGGCAAGGGCCTTCGGATCGTCGCTCTAAGCTACCCACCTGAGCCGATTCGTGTCTGTACCGCCCACAAGGTGTGTTTGACGAGGTTGCGACTGGAACGAAGTTGTCCCGAG
>TRINITY_DN94_c0_g2_i1 len=278 path=[0:0-277]
GAGGGACGGAAGCTAACCAGGTAACCCGGCTACACACTGATGGATCGTACAAAGGCCCACGATGCCCGAAGACCGTTCGCAGTTCGCCCTTACCTGCTCAACTCCCCCCTTGAGCCATCGTTCATCCCGTCGCCATCCCCGCCGAACTTGACTTGAACACCCAAGCTTCTGGTCAGCGAGCAGCCACAACCACGCATTCACTACGTGGCTGGCAAATGGAATTTTCCACCTAGACCTATGCGACGAGGTTTTCCCCCATGGCACTGACACGCGAACAG
>TRINITY_DN86_c0_g1_i1 len=251 path=[0:0-250]
GTAAGATCACCGCGTTTTTTCAGACCAAACGCGGTGCGGGATTTGGGGCTGCTGCGCAGCCCAACGCGGGGCAAGCCCTAATGCCGTTCAGTTAAGGCTTTTGTGTAGGAGCGAGCTTGCTCGCGAAGAACTTACAGGCGCCGCGTTCATTCAGGAAACACGCGTTATCGTTGACGTTTTTCGCGAGCAAGAACTAGGCGTCCCCCTCGCTCCTACAGAAGGCGATGTACGCTTAACTGACTGGCATTAGG
>TRINITY_DN86_c1_g1_i1 len=232 path=[0:0-231]
GCCTTCCGTCGACTCTTTTTTGTAGCAAGCCCTACTGCCGTTCAATTAAGGCTTTTTTTGTAGGAGCGAGCTTGCTCGCGAAAAACGTCAACGATAACGCGTGTTTCCTGAGTGAACGCGGCGCCTGTGAGTTCTTCGCGAGCAAGCTCGCTCCTACAAAAAAGCCTTAACTGAACGGCATTAGGGCTTGCCCCGCGTTGGGCTGCGAAGCAGCCCCAATAAGGCCACCGCG
>TRINITY_DN62_c0_g1_i1 len=365 path=[0:0-249 1:250-364]
AAGCAATACAAGGTCGCCCCAGGTGAATACCTGAAGATCGAAAAACTGGAACTCGCTACCGGCGACTCCGTTACCTTTGATCGCGTTCTGTTGGTCGCCAATGGCGATGACGTGAACATCGGCGCTCCAGTTGTTGCTGGCGCTACCGTTGTGGCTGAAGTGATCTCCCAAGGTCGTCACGATAAAGTCCGCATCATCAAGTTCCGTCGTCGTAAGCACCACATGAAGCGTATGGGCCACCGCCAGTGGTTCACCGAGATCAAAATCACCGGCATCCAGGCTTAATCCCCTAGATCCCCTGAATTTATTTGGAGAATTGAACCATGGCTCACAAGAAGGCTGGTGGTAGTACTCGTAACGGTCGA
>TRINITY_DN62_c0_g1_i2 len=490 path=[0:0-249 2:250-489]
AAGCAATACAAGGTCGCCCCAGGTGAATACCTGAAGATCGAAAAACTGGAACTCGCTACCGGCGACTCCGTTACCTTTGATCGCGTTCTGTTGGTCGCCAATGGCGATGACGTGAACATCGGCGCTCCAGTTGTTGCTGGCGCTACCGTTGTGGCTGAAGTGATCTCCCAAGGTCGTCACGATAAAGTCCGCATCATCAAGTTCCGTCGTCGTAAGCACCACATGAAGCGTATGGGCCACCGCCAGTGGTACACCGAGATCAAAATCACCGGTATTCAGGCTTAATTTCAGCCTAATTCCTCACTAGGAGAATTGACTCATGGCACACAAAAAAGCTGGTGGTAGTACCCGTAACGGTCGCGACTCAGAAGCCAAACGCCTTGGCGTGAAGATGTATGGCGGCCAGGTAATCATCCCGGGCAACATCATCGTGCGTCAGCGCGGCACCCAATTCCACGCCGGTTACGGTGTTGGCATGGGTAAAGATCAC
>TRINITY_DN50_c0_g1_i1 len=283 path=[0:0-282]
TCGCCGGGTAGCTATGTTCGGAAGGGATAACCGCTGAAAGCATCTAAGCGGGAAGCCTACCTCAAGATAAGATTTCCCTAGGACTTTATGTCCTCTAAAGAGCCGTTGAAGACTACGACGTTGATAGGTTGGATGTGGAAGCATAGTGATATGTGAAGCTGACCAATACTAATTGCTCGTGAGGCTTGACTATACAACACCCAAACAGTTGGTGTTGTGGTTCAAATCACTGCAAACAACTTGATTTAGTTATAAAGCTAGATAAAATATCCAACTCAAATAT
>TRINITY_DN51_c0_g1_i1 len=4413 path=[0:0-4412]
TTTGCCGGATCAAGAGCTACCAACTCTTTTTCCGAAGGTAACTGGCTTCAGCAGAGCGCAGATACCAAATACTGTCCTTCTAGTGTAGCCGTAGTTAGGCCACCACTTCAAGAACTCTGTAGCACCGCCTACATACCTCGCTCTGCTAATCCTGTTACCAGTGGCTGCTGCCAGTGGCGATAAGTCGTGTCTTACCGGGTTGGACTCAAGACGATAGTTACCGGATAAGGCGCAGCGGTCGGGCTGAACGGGGGGTTCGTGCACACAGCCCAGCTTGGAGCGAACGACCTACACCGAACTGAGATACCTACAGCGTGAGCTATGAGAAAGCGCCACGCTTCCCGAAGGGAGAAAGGCGGACAGGTATCCGGTAAGCGGCAGGGTCGGAACAGGAGAGCGCACGAGGGAGCTTCCAGGGGGAAACGCCTGGTATCTTTATAGTCCTGTCGGGTTTCGCCACCTCTGACTTGAGCGTCGATTTTTGTGATGCTCGTCAGGGGGGCGGAGCCTATGGAAAAACGCCAGCAACGCGGCCTTTTTACGGTTCCTGGCCTTTTGCTGGCCTTTTGCTCACATGTTCTTTCCTGCGTTATCCCCTGATTCTGTGGATAACCGTATTACCGCCTTTGAGTGAGCTGATACCGCTCGCCGCAGCCGAACGACCGAGCGCAGCGAGTCAGTGAGCGAGGAAGCGGAAGAGCGCCTGATGCGGTATTTTCTCCTTACGCATCTGTGCGGTATTTCACACCGCAATGGTGCACTCTCAGTACAATCTGCTCTGATGCCGCATAGTTAAGCCAGTATACACTCCGCTATCGCTACGTGACTGGGTCATGGCTGCGCCCCGACACCCGCCAACACCCGCTGACGCGCCCTGACGGGCTTGTCTGCTCCCGGCATCCGCTTACAGACAAGCTGTGACCGTCTCCGGGAGCTGCATGTGTCAGAGGTTTTCACCGTCATCACCGAAACGCGCGAGGCAGCTGCGGTAAAGCTCATCAGCGTGGTCGTGAAGCGATTCACAGATGTCTGCCTGTTCATCCGCGTCCAGCTCGTTGAGTTTCTCCAGAAGCGTTAATGTCTGGCTTCTGATAAAGCGGGCCATGTTAAGGGCGGTTTTTTCCTGTTTGGTCACTGATGCCTCCGTGTAAGGGGGATTTCTGTTCATGGGGGTAATGATACCGATGAAACGAGAGAGGATGCTCACGATACGGGTTACTGATGATGAACATGCCCGGTTACTGGAACGTTGTGAGGGTAAACAACTGGCGGTATGGATGCGGCGGGACCAGAGAAAAATCACTCAGGGTCAATGCCAGCGCTTCGTTAATACAGATGTAGGTGTTCCACAGGGTAGCCAGCAGCATCCTGCGATGCAGATCCGGAACATAATGGTGCAGGGCGCTGACTTCCGCGTTTCCAGACTTTACGAAACACGGAAACCGAAGACCATTCATGTTGTTGCTCAGGTCGCAGACGTTTTGCAGCAGCAGTCGCTTCACGTTCGCTCGCGTATCGGTGATTCATTCTGCTAACCAGTAAGGCAACCCCGCCAGCCTAGCCGGGTCCTCAACGACAGGAGCACGATCATGCGCACCCGTGGGGCCGCCATGCCGGCGATAATGGCCTGCTTCTCGCCGAAACGTTTGGTGGCGGGACCAGTGACGAAGGCTTGAGCGAGGGCGTGCAAGATTCCGAATACCGCAAGCGACAGGCCGATCATCGTCGCGCTCCAGCGAAAGCGGTCCTCGCCGAAAATGACCCAGAGCGCTGCCGGCACCTGTCCTACGAGTTGCATGATAAAGAAGACAGTCATAAGTGCGGCGACGATAGTCATGCCCCGCGCCCACCGGAAGGAGCTGACTGGGTTGAAGGCTCTCAAGGGCATCGGTCGAGATCCCGGTGCCTAATGAGTGAGCTAACTTACATTAATTGCGTTGCGCTCACTGCCCGCTTTCCAGTCGGGAAACCTGTCGTGCCAGCTGCATTAATGAATCGGCCAACGCGCGGGGAGAGGCGGTTTGCGTATTGGGCGCCAGGGTGGTTTTTCTTTTCACCAGTGAGACGGGCAACAGCTGATTGCCCTTCACCGCCTGGCCCTGAGAGAGTTGCAGCAAGCGGTCCACGCTGGTTTGCCCCAGCAGGCGAAAATCCTGTTTGATGGTGGTTAACGGCGGGATATAACATGAGCTGTCTTCGGTATCGTCGTATCCCACTACCGAGATATCCGCACCAACGCGCAGCCCGGACTCGGTAATGGCGCGCATTGCGCCCAGCGCCATCTGATCGTTGGCAACCAGCATCGCAGTGGGAACGATGCCCTCATTCAGCATTTGCATGGTTTGTTGAAAACCGGACATGGCACTCCAGTCGCCTTCCCGTTCCGCTATCGGCTGAATTTGATTGCGAGTGAGATATTTATGCCAGCCAGCCAGACGCAGACGCGCCGAGACAGAACTTAATGGGCCCGCTAACAGCGCGATTTGCTGGTGACCCAATGCGACCAGATGCTCCACGCCCAGTCGCGTACCGTCTTCATGGGAGAAAATAATACTGTTGATGGGTGTCTGGTCAGAGACATCAAGAAATAACGCCGGAACATTAGTGCAGGCAGCTTCCACAGCAATGGCATCCTGGTCATCCAGCGGATAGTTAATGATCAGCCCACTGACGCGTTGCGCGAGAAGATTGTGCACCGCCGCTTTACAGGCTTCGACGCCGCTTCGTTCTACCATCGACACCACCACGCTGGCACCCAGTTGATCGGCGCGAGATTTAATCGCCGCGACAATTTGCGACGGCGCGTGCAGGGCCAGACTGGAGGTGGCAACGCCAATCAGCAACGACTGTTTGCCCGCCAGTTGTTGTGCCACGCGGTTGGGAATGTAATTCAGCTCCGCCATCGCCGCTTCCACTTTTTCCCGCGTTTTCGCAGAAACGTGGCTGGCCTGGTTCACCACGCGGGAAACGGTCTGATAAGAGACACCGGCATACTCTGCGACATCGTATAACGTTACTGGTTTCACATTCACCACCCTGAATTGACTCTCTTCCGGGCGCTATCATGCCATACCGCGAAAGGTTTTGCGCCATTCGATGGTGTCCGGGATCTCGACGCTCTCCCTTATGCGACTCCTGCATTAGGAAGCAGCCCAGTAGTAGGTTGAGGCCGTTGAGCACCGCCGCCGCAAGGAATGGTGCATGCAAGGAGATGGCGCCCAACAGTCCCCCGGCCACGGGGCCTGCCACCATACCCACGCCGAAACAAGCGCTCATGAGCCCGAAGTGGCGAGCCCGATCTTCCCCATCGGTGATGTCGGCGATATAGGCGCCAGCAACCGCACCTGTGGCGCCGGTGATGCCGGCCACGATGCGTCCGGCGTAGAGGATCGAGATCTCGATCCCGCGAAATTAATACGACTCACTATAGGGGAATTGTGAGCGGATAACAATTCCCCTCTAGAAATAATTTTGTTTAACTTTAAGAAGGAGATATACCATGGCTGAGGCGGGCATTACCGGCACCTGGTATAACCAGCTGGGCAGCACCTTTATTGTGACCGCGGGTGCGGATGGCGCGCTGACCGGCACCTATGAAAGCGCGGTGGGCAACGCGGAAAGCCGCTATGTGCTGACCGGCCGCTATGATAGCGCGCCGGCGACCGATGGCAGCGGCACCGCGCTGGGCTGGACCGTGGCGTGGAAAAATAACTATCGTAATGCGCATAGCGCGACCACCTGGAGCGGTCAGTATGTGGGCGGCGCGGAAGCGCGCATTAACACCCAGTGGCTGCTGACCAGCGGCACCACCGAAGCGAATGCGTGGAAAAGCACCCTGGTGGGCCATGATACCTTTACCAAAGTGAAGCCGTCCGCCGCTTCTATCTAAGCTTGCGGCCGCACTCGAGCACCACCACCACCACCACTGAGATCCGGCTGCTAACAAAGCCCGAAAGGAAGCTGAGTTGGCTGCTGCCACCGCTGAGCAATAACTAGCATAACCCCTTGGGGCCTCTAAACGGGTCTTGAGGGGTTTTTTGCTGAAAGGAGGAACTATATCCGGATTGGCGAATGGGACGCGCCCTGTAGCGGCGCATTAAGCGCGGCGGGTGTGGTGGTTACGCGCAGCGTGACCGCTACACTTGCCAGCGCCCTAGCGCCCGCTCCTTTCGCTTTCTTCCCTTCCTTTCTCGCCACGTTCGCCGGCTTTCCCCGTCAAGCTCTAAATCGGGGGCTCCCTTTAGGGTTCCGATTTAGTGCTTTACGGCACCTCGACCCCAAAAAACTTGATTAGGGTGATGGTTCACGTAGTGGGCCATCGCCCTGATAGACGGTTTTTCGCCCTTTGACGTTGGAGTCCACGTTCTTTAATAGTGGACTCTTGTTCCAAACTGGAACAACACTCAACCCTAT
>TRINITY_DN45_c0_g1_i1 len=307 path=[1:0-116 2:117-149 4:150-183 5:184-306]
GACGGGGTAACCCCGGCAGATAGCGCGATCACGCGCATCCCCCGAAAGGGAATCGGGTTAAGATTTCCCGAGCCGGGATGTGGCGGTTGACGGCGACGTTAGGAAGTCCGGAGACGCCGGCGGGGGCCTCGGGAAGAGTTATCTTTTCTGCTTAACGGCCCGCCAACCCTGGAATCGGTTCAGCCGGAGGTAGGGTCCAGCGGCCGGAAGAGCACCGCACATCGCGCGGTGTCCGGTGCGCCCCCGGCGGCCCTTGAAAATCCGGAGGACCGAGTGCCTCCCACGCCCGCTCGTACTCATAACCGCA
>TRINITY_DN45_c0_g1_i2 len=387 path=[0:0-196 2:197-229 3:230-263 5:264-386]
ATTCAAATGAGAACTTTGAAGGCCGAAGAGGGGAAAGGTTCCATGTGAACGGCACTTGCACATGGGTTAGTCGATCCTAAGGGTCGGGGGAACCCCGACAGATAGCGCGTTTCGCGCGTACTCCGAAAGGGAATCGGGTTAAAATTCCTGAACCGGGACGTGGCGGTTGACGGCAACGTTAGGAAGTCCGGAGACGTCGGCGGGGGCCTCGGGAAGAGTTATCTTTTCTGTTTAACAGCCTGCCCACCCTGGAAACGACTCAGTCGGAGGTAGGGTCCAGCGGCCGGAAGAGCACCGCACATCGCGCGGTGTCCGGTGCGCCCCCGGCGGCCCTTGAAAATCCGGAGGACCGAGTGCCTCCCACGCCCGCTCGTACTCATAACCGCA
>TRINITY_DN7_c0_g2_i1 len=2636 path=[0:0-2635]
GCCACCGTGGATTCGAACCACGATCTATCCATCTTCGATGATGGTGCTCTTCCATTGAGCTAATGGCCGACCCTCCCGAAGGAGAGTGAGAACTCTTTTAGGGTCGTATGAGTCAACATACGAGCGACAGTATTCAACATTGCTGGCGCACTGGTCTTTCGGGCCTCTTAGTTGAGGTGACCGATCCAGAACGGCAGGAATATCCTGTCTAACCCACCCGGTTAAGGGATCACAGCGAAGCTACTATGCAGACGTGCGTGAGGGGTCGCTACCAGGCGAAGTCCCCCGGTTTTAACCCACGGTACATAGATGTGCGTAGCCGGAAAGTGAACAATTAACCAAAACCTTCAGTCCAGCCTGAAGTAAACCTCTCTGGGGCTTAGCAACTGAGCCATATCAGCCTGCAACCAGCACAAACATGAATAGGCAAAAGAACAATACAAATAAGTCCAAATCTAACCTGTGCCTGCAGAGTCAGTGGAATACGTTCGTGAATCTCCTGCGAACCAACACCCCTCCGTCTGACTTCCTCTCTAACCTCCCCTCCCAACTTCCATGCAAGGATGATCTTACTCTGTACGGGACTTGCATCCCTCCATCGGTTTCAACGACGGAGTTGTCTCAACGGTGGTCGGCTTATTTATTTTCGAAGCTGATCCCGAAGAAACAAGATCCTGAGAAGCTGATTGACTCTTACTTTGAGAAGATGGGACAGGATCCTCTTGACTCTCCTCGTTTCAGGGCCGCTTGTCAAGCGGTGGTCCAGGAACACTTCCCGATAGGGTGGGATCGGCGCTACGGTATCGAAGTAGCGTCGCATAACCTCACAAACGGTAGCACATTTGACCTAGGTGCCGCCGAATCCTGGGAGATCAGTCCTTATGATTTCCACCGTTATGCCCTATTCGAGCCTCCTCCCTTACCGCCTAACTGGCGTGATCGTGTGGTCTCCGCTATTCAAGACAGCGGCAAATATAGGCTGATCACGATTGGTTCAGTATGGCAGCAACTCCTCGCCCCTCTCCATCACACCATCTACTCCGCTCTCACCTCCAAAGACCTTGCCCTCCTCGGTGATCCGGATATCCATAAACTCTCAGGCTTCAAGCCTTCAAAAGGGGAGATTTTGGTATCAGGCGATTACGAGGCGAGTACGGACAATCTCTCCTCCCTCCACTCGAAGTACCTCCTCCGTCTCTTGCGATACCGTAGTAGGTATGTTCCACGTCACATTTGGGACATGGCCGAAGAATCTATGACCGGGAATCTCCGTACAGTCAATAAGTACGGGGAGACCACGCGATTCGGACCGCAAAACACTGGACAGCTCATGGGAAACTTCTTATCATTCCCCCTCCTTTGTCTCTCAAACCTCGCTACACTCTACACCGCCGACCCACAAACGGCTCGATACCTGATCGAAAATCGAAAGGTTGTAATTAATGGGGACGATATTGCATTCCAGGCAACCCCCGCCTTCGTAGAAAAATGGTTCGCCGGGATACCTGACTCTGGCTTTGTGATTAACCGAGTGAAGACCAGCATTCACCGTGACGTTTTTACAATAAATAGCAAGATGTTTAAGGTAGGCTCCAAGTTAAAGAAAGTGTGGCATTTTATTCCGAAGCACCTGTTCGGAGTAAGAAAAGAATTTGGCATCCCTCGCCCAGATCAACAGGGCTCAATATGGGGTGTCATTAGAGAGCATTTAAAGGGAAGGAATGGAAATCAGAAGCGAAACCTCGTCCGGTCGATCACCAGGACCGTTGAGCGTCGTGGGTTCCAAACAAATATCCACGAACGTCATATAGAGACGGAGGAGGAGTACAACGCATGCCCGTTCACTTGGCGTGTGTTGGAAGAAGTAAAGTATTGGGAGGAGACCTATGCTCCATCAAATAGGTTGGAAGAGGCAAATGATCGGAGAAGGAAAGAGTGTGTGGAGGAAGGAAGGCAAGGATTGTGTAAGATGAAGGCAACCGCTGCGGAGGCAAAATGGGACCTCTGCAGCCCGAAGGAGAAGAAGTGGAACCAGTCCTATCGGAATTTCACCAGTCAATTGCAGTCCTTTAATTTGGACTTAAAGACGAAGCTACGAAAGCAGTTCAGAGCGATCGTGGCTTATGATGTCGGCTTTCGACTGAAGATTCCTCGAAGTGAGTGGAAAGGGAGGGGCAGGAGAAAGAGGTTGTTGGAACAAATGAGAGTGGTTTGGTCTGTCAAAGACTGGAGGACAGAGCGACGTGAAAGAAGCTGACCTGTAGGGAGTGAATAAATGAAATAGAGATCATAGTCCGTCAACGAACTATTTGACGATGTTGTCCGTCGGTCCCCTCATAGACTGCGGTGTAGTCAGTGGCGATAAGCTGAATCTTATCCAGAGCCGTGAGCAACGGTACCCGCAAGGGCTAAGTGCCAGGGAAAAAGGGGCCCAAAGCCCGCCCAGTGAGGGCGTACCTGGAGAGGGTTTGTTGGATGAACTTCGTGAGTCGGCTACACAGTAGGCGAGGGGCGGGGCACTAGGCACCGTTCGAAAGGTGAGATAGGACAGATAGCGAATAGAGAAACACTCCTTACATCGACCTTAGTGAAATGGAATCACTCAGTCAATCTAAGACTGCATTCCCGGTTCGAAT
>TRINITY_DN7_c0_g3_i1 len=573 path=[0:0-572]
GCGTTGTACTCCTCCTCCGTCTCTATATGACGTTCGTGGATATTTGTTTGGAACCCACGACGCTCAACGGTCCTGGTGATCGACCGGACGAGGTTTCGCTTCTGATTTCCATTCCTTCCCTTCAAATGCTCTCTAATGACACCCCATATTGAGCCCTGTTGATCTGGGCGAGGGATGCCAAATTCTTTTCTTACTCCGAACAGGTGCTTCGGAATAAAATGCCACACTTTCTTTAACTTGGAGCCTACCTTAAACATCTTGCTATTTATTGTAAAAACGTCACGGTGAATGCTGGTCTTCACTCGGTTAATCACAAAGCCAGAGTCAGGTATCCCGGCGAACCATTTTTCTACGAAGGCGGGGGTTGCCTGGAATGCAATATCGTCCCCATTAATTACAACCTTTCGATTTTCGATCAGGTATCGAGCCGTTTGTGGGTCGGCGGTGTAGAGTGTAGCGAGGTTTGAGAGACAGAGGAGGGGGAATGATAAGAAGTTTCCCATGAGCTGTCCAGTGTTTTGCGGTCCGAATCGCGTGGTCTCCCCGTACTTATTGACTGTACGGAGATTCCCG
>TRINITY_DN7_c0_g4_i1 len=479 path=[0:0-478]
GAGTTGCTGCCATACTGAACCGATCGTGATCAGCCTATATTTGCCGCTGTCTTGAATAGCGGAGACCACACGATCACGCCAGTTAGGCGGTAAGGGAGGAGGCTCGAATAGGGCATAACGGTGGAAATCATAAGGACTGATCTCCCAGGATTCGGCGGCACCTAGGTCAAATGTGCTACCGTTTGTGAGGTTATGCGACGCTACTTCGATACCGTAGCGCCGATCCCACCCTATCGGGAAGTGTTCCTGGACCACCGCTTGACAAGCGGCCCTGAAACGAGGAGAGTCAAGAGGATCCTGTCCCATCTTCTCAAAGTAAGAGTCAATCAGCTTCTCAGGATCTTGTTTCTTCGGGATCAGCTTCGAAAATAAATAAGCCGACCACCGTTGAGACAACTCCGTCGTTGAAACCGATGGAGGGATGCAAGTCCCGTACAGAGTAAGATCATCCTTGCATGGAAGTTGGGAGGGGAGGTTAG
>TRINITY_DN53_c0_g1_i10 len=460 path=[3:0-79 4:80-116 9:117-174 10:175-229 11:230-230 13:231-231 15:232-246 18:247-247 19:248-252 22:253-261 23:262-280 24:281-281 25:282-282 26:283-300 28:301-305 29:306-306 31:307-322 33:323-323 37:324-352 42:353-355 44:356-356 48:357-365 49:366-366 50:367-394 51:395-403 53:404-459]
GGGGAGTACGTTCGCAAGAATGAAACTCAAAGGAATTGACGGGGGCCCGCACAAGCGGTGGAGCATGTGGTTTAATTCGATGCAACGCGAAGAACCTTACCTGGTCTTGACATAGTAAGAACTTTCCAGAGATGGATTGGTGCCTTCGGGAACTTACATACAGGTGCTGCATGGCTGTCGTCAGCTCGTGTCGTGAGATGTTGGGTTAAGTCCCGCAACGAGCGCAACCCTTGTCATTAGTTGCTACGCAAGAGCACTCTAATGAGACTGCCGGTGACAAACCGGAGGAAGGTGGGGATGACGTCAAGTCCTCATGGCCCTTATGGGTAGGGCTTCACACGTCATACAATGGTCGGAACAGAGGGTTGCCAACCCGCGAGGGGGAGCTAATCCCATAAAACCAGTCGTAGTCCGGATCGCAGTCTGCAACTCGACTGCGTGAAGTCGGAATCGCTAGTAA
>TRINITY_DN53_c0_g1_i11 len=519 path=[9:0-57 10:58-112 11:113-113 14:114-171 25:172-172 26:173-190 27:191-294 39:295-402 57:403-518]
AGAACTTTCCAGAGATGGATTGGTGCCTTCGGGAACTTACATACAGGTGCTGCATGGCTGTCGTCAGCTCGTGTCGTGAGATGTTGGGTTAAGTCCCGCAACGAGCGCAACCCTCGTCCTATGTTGCCAGCGGATAATGCCGGGGACTCATAGGAGACTGCCGGGGTCAACTCGGAGGAAGGTGGGGATGAGGTCAAGTCATCATGCCCCTTATGTCCAGGGCTTCACACATGCTACAATGGTCGGTACAACGCGCTGCGAGCCTGTGAGGGTGAGCGAATCGCTGAAAGCCGGCCTCAGTTCGGATTGGGGTCTGCAACTCGACCCCATGAAGTCGGAGTCGCTAGTAATCGCAGATCAGCAACGCTGCGGTGAATACGTTCCCGGGCCTTGTACACACCGGCCGTCACACCATGGGAGTTGGTTTTACCCGAAGGTAGTGCGCTAACCGCAAGGAGGCAGCTAACCACGGTAGGGTCAGCGACTGGGGTGAAGTCGTAACAAGGTAGCCGTAGGAAG
>TRINITY_DN53_c0_g1_i13 len=347 path=[9:0-57 10:58-112 11:113-113 13:114-114 15:115-129 17:130-137 21:138-139 22:140-148 23:149-167 24:168-168 25:169-169 26:170-187 28:188-192 29:193-193 31:194-209 33:210-210 37:211-239 42:240-242 45:243-290 53:291-346]
AGAACTTTCCAGAGATGGATTGGTGCCTTCGGGAACTTACATACAGGTGCTGCATGGCTGTCGTCAGCTCGTGTCGTGAGATGTTGGGTTAAGTCCCGCAACGAGCGCAACCCTTGTCATTAGTTGCTACATTTAGTTGGGCACTCTAATGAGACTGCCGGTGACAAACCGGAGGAAGGTGGGGATGACGTCAAGTCCTCATGGCCCTTATGGGTAGGGCTTCACACGTCATACAATGGTCGGGACAGAGGGTCGCCAACCCGCGAGGGGGAGCCAATCTCAGAAACCCGATCGTAGTCCGGATCGCAGTCTGCAACTCGACTGCGTGAAGTCGGAATCGCTAGTAA
>TRINITY_DN53_c0_g1_i14 len=373 path=[0:0-47 24:48-48 25:49-49 26:50-67 28:68-72 29:73-73 31:74-89 34:90-94 40:95-181 56:182-256 57:257-372]
AGTTGCCATCATTTAGTTGGGAACTCTAATGGGACTGCCGGTGCTAAGCCGGAGGAAGGTGGGGATGACGTCAAGTCCTCATGGCCCTTACAGGGTGGGCTACACACGTGCTACAATGGCGACTACAGAGGGTTAATCCTTAAAAGTCGTCTCAGTTCGGATTGTCCTCTGCAACTCGAGGGCATGAAGTTGGAATCGCTAGTAATCGCGGATCAGCATGTCGCGGTGAATACGTTCCCGGGTCTTGTACACACCGCCCGTCACACCATGGGAGTTGGTTTTACCCGAAGGTAGTGCGCTAACCGCAAGGAGGCAGCTAACCACGGTAGGGTCAGCGACTGGGGTGAAGTCGTAACAAGGTAGCCGTAGGAAG
>TRINITY_DN53_c0_g1_i15 len=347 path=[9:0-57 10:58-112 11:113-113 13:114-114 15:115-129 17:130-137 21:138-139 22:140-148 23:149-167 24:168-168 25:169-169 26:170-187 28:188-192 29:193-193 31:194-209 33:210-210 38:211-215 43:216-239 47:240-243 48:244-252 49:253-253 50:254-281 51:282-290 53:291-346]
AGAACTTTCCAGAGATGGATTGGTGCCTTCGGGAACTTACATACAGGTGCTGCATGGCTGTCGTCAGCTCGTGTCGTGAGATGTTGGGTTAAGTCCCGCAACGAGCGCAACCCTTGTCATTAGTTGCTACATTTAGTTGGGCACTCTAATGAGACTGCCGGTGACAAACCGGAGGAAGGTGGGGATGACGTCAAGTCCTCATGGCCCTTATAGGTGGGGCTACACACGTCATACAATGGCTGGTACAGAGGGTTGCCAACCCGCGAGGGGGAGCTAATCCCATAAAACCAGTCGTAGTCCGGATCGCAGTCTGCAACTCGACTGCGTGAAGTCGGAATCGCTAGTAA
>TRINITY_DN53_c0_g1_i16 len=374 path=[2:0-29 23:30-48 24:49-49 25:50-50 26:51-68 28:69-73 29:74-74 32:75-92 36:93-95 40:96-182 56:183-257 57:258-373]
TAGTTGCCAGCATTCAGTTGGGCACTCTAGTGAGACTGCCGGTGACAAACCGGAGGAAGGTGGGGATGACGTCAAATCATCATGCCCCTTATGACCTGGGCTACACACGTGCTACAATGGCGACTACAGAGGGTTAATCCTTAAAAGTCGTCTCAGTTCGGATTGTCCTCTGCAACTCGAGGGCATGAAGTTGGAATCGCTAGTAATCGCGGATCAGCATGTCGCGGTGAATACGTTCCCGGGTCTTGTACACACCGCCCGTCACACCATGGGAGTTGGTTTTACCCGAAGGTAGTGCGCTAACCGCAAGGAGGCAGCTAACCACGGTAGGGTCAGCGACTGGGGTGAAGTCGTAACAAGGTAGCCGTAGGAAG
>TRINITY_DN53_c0_g1_i18 len=519 path=[9:0-57 10:58-112 11:113-113 14:114-171 25:172-172 26:173-190 28:191-195 29:196-196 32:197-214 35:215-294 39:295-402 57:403-518]
AGAACTTTCCAGAGATGGATTGGTGCCTTCGGGAACTTACATACAGGTGCTGCATGGCTGTCGTCAGCTCGTGTCGTGAGATGTTGGGTTAAGTCCCGCAACGAGCGCAACCCTCGTCCTATGTTGCCAGCGGATAATGCCGGGGACTCATAGGAGACTGCCGGGGTCAACTCGGAGGAAGGTGGGGATGACGTCAAATCATCATGCCCCTTATGTCTTGGGCTTCACGCATGCTACAATGGCCGGTACAATGGGTTGCGATACTGTGAGGTGGAGCTAATCCCAAAAAGCCGGTCTCAGTTCGGATTGGGGTCTGCAACTCGACCCCATGAAGTCGGAGTCGCTAGTAATCGCAGATCAGCAACGCTGCGGTGAATACGTTCCCGGGCCTTGTACACACCGGCCGTCACACCATGGGAGTTGGTTTTACCCGAAGGTAGTGCGCTAACCGCAAGGAGGCAGCTAACCACGGTAGGGTCAGCGACTGGGGTGAAGTCGTAACAAGGTAGCCGTAGGAAG
>TRINITY_DN53_c0_g1_i19 len=394 path=[1:0-56 8:57-73 10:74-128 12:129-186 26:187-204 28:205-209 29:210-210 32:211-228 36:229-231 40:232-318 56:319-393]
CCTAGACTTGACATCTCCTGAATTACCCTTAATCGGGGAAGCCCTTCGGGGCAGGAAGACAGGTGGTGCATGGTTGTCGTCAGCTCGTGTCGTGAGATGTTGGGTTAAGTCCCGCAACGAGCGCAACCCCTATTGTTAGTTGCCATCATTAAGTTGGGCACTCTAGCGAGACTGCCAGTAATAAACTGGAGGAAGGTGGGGATGACGTCAAATCATCATGCCCCTTATGACCTGGGCTACACACGTGCTACAATGGCGACTACAGAGGGTTAATCCTTAAAAGTCGTCTCAGTTCGGATTGTCCTCTGCAACTCGAGGGCATGAAGTTGGAATCGCTAGTAATCGCGGATCAGCATGTCGCGGTGAATACGTTCCCGGGTCTTGTACACACCGC
>TRINITY_DN53_c0_g1_i3 len=628 path=[3:0-79 5:80-101 7:102-116 9:117-174 10:175-229 11:230-230 13:231-231 15:232-246 18:247-247 19:248-252 22:253-261 23:262-280 24:281-281 25:282-282 26:283-300 28:301-305 29:306-306 31:307-322 33:323-323 37:324-352 41:353-366 50:367-394 52:395-398 55:399-436 56:437-511 57:512-627]
GGGGAGTACGTTCGCAAGAATGAAACTCAAAGGAATTGACGGGGGCCCGCACAAGCGGTGGAGCATGTGGTTTAATTCGAAGCAACGCGAAGAACCTTACCAGGCCTTGACATGCAGAGAACTTTCCAGAGATGGATTGGTGCCTTCGGGAACTTACATACAGGTGCTGCATGGCTGTCGTCAGCTCGTGTCGTGAGATGTTGGGTTAAGTCCCGCAACGAGCGCAACCCTTGTCATTAGTTGCTACGCAAGAGCACTCTAATGAGACTGCCGGTGACAAACCGGAGGAAGGTGGGGATGACGTCAAGTCCTCATGGCCCTTATGGGTAGGGCTTCACACGTCATACAATGGTACATACAGAGGGCCGCCAACCCGCGAGGGGGAGCTAATCCCAGAAAGTGTATCGTAGTCCGGATTGTAGTCTGCAACTCGACTACATGAAGTTGGAATCGCTAGTAATCGCGGATCAGCATGTCGCGGTGAATACGTTCCCGGGTCTTGTACACACCGCCCGTCACACCATGGGAGTTGGTTTTACCCGAAGGTAGTGCGCTAACCGCAAGGAGGCAGCTAACCACGGTAGGGTCAGCGACTGGGGTGAAGTCGTAACAAGGTAGCCGTAGGAAG
>TRINITY_DN53_c0_g1_i4 len=515 path=[9:0-57 10:58-112 11:113-113 13:114-114 15:115-129 17:130-137 21:138-139 22:140-148 23:149-167 24:168-168 25:169-169 26:170-187 28:188-192 29:193-193 31:194-209 33:210-210 37:211-239 41:240-253 50:254-281 52:282-285 55:286-323 56:324-398 57:399-514]
AGAACTTTCCAGAGATGGATTGGTGCCTTCGGGAACTTACATACAGGTGCTGCATGGCTGTCGTCAGCTCGTGTCGTGAGATGTTGGGTTAAGTCCCGCAACGAGCGCAACCCTTGTCATTAGTTGCTACATTTAGTTGGGCACTCTAATGAGACTGCCGGTGACAAACCGGAGGAAGGTGGGGATGACGTCAAGTCCTCATGGCCCTTATGGGTAGGGCTTCACACGTCATACAATGGTACATACAGAGGGCCGCCAACCCGCGAGGGGGAGCTAATCCCAGAAAGTGTATCGTAGTCCGGATTGTAGTCTGCAACTCGACTACATGAAGTTGGAATCGCTAGTAATCGCGGATCAGCATGTCGCGGTGAATACGTTCCCGGGTCTTGTACACACCGCCCGTCACACCATGGGAGTTGGTTTTACCCGAAGGTAGTGCGCTAACCGCAAGGAGGCAGCTAACCACGGTAGGGTCAGCGACTGGGGTGAAGTCGTAACAAGGTAGCCGTAGGAAG
>TRINITY_DN53_c0_g1_i5 len=343 path=[9:0-57 10:58-112 11:113-113 13:114-114 15:115-129 17:130-137 21:138-139 22:140-148 23:149-167 24:168-168 25:169-169 26:170-187 28:188-192 29:193-193 31:194-209 33:210-210 37:211-239 42:240-242 44:243-243 48:244-252 49:253-253 50:254-281 52:282-285 54:286-342]
AGAACTTTCCAGAGATGGATTGGTGCCTTCGGGAACTTACATACAGGTGCTGCATGGCTGTCGTCAGCTCGTGTCGTGAGATGTTGGGTTAAGTCCCGCAACGAGCGCAACCCTTGTCATTAGTTGCTACATTTAGTTGGGCACTCTAATGAGACTGCCGGTGACAAACCGGAGGAAGGTGGGGATGACGTCAAGTCCTCATGGCCCTTATGGGTAGGGCTTCACACGTCATACAATGGTCGGAACAGAGGGTTGCCAACCCGCGAGGGGGAGCTAATCCCAGAAAACCGATCGTAGTCCGGATTGCACTCTGCAACTCGAGTGCATGATGCTGGAATCGCTA
>TRINITY_DN53_c0_g1_i6 len=351 path=[3:0-79 5:80-101 7:102-116 9:117-174 10:175-229 11:230-230 13:231-231 16:232-350]
GGGGAGTACGTTCGCAAGAATGAAACTCAAAGGAATTGACGGGGGCCCGCACAAGCGGTGGAGCATGTGGTTTAATTCGAAGCAACGCGAAGAACCTTACCAGGCCTTGACATGCAGAGAACTTTCCAGAGATGGATTGGTGCCTTCGGGAACTTACATACAGGTGCTGCATGGCTGTCGTCAGCTCGTGTCGTGAGATGTTGGGTTAAGTCCCGCAACGAGCGCAACCCTTTTCCTTATTTGCCAGCGGGTTAAGCCGGGAACTTTAAGGATACTGCCAGTGACAAACTGGAGGAAGGCGGGGACGACGTCAAGTCATCATGGCCCTTACGACCAGGGCTACACACGTGC
>TRINITY_DN53_c0_g1_i7 len=282 path=[9:0-57 10:58-112 11:113-113 13:114-114 15:115-129 18:130-130 20:131-133 21:134-135 22:136-144 23:145-163 24:164-164 25:165-165 26:166-183 28:184-188 30:189-211 43:212-235 46:236-248 49:249-249 50:250-277 52:278-281]
AGAACTTTCCAGAGATGGATTGGTGCCTTCGGGAACTTACATACAGGTGCTGCATGGCTGTCGTCAGCTCGTGTCGTGAGATGTTGGGTTAAGTCCCGCAACGAGCGCAACCCTTGTCATTAGTTGCTACGAAAGGGCACTCTAATGAGACTGCCGGTGACAAACCGGAGGAAGGTGGGGATGACGTCAGGTCATCATGGCCCTTATGGGTAGGGCTACACACGTCATACAATGGCCGGGACAGAGGGCTGCCAACCCGCGAGGGGGAGCTAATCCCAGAAA
>TRINITY_DN53_c0_g1_i9 len=232 path=[3:0-79 5:80-101 6:102-159 8:160-176 10:177-231]
GGGGAGTACGTTCGCAAGAATGAAACTCAAAGGAATTGACGGGGGCCCGCACAAGCGGTGGAGCATGTGGTTTAATTCGAAGCAACGCGAAGAACCTTACCAAATCTTGACATCCTTTGACCCTTCTAGAGATAGAAGTTTCCCCTTCGGGGGACAAAGTGACAGGTGGTGCATGGTTGTCGTCAGCTCGTGTCGTGAGATGTTGGGTTAAGTCCCGCAACGAGCGCAACCC
>TRINITY_DN53_c1_g1_i1 len=274 path=[0:0-63 2:64-117 3:118-159 4:160-273]
ACGGGGGCCCGCACAAGCGGTGGATTATGTGGTTTAATTCGATGATACGCGAGGAACCTTACCAGGGCTTAAATGTAGAGTGACAGATTTGGAAACAGATTTTTCTTCGGACACTTTACAAGGTGCTGCATGGTTGTCGTCAGCTCGTGCCGTGAGGTGTCAGGTTAAGTCCTATAACGAGCGCAACCCCTGTTGTTAGTTGCCAGCGAGTCATGTCGGGAACTCTAACGAGACTGCCGGTGCAAACCGTGAGGAAGGTGGGGATGACGTCAAA
>TRINITY_DN53_c1_g1_i2 len=215 path=[0:0-63 1:64-117 3:118-159 5:160-214]
ACGGGGGCCCGCACAAGCGGTGGATTATGTGGTTTAATTCGATGATACGCGAGGAACCTTACCAAGGCTTAAATGGGAAATGACAGGTTTAGAAATAGACTTTTCTTCGGACATTTTTCAAGGTGCTGCATGGTTGTCGTCAGCTCGTGCCGTGAGGTGTTAGGTTAAGTCCTGCAACGAGCGCAACCCCTGTCACTAGTTGCCATCATTAAGTT
>TRINITY_DN53_c2_g1_i1 len=346 path=[0:0-345]
CCCGCAACGAGCGCAACCCTCGTGTTTAGTTGCCATCGTTGAGTTTGGAACCCTGAACAGACTGCCGGTGATAAGCCGGAGGAAGGTGAGGATGACGTCAAGTCATCATGCCCCTTATGCCCTGGGCGACACACGTGCTACAATGGCCGGGACAAAGGGTCGCGATCCCGCGAGGGTGAGCTAACCCCAAAAACCCGTCCTCAGTTCGGATTGCAGGCTGCAACTCGCCTGCATGAAGCCGGAATCGCTAGTAATCGCCGGTCAGCCATACGGCGGTGAATTCGTTCCCGGGCCTTGTACACACCGCCCGTCACACTATGGGAGCTGGCCATGCCCGAAGTCGTTA
>TRINITY_DN18_c0_g1_i1 len=494 path=[0:0-493]
GTTTTGGTAGTTGAATTTTATATGAAATCACTTTATTATTAGTATTAAGAATTAAGAGCAAATGCTTAATTAAGAACCTTTTAATGATTTTGAAATCTTTCCCCTTTGAGCATTGGCATTTGCGTTATAAAATTTAACTTAGAAAAAGATTTAAAATTAAAAATGTTTTGGTTGCACGAAATTGTCAAGCTGGTTTATATTTAAAACCAATGTCTTTTACAGTTGGAAAGTAACTTGCCAAGTTTGTATAATCTATGAACGATAGTGAAATGGTTCTGAAATTAGTTAATTATAAATAAATATATTATAAATACAATCTAAGGATATAGAATAAATTCTCAAATTTCCCCAAGCTTAATTTATTGCATTATATCAAATAATTCCTCATTATTATATATATATTTTATAGAATGTTATAGAAACAAAACTATAATTTCCCTTAAGGTTAGAAACTATAAATTCAGTTGGATATAAATAATAATATATTAAACAGC
>TRINITY_DN88_c0_g1_i1 len=232 path=[0:0-231]
GGTGAACATGTTTGAACGATGGAGGGACGCAGAAGGCTAACAGAACCCAGCGGCTGGAAATGCTGGGCCAAGCAACAAGTCTTAGTGTGAGTCAAATGCTTGCACTTATACGGACAAGTTGTGATGGGGACCGAAATAAAGTAGGGAAGTCTGTGATGTCACGCTGCCGAGAAAAGCTTCTAGTTAGTGTTTACCTGCCCGTACCGCAAACCGACACAGGTAGTCGAGGAGA
>TRINITY_DN65_c0_g1_i1 len=402 path=[1:0-87 2:88-401]
CGACGACCTCAGCCGCGAATTTTTTGCGACGAGAACGTTGATTCCCGGTAATGAAAGAAGGTAGCTCTGGATGCCAGCCGTCAAAGTAAAAGAGAACGAACCCTTCGACGTAGCTCTGCGTCGTTTCAAGCGCTCCTGCGAAAAAGCCGGTGTACTGGCTGAAGTTCGTAGCCGCGAATTTTATGAGAAGCCAACTTCTGAGCGTAAGCGCAAGGCAGCAGCCGCTGTTAAGCGTCACGCCAAGAAAGTTCAGCGCGAACAGCGCCGCGCCGTTCGTCTGTACTAATACACAGACGTTCGTAGCAAGCTTCTGCCAAGCCCGGCCCTCAGCCGGGCTGTTGGCATTTGCGGATATCGCTTGATGCTTCATCGTCGACGCCGCCCATGCGACAGAGACACCGC
>TRINITY_DN65_c0_g1_i2 len=405 path=[0:0-90 2:91-404]
TTCGACGTTCTCCAGCACACCTTTGTTTTGCCAGGAGCACGTCTACCCCGGTAATGAATTAAGGTAGCCCTGGATGCCAGCCGTCAAAGTTAAAGAGAACGAACCCTTCGACGTAGCTCTGCGTCGTTTCAAGCGCTCCTGCGAAAAAGCCGGTGTACTGGCTGAAGTTCGTAGCCGCGAATTTTATGAGAAGCCAACTTCTGAGCGTAAGCGCAAGGCAGCAGCCGCTGTTAAGCGTCACGCCAAGAAAGTTCAGCGCGAACAGCGCCGCGCCGTTCGTCTGTACTAATACACAGACGTTCGTAGCAAGCTTCTGCCAAGCCCGGCCCTCAGCCGGGCTGTTGGCATTTGCGGATATCGCTTGATGCTTCATCGTCGACGCCGCCCATGCGACAGAGACACCGC
>TRINITY_DN85_c0_g1_i1 len=259 path=[0:0-258]
CAGACATCGTGTCGCTGTTGGTCGCACTCTGGCGAAGCTAGATGTTCTCCTTATGCTTCCCGGTTGTACCACCAACTTGAAAATGATATCTGATCAGTGGGTTGGTTTCTATTTGACTTCTCTTTACCGTGTTAATTCTAACAACTCTGTTGATTCTTGTGCTTGTCGTTTCTTCTATTTCTATGCCACATATCATTCCTTCCGTGCTCGTTTCCTCCGTGACACTTTCTCCTTTGACGCTTCCCCTGTTCGCTTCGAT
>TRINITY_DN43_c0_g1_i2 len=1375 path=[0:0-1374]
ATCCAGTTCATTATGGCGAAAGAGTCGAAGAAAGCTCCTGCTTAGCGTCAACCTTCCTTATTTGGAAAAGAAATTTTCCTCTTAAGGTGGGAAGGGGCCCAAGTAACGTATCGACTGGGCTAGATGGAATAAAAATTAAATCCATTCAAACCTCGGCTTGGGAGCGCAAGTAGACAATTAAGCCACTTGGAGAACATCCAAGCGGTATGATCCTAAAATAGGACTAACGAAGTAGAGATACTTGACGAGTTCTATCATGGAAATTACGACATGAACGGTAGGAATAGTCCTCCCAGTCCTTACGTTGTCGAAAGACAAGAACGTAATGGCGAAATCTCCGAAATAGTGATAGAGTAGGAGCGAGCAGAGAAAGTGCAGCATAAAACGGCTTTACGAACCGTTAAACTGCAGGCCCACGGGTGGAATTCCCGTAGTGGCTCTGTCCCTGGTCTCCTTTGAGAGGAGAGGTTTATTAAGGTACCGATTATCTTAGTAAATCATTGTACACGAAGTTATCGTTATACAATCATCATTTCACGGAATTGTAACATTCCGCGTCAGGTCTGAGAAGTTCGCAACGTTGTTACTTTGTAAGAAAGTTAACAAACTTTTTTGCAGAGTGCTCTTCAGAGTCGTTCAACCTATGTGAGGCATAGGTTTTCTGCTAAACGGACTGACCATCCCTTCGTGGAAGGTAGGTTTCGCTTAGTCGAAACAGTTACAATGATGTAAAACCTTTAAAAATTTAAAATATTAGGTATTCATAGCAGCTGTGATCTGCCTGATGAGTTGGCTGAAATGCCAACGAAATGATTTACTGACTAAAGTAGTCGCAAAATAATCGATAATCCTCAAATTGTCGATAGTTGTAGCTGGCTTCTGTTGAAGACAGGACTGCAACTCGATTAACCATGTCGGTTCACTGAATCCTTAACGAACTCAGTGAAAAGGGAAGTCGTAGATTAAACGATCTCGGGGAGATCCTTCTGGTCGCGAAAGAACTAAGGATGCGCGTGAGACTAGCCTAGGAGAGTCTGAGGAAAAAGCTCGTCGTAGAACGAGAATAATCTAAAAGATTCAAGAAGAGAATGTCTCAACGTTGAAGATTAGAGTAAAATCGCCTTCGTAGCTTCGCTCAGGTTTCTAGTTGTCACCCGAAAGGGGACGTCAATTCAACGGTAGTTGTCTAACGTTAAATCTAGTAGCGATCATCCAGTTCATTATGGCGAAAGAGTCGAAGAAAGCTCCTGCTTAGCGTCAACCTTCCTTATTTGGAAAAGAAATTTTCCTCTTAAGGTGGGAAGGGGCCCAAGTAACGTATCGACTGGGCTAGATGGAATAAAAATTAAATGCATTCAAACCACGGCTTGGGAGC
>TRINITY_DN33_c0_g1_i1 len=514 path=[3:0-195 6:196-200 9:201-204 10:205-211 11:212-235 12:236-236 14:237-241 17:242-269 21:270-361 22:362-390 24:391-513]
GAAAGTCGGGACTAGTGATCCGGCGGTGCATTGTGGAATGGCCGTCGCTCAACGGATAAAAGGTACCCCGGGGATAACAGGCTGATCTTCCCCAAGAGTCCATATCGACGGGATGGTTTGGCACCTCGATGTCGGCTCGTCGCATCCTGGGGCTGGAGTAGGTCCCAAGGGTTGGGCTGTTCGCCCATTAAAGCGGTACGTGAGCTGGGTTCAGAACGTCGTGAGACAGTTCGGTCCCTATCCGTCGCGGGCGTAGGAAATTTGAGAGGAGTTGCCCTTAGTACGAGAGGACCGGGGTGAACGTACCTCTGGTGTATCAGTTGTTCCGCCAGGAGCATCGCTGAGTAGCTATGTACGGATGAGATAAACGCTGAAAGCATCTAAGTGTGAAACTCGCCTCGAGATGAGATTTCCCATTCTTTATGAAGTAAGACCCCTTGTAGATGACAAGGTAGATAGGCTAGAAGTGGAAGTACGGCGACGTATGGAGCGGACTAGTACTAATGGTTCGAGG
>TRINITY_DN33_c0_g1_i10 len=740 path=[2:0-171 4:172-413 8:414-652 10:653-659 11:660-683 12:684-684 14:685-689 16:690-693 19:694-739]
TTGGTAGCGAAATTCCTTGTCGGGTAAGTTCCGACCTGCACGAATGGCGTAACGACTTCCCCGCTGTCTCCAACATAGACTCAGTGAAATTGAATTCCCCGTGAAGATGCGGGGTTCCTGCGGTCAGACGGAAAGACCCCGTGCACCTTTACTATAGCTTTACACTGGCATTCGCCAAGGCATGTGTAGGATAGGTGGTAGGCTTTGAAGCAGGGACGCCAGTTCCTGTGGAGCCATCCTTGAAATACCACCCTTATCTTCGTGGATGTCTAACCGCGGTCCGTTATCCGGATCCGGGACAGTGTATGGTGGGTAGTTTGACTGGGGCGGTCGCCTCCGAAAGAGTAACGGAGGCGCGCGATGGTGGGCTCAGACCGGTCGGAAATCGGTCGTCGAGTGCAATGGCATAAGCCCGCCTGACTGCGAGACTGACAAGTCGAGCAGAGACGAAAGTCGGTCATAGTGATCCGGTGGTCCCGTGTGGAAGGGCCATCGCTCAACGGATAAAAGGTACGCCGGGGATAACAGGCTGATGACCCCCAAGAGTCCATATCGACGGGGTTGTTTGGCACCTCGATGTCGACTCATCGCATCCTGGGGCTGGAGCAGGTCCCAAGGGTATGGCTGTTCGCCATTTAAAGCGGTACGTGAGTTGGGTTCAGAACGTCGTGAGACAGTTCGGTCCCTATCTGCCGTGGGTGTAGGAATATTGACAGGATCTGTCCCTAGTACGAGATGAC
>TRINITY_DN33_c0_g1_i12 len=398 path=[0:0-84 9:85-88 10:89-95 11:96-119 12:120-120 14:121-125 17:126-153 21:154-245 22:246-274 24:275-397]
TTCGGCACCTCGATGTCGGCTCGTCACATCCTGGGGCTGGAGAAGGTCCCAAGGGTTCGGCTGTTCGCCGATTAAAGTGGCACGCGAGCTGGGTTCAGAACGTCGTGAGACAGTTCGGTCCCTATCCGTCGCGGGCGTAGGAAATTTGAGAGGAGTTGCCCTTAGTACGAGAGGACCGGGGTGAACGTACCTCTGGTGTATCAGTTGTTCCGCCAGGAGCATCGCTGAGTAGCTATGTACGGATGAGATAAACGCTGAAAGCATCTAAGTGTGAAACTCGCCTCGAGATGAGATTTCCCATTCTTTATGAAGTAAGACCCCTTGTAGATGACAAGGTAGATAGGCTAGAAGTGGAAGTACGGCGACGTATGGAGCGGACTAGTACTAATGGTTCGAGG
>TRINITY_DN33_c0_g1_i13 len=514 path=[3:0-195 7:196-211 11:212-235 12:236-236 14:237-241 17:242-269 20:270-361 22:362-390 23:391-513]
GAAAGTCGGGACTAGTGATCCGGCGGTGCATTGTGGAATGGCCGTCGCTCAACGGATAAAAGGTACCCCGGGGATAACAGGCTGATCTTCCCCAAGAGTCCATATCGACGGGATGGTTTGGCACCTCGATGTCGGCTCGTCGCATCCTGGGGCTGGAGTAGGTCCCAAGGGTTGGGCTGTTCGCCCATTAAAGCGGCACGCGAGCTGGGTTTAGAACGTCGTGAGACAGTTCGGTCCCTATCCGTCGCGGGCGTAGGAAATTTGAGAGGATCTGTCCTTAGTACGAGAGGACCGGGATGGACTTACCGCTGGTGTACCAGTTGTTCTGCCAAGAGCATCGCTGGGTAGCTACGTAGGGACGGGATAAACGCTGAAAGCATCTAAGTGTGAAGCCCACCTCAAGATGAGATTTCCCACTCATAAGAGTTAAGAGCCCTGAGAGATGATCAGGTAGATAGGTTGGAAGTGGAAGCACGGTGACGTGTGTAGCGGACCAATACTAATTGCTCGAGGA
>TRINITY_DN33_c0_g1_i3 len=463 path=[1:0-60 8:61-299 10:300-306 11:307-330 12:331-331 14:332-336 16:337-340 18:341-462]
CGCGCGAAGGTTGGCTCAGGACGGTTGGAAACCGTCTGTTAGAGTGCAATGGCATAAGCCAGCCTGACTGCGAGACTGACAAGTCGAGCAGAGACGAAAGTCGGTCATAGTGATCCGGTGGTCCCGTGTGGAAGGGCCATCGCTCAACGGATAAAAGGTACGCCGGGGATAACAGGCTGATGACCCCCAAGAGTCCATATCGACGGGGTTGTTTGGCACCTCGATGTCGACTCATCGCATCCTGGGGCTGGAGCAGGTCCCAAGGGTATGGCTGTTCGCCATTTAAAGCGGTACGTGAGTTGGGTTCAGAACGTCGTGAGACAGTTCGGTCCCTATCTGCCATGGGCGTTGGAGATTTGAGAGGGGCTGTTCCTAGTACGAGAGGACCGGAGTGAACGCACCACTGGTGTTCGGGTTTTCATGCCAATGGCATTGCCCGGTAGCTAAGTGCGGAAGAGATAAC
>TRINITY_DN33_c0_g1_i5 len=413 path=[3:0-195 6:196-200 9:201-204 10:205-211 11:212-235 12:236-236 15:237-412]
GAAAGTCGGGACTAGTGATCCGGCGGTGCATTGTGGAATGGCCGTCGCTCAACGGATAAAAGGTACCCCGGGGATAACAGGCTGATCTTCCCCAAGAGTCCATATCGACGGGATGGTTTGGCACCTCGATGTCGGCTCGTCGCATCCTGGGGCTGGAGTAGGTCCCAAGGGTTGGGCTGTTCGCCCATTAAAGCGGTACGTGAGCTGGGTTCAGAACGTCGTGAGACAGTTCGGTCCATATCCGGTGTGGGCGTTAGAGCATTGAGAGGACCTTTCCCTAGTACGAGAGGACCGGGAAGGACGCACCTCTGGTGTACCAGTTATCGTGCCCACGGTAAACGCTGGGTAGCCAAGTGCGGAGCGGATAACTGCTGAAAGCATCTAAGTAGTAAGCCCACCCCAAGATGAGTGCT
>TRINITY_DN33_c0_g1_i6 len=297 path=[0:0-84 9:85-88 10:89-95 11:96-119 12:120-120 15:121-296]
TTCGGCACCTCGATGTCGGCTCGTCACATCCTGGGGCTGGAGAAGGTCCCAAGGGTTCGGCTGTTCGCCGATTAAAGTGGCACGCGAGCTGGGTTCAGAACGTCGTGAGACAGTTCGGTCCATATCCGGTGTGGGCGTTAGAGCATTGAGAGGACCTTTCCCTAGTACGAGAGGACCGGGAAGGACGCACCTCTGGTGTACCAGTTATCGTGCCCACGGTAAACGCTGGGTAGCCAAGTGCGGAGCGGATAACTGCTGAAAGCATCTAAGTAGTAAGCCCACCCCAAGATGAGTGCT
>TRINITY_DN33_c0_g1_i7 len=381 path=[0:0-84 9:85-88 10:89-95 11:96-119 13:120-380]
TTCGGCACCTCGATGTCGGCTCGTCACATCCTGGGGCTGGAGAAGGTCCCAAGGGTTCGGCTGTTCGCCGATTAAAGTGGCACGCGAGCTGGGTTCAGAACGTCGTGAGACAGTTCGGTCTCTATCTACTGTGGGCGTTAGAAATTTGAGTGGATCTGATTCTAGTACGAGAGGACCGAATTGGACAAACCTCTAGTGTATCTGTTGTCCCGCCAGGGGCACCGCAGAGTAGCTACGTTTGGAAGGGATAAGCGCTGAAAGCATATAAGCGCGAAACCCACCACAAGATGAGATTTCTTTAAAGGGTCGTGGGAGATGACCACGTTGATAGGCTATAGGTGTAAAGGCAGTAATGTCAAAGCCGAGTAGTACTAATTGCAC
>TRINITY_DN33_c0_g1_i8 len=219 path=[2:0-171 5:172-218]
TTGGTAGCGAAATTCCTTGTCGGGTAAGTTCCGACCTGCACGAATGGCGTAACGACTTCCCCGCTGTCTCCAACATAGACTCAGTGAAATTGAATTCCCCGTGAAGATGCGGGGTTCCTGCGGTCAGACGGAAAGACCCCGTGCACCTTTACTATAGCTTTACACTGGCATTTGTGGCGACATGTGTAGGATAGGTGGTAGACTTTGAAGCGGAGGCGC
>TRINITY_DN33_c0_g1_i9 len=252 path=[0:0-84 9:85-88 10:89-95 11:96-119 12:120-120 14:121-125 16:126-129 18:130-251]
TTCGGCACCTCGATGTCGGCTCGTCACATCCTGGGGCTGGAGAAGGTCCCAAGGGTTCGGCTGTTCGCCGATTAAAGTGGCACGCGAGCTGGGTTCAGAACGTCGTGAGACAGTTCGGTCCCTATCTGCCATGGGCGTTGGAGATTTGAGAGGGGCTGTTCCTAGTACGAGAGGACCGGAGTGAACGCACCACTGGTGTTCGGGTTTTCATGCCAATGGCATTGCCCGGTAGCTAAGTGCGGAAGAGATAAC
>TRINITY_DN33_c1_g1_i1 len=270 path=[0:0-53 2:54-94 4:95-112 6:113-159 9:160-269]
ACCGTCTATCCGGTCCAGGAACAGTGCCTGGTGGGTAGTTTAACTGGGGCGGTTGCCTCCTAAAGGGTAACGGAGGCGCCCAAAGGTTCCCTCAGCCTGGTTGGCAATCAGGTGTTGAGTGTAAGTGCACAAGGGGGCTTGACTGTGACACAGGCGTGTGGAGCAGGGACGAAAGTCGGGACTAGTGATCCGCACCGGCATGTGGAAGCGGTGTCGCTCAACGGATAAAAGGTACCTCGGGGATAACAGGCTGATCTTGCCCAAGAGTCC
>TRINITY_DN33_c1_g1_i11 len=222 path=[1:0-48 2:49-89 3:90-154 8:155-194 11:195-221]
TATAGACTACGGGAGACAGTGTCAGGTGGGCAGTTTGACTGGGGCGGTCGCCTCCTAAAGGGTAACGGAGGCGCCCAAAGGTTCCCTCAGAATGGTTGGAAATCATTCATAGAGTGTAAAGGTATAAGGGAGCTTGACTGCGAGAGTTACAACTCGAGCAGGGACGAAAGTCGGGCTTAGTGATCCGGTGGTTCCGCATGGAAGGGCCATCGCTCAACGGAT
>TRINITY_DN33_c1_g1_i12 len=270 path=[0:0-53 2:54-94 4:95-112 7:113-159 9:160-269]
ACCGTCTATCCGGTCCAGGAACAGTGCCTGGTGGGTAGTTTAACTGGGGCGGTTGCCTCCTAAAGGGTAACGGAGGCGCCCAAAGGTTCCCTCAGCCTGGTTGGCAATCAGGTTTCGAGTGTAAGTGCACAAGGGAGCTTGACTGTGAGACTGACAGGTCGAGCAGGGACGAAAGTCGGGACTAGTGATCCGCACCGGCATGTGGAAGCGGTGTCGCTCAACGGATAAAAGGTACCTCGGGGATAACAGGCTGATCTTGCCCAAGAGTCC
>TRINITY_DN33_c1_g1_i3 len=226 path=[1:0-48 2:49-89 5:90-154 8:155-194 10:195-225]
TATAGACTACGGGAGACAGTGTCAGGTGGGCAGTTTGACTGGGGCGGTCGCCTCCTAAAGGGTAACGGAGGCGCCCAAAGGTTCCCTCAGTGCGGTTGGAAATCGCGCGAAGAGTGCAAAGGCAGAAGGGAGCCTGACTGCGACACAGACAAGTGGAGCAGGGACGAAAGTCGGGCTTAGTGATCCGGTGGTTCCTCGTGGGAGGGCCATCGCTCAACGGATAAAA
>TRINITY_DN33_c1_g2_i1 len=280 path=[0:0-105 2:106-191 3:192-224 4:225-279]
GCGGGGTTCCCGCGGTCAGACGGAAAGACCCTATGAACCTTTACTATAGCTTCGCCTTGGCGTTAGCGACCGTATGTGTAGGATAGGTGGGAGACTATGAAGCGGCGTCGCCAGGCGTCGTGGAGTCGACGTTGAAATACCACCCTTTCTGTGTTCGGTGTCTAATCCCGCGAGTCGGGAGACATTGTTTGATGGGTAGTTTGACTGGGGTGGTCGCCTCCAAAAAGGTAACGGAGGCTTTCAAAGGTAAGCTCAGTACGCTTGGTAACCGTACGAGGAG
>TRINITY_DN33_c1_g2_i2 len=404 path=[0:0-105 1:106-191 3:192-224 5:225-403]
GCGGGGTTCCCGCGGTCAGACGGAAAGACCCTATGAACCTTTACTATAGCTTCGCCTTGGCGTTAGCGACCGTATGTGTAGGATAGGTGGGAGACTATGAAGCGGCTTCGCTAGGAGTTGTGGAGTCATTGTTGAAATACCACCCTTTGCTTATCTGAGGCCTAACTCTTCGGTGAAGAGGACATTGCTTGGTGGGTAGTTTGACTGGGGTGGTCGCCTCCAAAAGAGTAACGGAGGCTTCTAAAGGTTCCCTCAGCACGCTTGGTAACCGTGCGTAGAGTGCAATGGCATAAGGGAGCTTGACTGAGAGACATACAGGTCGATCAGGTACGAAAGTAGAGCATAGTGATCCGGTGGTTCCGCATGGAAGGGCCATCGCTCAAAGGATAAAAGGTACGCCGGGG
>TRINITY_DN33_c2_g1_i1 len=310 path=[0:0-123 1:124-309]
AGTTCGGTCCCTATCTGCCGTGGGCGCTGGAGAACTGAGGGGGGCTGCTCCTAGTACGAGAGGACCGGAGTGGACGCATCACTGGTGTTCGGGTTGTCATGCCAATGGCACTGCCCGGTAGCTAAATGCGGAAGAGATAAGTGCTGAAAGCATCTAAGCACGAAACTTGCCCCGAGATGAGTTCTCCCTGACTCCTTGAGAGTCCTGAAGGAACGTTGAAGACGACGACGTTGATAGGCCGGGTGTGTAAGCGCAGCGATGCGTTGAGCTAACCGGTACTAATGAACCGTGAGGCTTAACCTTACAACGC
>TRINITY_DN33_c2_g1_i2 len=223 path=[0:0-123 2:124-222]
AGTTCGGTCCCTATCTGCCGTGGGCGCTGGAGAACTGAGGGGGGCTGCTCCTAGTACGAGAGGACCGGAGTGGACGCATCACTGGTGTTCGGGTTGTCATGCCAATGGCACTGCCCGGTAGCTATGTTCGGAACGGATAACCGCTGAAAGCATCTAAGCGGGAAGCCGGCCAAAAGATGAGTCATCCCTTGTACCTTGAGTACACATAAGGGTCGTTGGAGAC
>TRINITY_DN48_c0_g1_i1 len=213 path=[0:0-212]
ATGTGGTTGGCTTGCTTAAATCTATCCGGCGTCTGTTTGGGGCTTGCCCCAGCGCCACGATGAGAGTCGCGCCTGACGATCCTTAAAAGCCCGTCGGCTTCTGAAGCCGATTTTTATGTCAGGATCTTCGCCAGGCCGGTAGGCCGTTCACGTCATCCGTTGTTCAGCTATCGCAAAACCTGAAGGGTGAATTGTGGTACTGCAACAACCACA
>TRINITY_DN58_c0_g1_i1 len=207 path=[0:0-52 2:53-206]
TGGGTGATCACGCAGCTTGTTGAGGCCGAATATGCTGTTCAATCGGACTAGTGACTTTGAGTTCGATCTTCATGAGTCAACTGCGCGCGGGGTTAGCTCTCTACGTCAGATGCTATCAGCACCGTTCTTTCCAGTGCAGAGGGCATATTTTCCCTTCCTGCTGACCAGATAGGGACCAGATAGTTAGCCTAGCGAGGATATTTCGCC
>TRINITY_DN58_c0_g1_i2 len=262 path=[0:0-52 1:53-107 2:108-261]
TGGGTGATCACGCAGCTTGTTGAGGCCGAATATGCTGTTCAATCGGACTAGTGTAAGTCAGTCGCCCCTGGTTGAGATACCTACAGTTTCAGCCTAAAGCCTATCAGGACTTTGAGTTCGATCTTCATGAGTCAACTGCGCGCGGGGTTAGCTCTCTACGTCAGATGCTATCAGCACCGTTCTTTCCAGTGCAGAGGGCATATTTTCCCTTCCTGCTGACCAGATAGGGACCAGATAGTTAGCCTAGCGAGGATATTTCGCC
>TRINITY_DN6_c0_g1_i1 len=905 path=[0:0-904]
CCAACCTGGAGTCAAACCAGGGTCCCAAGCCTTCGGTGACTTGGTCTCATCGGAGCTGGCAGATGACGGTTCATTTTATACCTTAGCCGTCTCAGGTATTTGTTTTGAGTACCTTCCCTCTGATCCCTTCCTGTTAATTCAGGTTGGGTAGGCCCGGCAGACTGTAATGGTCTGGCGGGTACCTATCGTGGGATTCCTCGTGTGATAACGCCCATGGGGATGACGTATCAGGCCTGATCAAGACCCTCGCTCGGTGAGGAGCGGATTGCTGACGAAGCAGCGTTCGGGTTCGGTTTACCGTTCACCCGGATTCTACGTGTAGTCAGGTAAGCTAAAGAACTAAGCCTACTAGGTTGTACGTATCACTCACATATCCTTCACCAAAGGAGAAATATTTGGTAGACTCCCCTGGGAACGTGAAATGGTAGAGGTAACACCTCCTGTGACACGAATAACTAATCGCCTACACGCGATTTTGAAAACCAGGCGTCGGCCAGTTATCGTTCTGGCAAAAGATAACGTCCGTCCCTCTTATCTAGAGACTGGGGTGTGCACGACACGTAGGTTATGGATGCTAAACTCCATGTAAAGTTCAGTATTGGACTGCCCTTAAAGTTCATCTCGACCGGCTACGGCTACCCACCTGTTAGGATGGGGAGAGGTCCCAGTGAGGATTCCTTCGTTGGTAGAACAAGAACCCAATGAGTGGATACTTTACTCTGCATAAAGGATAGCTTGGAAAATGACCAAGAGAAAAAACCATTGGCCCGTTTATCGGTGCAAAACGGACGGTTCCGTCTCATTGATCGAACAATGAGTTCCACATTGGCTGACGGGTGGTTCGACTCCACCTGAGTGGTCTCCTCATTATTGGGGGGGATCAGCCCCATCGGTGCAAAACGGAC
>TRINITY_DN6_c0_g3_i1 len=1229 path=[0:0-1228]
CCAACCTGGAGTCAAACCAGGGTCCCAAGCCTTCGGTGACTTGGTCTCATCGGAGCTGGCAGATGACGGTTCATTTTGTACCCTAGCCGTCTCGGGTATTGTTTTGATACTCTCCCTTCTGGTCCCACTTTCCTCGTTGAGGGTGGGCAGGTTCTGGCAGGCCTTAATTGGACTGGCAGCAATCCTGACGAAGGATTTCTCATGTGGTAACGCCCATGGGGATGACGTACCAGGCTTTCAAAGCCCTCGCTCGCTAAGGAGCGGAAACAGCAGAAGCTGTCTTTGTGGGTTCGGTTTACCGTTCACCCAATTCAGTGTGTATGCAGGTAAGTTAAAGGATAAAGCCTTCAAGGTTGTAAATCCACTTAGATATCCAGATCTTGGAGAAATAATAAGATAATCATCGCAAGAACACCCAGTTGAAACATACAGTGAAATTCCGATGCGCCGCAGCAGATTGCCAAAAGCGTTTCGTAAGTCAATTGCGATGGTGTCCGGGGAGTATACCGGAAAAAGAAGGATACTTGATTCCCACTTTCTCTGGCGAGTGCGCCAGCGCCCGGTGAACAACACAGGGAAGCCTGTTCCTGAGAAGGAAAGGAGGAAGAGGGAAGATAACGTAGACTGGTGGAGGGGGCGTCTGCGTTCTTTTTGGAAGAAGAGGAAGGGGAAACACAGTTCCCTGCCCAAAGAGGCTTCTGAAAAGAGAAATCGTCACCAAGGACGGGGAGGAAAGAGGGTAGAAGAAGATGTAAAGCCCTCTCGACCCACTGTTGTTAAGGTTCCTCGAACCCAGACTGGACGGCTCACTAAAAAGGAGCTCGAAAAGCTGGCGGATAAGGTCGAGGCCGAGGAGACTAAACGACAGCAGAAAAGGGACGAGGCCCGACAAAAGGCCGAAACGGCAGCTGCTGACCGGAAATTGCAGCAGTACGCAGAGTCAACTGCGTCGAAAAGCCCAACTGATAAATGCACGTTCCCTGGTGGTGCGTGTGTTTCAGCCCGTGCTCCGGGGTCGTTCCTGTGTGCTCAGCACCGGAAGCTCATGGCGGGGGGAAACTTTGGGAAGAAACCTTCGAAGAAGACGAAGTAAAATCACCTTCGAATTCAAAACTGCGGTCAGTCTCGCTGAAACTAACGGCGAGTTCCACTATTGGCTGGTGGGTGGTTCGACTCCACTCAAGTGGCTACTCAGAAATGGGTACCAGTCCCATTCAAAACTGCGGTCA
>TRINITY_DN87_c0_g1_i1 len=213 path=[0:0-212]
GCTCACTAGTCGAGTCGGCCTGCGCGGAAGATGTAACGGGGCTCAAACCAGGTGCCGAAGCTACGGGTTCATGCCTTGAGGCATGAGCGGTAGAGGAGCGTTGTGTAAGCCTGTGAAGGTGAATCGTAAGGTTTGCTGGAGGTATCACAAGTGCGAATGCTGACATGAGTAACGATAAGGGGAGTGAAAACCTCCCCCGCCGGAAGACCAAGG
>TRINITY_DN28_c0_g1_i1 len=243 path=[0:0-242]
CCGCCCAAGAGTTCATATCGACGGCGGTGTTTGGCACCTCGATGTCGGCTCATCTCATCCTGGGGCTGTAGCCGGTCCCAAGGGTATGGCTGTTCGCCATTTAAAGTGGTACGTGAGCTGGGTTTAAAACGTCGTGAGACAGTTTGGTCCCTATCTGCCGTGGGCGTTGGATACTTGACGGAGCCTGCTCCTAGTACGAGAGGACCGGAGTGGACACACCTCTGGTGTATCGGTTGTCACGCC
>TRINITY_DN74_c0_g1_i1 len=227 path=[0:0-226]
AATAGCCCCACCGTATAGACCGTACCCGAAACCGACACAGGTGGTCTGGTAGAGTATACCTAGGCGCTTGAGAGAAGTGTCCTGAAGGAACTCGGCAAATTGCCTCCGTACCTTCGGAAGAAGGAGGCCCAACTTGTGCGCAAGCACTTGTTGGGGGCACAGGCCAGGGGGTAGCGACTGTTTAGCAAAAACACAGGGCTCTGCTAAGTCGGCTTCAAGACGACAAG
>TRINITY_DN90_c0_g1_i1 len=279 path=[0:0-278]
GCGGGTATAGTTTAGTGGTAGAACCTCAGCCTTCCAAGCTGATGATGCGGGTTCGATTCCCGCTACCCGCTCCAAGTTTGCAGGTTGTGCAAGGTGTTTCGCTCTTGTAGCTCAGTTGGTAGAGCACACCCTTGGTAAGGGTGAGGTCAGCGGTTCAAATCCGCTCAAGAGCTCCATATAACAAGGCAGATATGAAAATATCTGCCTTTGTTTTAACAGCTGCCTCGGCTTGATGGTGTTGTGTTCGATGTTGGTGTCGGGCGATTTCAAGTCTCTGGG
>TRINITY_DN82_c0_g1_i1 len=303 path=[0:0-165 2:166-191 6:192-302]
GGGTGCTAAGGTCCATGTCCGAGAGGGAAAGAACCCAGACCATCAGCTAAGGTCCCCAAATGTATGCTAAGTTGAAAAAACGAGGTTTGTCTGCCCAGACAGCTAGGATGTTGGCTTGGAAGCAGCCATTCATTTAAAGAGTGCGTAACAGCTCACTAGTCGAGCGATCGTGCATGGATAATAAACGGGCATCAAACCGTATACCGAAGCTATGGGATTGAAATATATCGGTAGGGGAGCATTCCATGTGCGGCGAAGGTATCTGGCAATGGGTGCTGGAGCGCATGGAAAAGCAAATGTAGG
>TRINITY_DN82_c0_g1_i2 len=507 path=[0:0-165 1:166-166 4:167-199 7:200-223 9:224-290 10:291-299 11:300-323 12:324-506]
GGGTGCTAAGGTCCATGTCCGAGAGGGAAAGAACCCAGACCATCAGCTAAGGTCCCCAAATGTATGCTAAGTTGAAAAAACGAGGTTTGTCTGCCCAGACAGCTAGGATGTTGGCTTGGAAGCAGCCATTCATTTAAAGAGTGCGTAACAGCTCACTAGTCGAGCGGTCCGGCATGGATAATAATCGGGCATAAACATATTACCGAAGCTATGGATTTGTATTTTAGATACATCTGGTAGGAGAGCATTCTATTTGCGCCGAAGCAGTACTGTGAGGTATTGTGGAGCGGATAGAAAAGAAAATGTAGGCATAAGTAACGATAATGCGGGCGAGAAACCCGCACACCGAAAGACTAAGGTTTCCTCAGCTATGCTAATCAGCTGAGGGTTAGTCGGGTCCTAAGGCGAACCCGAAAGGGACAGTCGATGGCCAACGGGTTAATATTCCCGTACTACTTATAATTGTGATGGGGTGACGGAGTGATGAAAGTACCGCGAACTGACGGA
>TRINITY_DN82_c0_g1_i3 len=492 path=[0:0-165 2:166-191 5:192-295 11:296-319 13:320-491]
GGGTGCTAAGGTCCATGTCCGAGAGGGAAAGAACCCAGACCATCAGCTAAGGTCCCCAAATGTATGCTAAGTTGAAAAAACGAGGTTTGTCTGCCCAGACAGCTAGGATGTTGGCTTGGAAGCAGCCATTCATTTAAAGAGTGCGTAACAGCTCACTAGTCGAGCGATCGTGCATGGATAATAAACGGGCATTAAGTAGTACACCGAAGCTATGGGTTATATTAATATTACGGTAGGGGAGCATTCCAGCGGCAGCGAAGTTAAAGCGTAAGCTTTGGTGGAGCTTCTGGAAAAGCAAATGTAGGCATAAGTAACGATAAGGCAGGCGAGAAACCTGCCCACCGAAAGGATAAGGTTTCCTGATCAACGCTAATCGGATCAGGGTCAGTCGGGACCTAAGGAGAACCCGAAGGGGAAATTCGATGGACAACGGTTTAATATTACCGTACCTTTTATAGATGCGATGTGGGGACGGAGTAGTGACACTGCCGC
>TRINITY_DN82_c0_g1_i4 len=506 path=[0:0-165 1:166-166 3:167-199 7:200-223 8:224-289 10:290-298 11:299-322 12:323-505]
GGGTGCTAAGGTCCATGTCCGAGAGGGAAAGAACCCAGACCATCAGCTAAGGTCCCCAAATGTATGCTAAGTTGAAAAAACGAGGTTTGTCTGCCCAGACAGCTAGGATGTTGGCTTGGAAGCAGCCATTCATTTAAAGAGTGCGTAACAGCTCACTAGTCGAGCGGACGAGCATGGATAATAATCGGGCATAAGTATACTACCGAAGCTATGGATTTGTATTTGATACAAGTGGTAGGGGAGCATTCTAAACTGGGTTGAAGGTGATATGTGAGTATTGCTGGACTGTTTAGAAAAGAAAATGTAGGCATAAGTAACGATAATGCGGGCGAGAAACCCGCACACCGAAAGACTAAGGTTTCCTCAGCTATGCTAATCAGCTGAGGGTTAGTCGGGTCCTAAGGCGAACCCGAAAGGGACAGTCGATGGCCAACGGGTTAATATTCCCGTACTACTTATAATTGTGATGGGGTGACGGAGTGATGAAAGTACCGCGAACTGACGGA
>TRINITY_DN83_c0_g1_i1 len=296 path=[0:0-295]
GGGTGGGGTCCGCGCAGTCCGCCCGGAGGATTCAACCCGGCGGCGGGTCCGGCCGTGTCGGCGGCCCGGCGGATCTTTCCCGCCCCCCGTTCCTCCCGACCCCTCCACCCGCCCTCCCTTCCCCCGCCGCCCCTCCTCCTCCTCCCCGGAGGGGGCGGGCTCCGGCGGGTGCGGGGGTGGGCGGGCGGGGCCGGGGGTGGGGTCGGCGGGGGACCGTCCCCTGACCGGCGACCGGCCGCCGCCGGGCGCATTTCCACCGCGGCGGTGCGCCGCGACCGGCTCCGGGACGGCTGGGA
>TRINITY_DN263_c0_g1_i1 len=235 path=[0:0-234]
ATTGCTTGCGGAGGTAAAAGGGGGGTCGAGCTGTACTCGCTCGCGAGTACTCCGATCGAGCGACACAAAAAGGTGAGTGGGGATTACAACCCCTACGATCCCGCCATGGAGGCTCAAGGCGAGAAACTGCGGATGGACCGGATGCTGAGCAAGCTCAAATACCGGAAACAAATCGGCAGCCTCTTTGCCAGTCAAAATGGACTGTGTCTGCTGTGTAAGCAACCGATTACCAGAG
>TRINITY_DN244_c0_g1_i1 len=246 path=[0:0-245]
TGGTCCCTATCTTCCGTGGGCGCTGCATATTTGAGGAAGCCTGCTCCTAGTACGAGAGGACCGGAGTGGACACACCTCTGGTGTATCGGTTGTCACGCCAGTGGCATTGCCGAGTAGCTAAGTGTGGAAGAGATAACCGCTGAAAGCATCTAAGCGGGAAACTCGTTTCAAGATGAGATCTGCCGGGGCCTTGAGCCCCCTGAAGAGTCGTTCAAGACCAGGACGTTGATAGGCTGGGTGTGGAAG
>TRINITY_DN219_c0_g1_i1 len=440 path=[0:0-439]
CATATGGGCGCTGAGCGCGTGACCGTGCAGTCCCTCGAAGTAGTGCGCGTCGACGCTGAACGCAATCTGTTGTTGGTCAAGGGTGCTGTTCCTGGCGCTACTGGCGGCAACCTGGTTGTACGTCCAGCGGCCAAGGCTCGCGGTTAAGGGGAAGCTGACATGCAATTAAATGTAAATGACGCTCAAGCGATCGAAGTTTCCGAACTGACATTTGGCGGCGAATTCAACGAGACGCTGGTTCACCAAGCAGTCGTGGCCTACATGGCCGGCGGCCGTCAGGGCACCAAGCAGCAGAAGACCCGTTCCGACGTGGCTGGTGGCGGTAAGCGCCCATGGCGTCAGAAGGGTACTGGCCGTGCTCGTGCTGGTACCACTCGTGGTCCGATCTGGCGTGGCGGTGGTGTAACCTTCGCAGCTCGCCCTCAAGATCACTCGCAAAA
>TRINITY_DN218_c0_g1_i1 len=206 path=[0:0-205]
TAATTATATAGCAGGCACACTACGGGTGCTAAGTCCGTGGTGAAGAGGGAAACAACCCAGATCACTATCTAAGGTCCCAAAATTACAGCTAAGTGGGGAAGGAAGTAGAAAAACCATTACAGCTAGGAGGTTGGCTTGGAAGCAGCCATCCTTTAAAGAAAGCGTAACAGCTCACTTGTCTAAATAAGTTTTTCTGCGCCGAAAAT
>TRINITY_DN253_c0_g1_i1 len=209 path=[0:0-208]
ATTCCGGCCCGTTGCGGCCGAACCAGGTAACAACGCCATGAAACGTACTTTCCAACCAAGCACCATCAAACGCGCCCGTACCCACGGCTTCCGTGCTCGCATGGCCACCAAGAACGGCCGTGCTGTCCTGTCGCGTCGCCGCGCCAAAGGTCGTGCGCGTCTGGCAGTTTGATAATCCGGTACTGGTGGTGAGTCAGGACTTCAGTCGG
>TRINITY_DN298_c0_g1_i1 len=229 path=[0:0-228]
CTTGTGGATGCCTTGGCACCAAGAGCCGATGAAGGACGTTGTAACCTGCGATAAGCCCCGGGGAGCTGGTAAACGAGCTTCGATCCGGGGATTTCCGAATAGGGAAACCTCGAAAGAAACCGGAGTCATGTCCGGCGACCCCTGTCTGAACACATAGGACAGTGGGAGGGAACGTGGGAAAGTGAAACATCTCAGTACCCACAGGAAGAGAAAACAATAGTGATTCCGT
>TRINITY_DN298_c1_g1_i1 len=330 path=[0:0-329]
GTGTGGTGTCACCTGCCGTTGAATGTATAGGCGGTGTGGAGGGAACGCGGGGAAGTGAAACATCTCAGTACCCGCAGGAAGAGAAAACAACAGTGATTCCGTGAGTAGTGGCGAGCGAAAGCGGATGAGGCTAAACCGTGCGTGTGTTCAAGCCGGCAGGCGTTGCACGTGCGGGGTTGTGGGACCTACTTGATTGTTCTGCCGAATGGTCGACCGTACAGAAGCGTATAGACGAACCCGTTTGAAAGCGGGACCAGAGAGAGTGCCAGTCTCGTAGTCGACATGCGTGTTCTGCGGTAGTGGGGATCCCAAGTAGCACGGGGCCCGTGA
>TRINITY_DN217_c1_g1_i1 len=270 path=[0:0-269]
GTTTGATGAACCTGATAGTACCACAAAACTTCGGTGGCGTGGATAGTGACTGTAATCAAGCTGCCGAGAAAAACCTCTAAGGTTCGTTTATACCGACTCGTACCGTAAACCGACACAGGTAGTCGAGATGAGTATTCTAAGGCGCTCGGGTGAGCCGTGGAGAAGGAACTAGGCAAATTAACGCTGTAACTTCGGGATAAAGCGTACCACTGCGAAGTGGTCACAGTAAAATGGTGCAACCAACTGTTTAGCAAAAACACAGGGCCCTGC
>TRINITY_DN299_c0_g1_i1 len=217 path=[0:0-216]
GTGAGATTGTTGCTTATGTGTGGGGTAAGAGAGATTTAGCTACAGTCCAAAGGTTGAAGACAAAGCTTAAACAATTAGGTATTCACTACACCCGAATTGCAAGTGATCATTGGGACAGTTTCATCACTGCTTTTAAAAACTGCAAGCAAAGTATTGGTAAGTTTTTTACTGTAGGAATTGAAGGTAATAATTGCAAAATAAGGCATCGAATAAGGCG
>TRINITY_DN273_c0_g1_i1 len=243 path=[0:0-242]
CTCGCAGAATAAGCACCGGCTAACTCTGTGCCAGCAGCCGCGGTAATACAGAGGGTGCGAGCGTTAATCGGATTTACTGGGCGTAAAGCGTGCGTAGGCGGCTTCTTAAGTCGGATGTGAAATCCCTGAGCTTAACTTAGGAATTGCATTCGATACTGGGAAGCTAGAGTATGGGAGAGGATGGTAGAATTCCAGGTGTAGCGGTGAAATGCGTAGAGATCTGGAGGAATACCGATGGCGAAG
>TRINITY_DN224_c0_g1_i1 len=203 path=[0:0-202]
GTCGACAAGTAGTAAGGGATTGAATGCATGCGCGCCTTAGCTGAGTTCATCATGCGCGGTCGTGTGCAGGCCACTCTGGTAGTGGCTGGATGTGCGGCATTGCCGTTGCTTTATTGGTTGGGTGCTGCCGCAGGTTGCCTTGTGCTGCTGCGGCGCGGTTTGAAGGACGCTCTTGGCGTTCTTGCCCTGGGATTGTTGCCGGC
>TRINITY_DN256_c0_g1_i1 len=252 path=[0:0-101 1:102-145 3:146-251]
AACCGACACAGGTGGTCAGGTAGAGAATACCAAGGCGCTTGAGAGAACTCGGGTGAAGGAACTAGGCAAAATGGTGCCGTAACTTCGGGAGAAGGCACGCTGGCGCGTAGGTGAAGTCCCTTGCGGATGGAGCTGAAGCCAGTCGCAGATACCAGCTGGCTGCAACTGTTTATTAAAAACACAGCACTGTGCAAACACGAAAGTGGACGTATACGGTGTGACGCCTGCCCGGTGCCGGAAGGTTAATTGATG
>TRINITY_DN256_c0_g1_i2 len=252 path=[0:0-101 2:102-145 3:146-251]
AACCGACACAGGTGGTCAGGTAGAGAATACCAAGGCGCTTGAGAGAACTCGGGTGAAGGAACTAGGCAAAATGGTGCCGTAACTTCGGGAGAAGGCACGCTGATATGTAGGTGAAGTCCCTCGCGGATGGAGCTGAAATCAGTCGAAGATACCAGCTGGCTGCAACTGTTTATTAAAAACACAGCACTGTGCAAACACGAAAGTGGACGTATACGGTGTGACGCCTGCCCGGTGCCGGAAGGTTAATTGATG
>TRINITY_DN257_c0_g1_i1 len=349 path=[0:0-348]
ATTGCGCCCGGTGGGAATAGCAGCCGGAGTCTGAAATCCAATGCAAAATCAGCAAATCCGTATCAGGTTGAAGGCTTTTGACCATCGCCTGATCGACCAATCCACCCAGGAAATCGTGGAAACCGCGAAACGTACTGGTGCTCAAGTGCGTGGTCCAATTCCACTGCCTACCCGTAAAGAGCGGTTCACCGTTCTGGTCTCCCCGCACGTCAACAAAGACGCGCGTGACCAGTACGAGATTCGCACTCATAAGCGTGTTCTGGACATCGTCCAGCCAACGGATAAAACCGTTGACGCGCTGATGAAGCTTGATCTGGCGGCAGGTGTGGAAGTACAGATCAGCCCCGGC
>TRINITY_DN248_c0_g1_i1 len=337 path=[0:0-336]
GTGTAGGATAGGTGGGAGACGTGGAAGCATGGACGCCAGTTCGTGTGGAGTCGTTGTTGAAATACCACTCTGGTCATTCTGGATTCCTAACCTCGGTCCGTGATCCGGATCAGGGACAGTGCCTGATGGGTAGTTTAACTGGGGCGGTTGCCTCCTAAAGGGTAACGGAGGCGCCCAAAGGTTCTCTCAGAATGGTTGGAAATCATTCGCAGAGTGTAAAGGCACAAGAGAGCTTGACTGTGAGACTGACTAGTCGAGCAGGTACGAAAGTAGGGCTTAGTGATCCGGTGGTTCCGCATGGAAGGGCCATCGCTCAACGGATAAAAGCTACCCTGGG
>TRINITY_DN203_c0_g1_i1 len=428 path=[0:0-427]
GCGGTATCGTCGAGAAAGAAGCGCCACTGCACGCTTCTAACGTCGCCATCTTCAACGGCGAAACCAACAAGGCTGACCGCGTTGGTTTCAAAGTAGAAGACGGTAAGAAAATTCGTGTCTTCAAGTCGACCCAAAAAGCGGTTGATGCTTGAACACTGCTAGGTAGATAAGACCATGGCACGACTACAAGAGATTTACCGGAAGGAAATCGCCCCCAAGCTTAAGGAAGAACTTAAGCTCGGGAACGTGATGGAAGTTCCGCGCGTTACCAAAATCACCCTGAACATGGGTCTGGGCGAAGCGATCGGCGACAAAAAAGTCATCGAGCACGCTGTTGCTGACCTGGAAAAGATCACCGGTCAAAAAGTCGTTGTGACTTACGCTCGGAAATCCATCGCTGGCTTTAAAGTCCGTGAAGGTTGGCCGAT
>TRINITY_DN203_c1_g1_i1 len=317 path=[0:0-316]
CTTGTGACCCTGCGCCGTGAGCGTATGTACGAATTCCTGGATCGTCTGCTGTCGATCTCCCTGCCTCGGGTCCGCGACTTCCGCGGCCTGAATGCCAAGTCCTTCGATGGTCGTGGTAACTACAGCATGGGCGTGAAAGAGCAGATCATCTTCCCGGAAATCGACTACGACAAGATCGATGCTCTCCGCGGTCTGGACATCACCCTGACCACCACTGCCAAGAACGATGATGAAGGTCGCGCCCTGTTGCGTGCTTTCAAATTCCCGTTCCGCAACTGATTGGAGTAGGACCATGGCCAAGATGAGCATGAAAAACC
>TRINITY_DN261_c1_g1_i1 len=228 path=[0:0-227]
ACAGAGAGCAGCCACTGGGCGACCAGGAGCGAATCTATAAAACCGGTCACAGTTCGGATCGGAGTCTGCAACTCGACTCCGTGAAGCTGGAATCGCTAGTAATCGCGCATCAGCAATGGCGCGGTGAATACGTTCCCGGACCTTGTACACACCGCCCGTCAAGCCATGGGAGTTGGGGGGACCTGAAGGTCGGTGTCAAAGCCGGGCAAGGGTAAATCTGGCGACTGG
>TRINITY_DN261_c2_g1_i1 len=221 path=[0:0-220]
GTCGATTAAGGAGGTGATCCAGCCGCAGGTTCCCCTACGGCTACCTTGTTACGACTTCACCCCAGTCATGAATCACACCGTGGTAACCGTCCCCCCGAAGGTTAGACTAGCTACTTCTGGTGCAACCCACTCCCATGGTGTGACGGGCGGTGTGTACAAGGCCCGGGAACGAATTCACCGCCGTATGGCTGACCGGCGATTACTAGCGATTCCGGCTTCAT
>TRINITY_DN261_c3_g1_i10 len=431 path=[2:0-70 4:71-74 6:75-97 8:98-98 12:99-148 14:149-149 15:150-153 16:154-182 17:183-184 18:185-273 20:274-368 24:369-430]
AACTCAAAGGAGACTGCCGGTGATAAACCGGAGGAAGGTGGGGATGACGTCAAGTCATCATGGCCCTTACGAGTAGGGCTACACACGTGCTACAATGGTCGGTACAAAGGGTTGCTACCTAGCGATAGGATGCTAATCTCAAAAAGCCGATCGTAGTCCGGATTGGAGTCTGCAACTCGACTCCATGAAGTCGGAATCGCTAGTAATCGCGGATCAGAATGCCGCGGTGAATACGTTCCCGGGCCTTGTACACACCGCCCGTCACACCATGGGAATTTGTTGCACCAGAAGTAGGTAGTCTAACCGCAAGGAGGACGCTTACCACGGTGTGGCCGATGACTGGGGTGAAGTCGTAACAAGGTAGCCGTATCGGAAGGTGCGGCTGGATCACCTCCTTTCTGGAAAACTGCTGTTCAAGTTGAACGCCCACA
>TRINITY_DN261_c3_g1_i11 len=311 path=[2:0-70 4:71-74 6:75-97 8:98-98 11:99-148 14:149-149 15:150-153 16:154-182 17:183-184 18:185-273 19:274-274 21:275-310]
AACTCAAAGGAGACTGCCGGTGATAAACCGGAGGAAGGTGGGGATGACGTCAAGTCATCATGGCCCTTACGAGTAGGGCTACACACGTGCTACAATGGTATGTACAGAGGGAGGCAAGCTGGCGACAGTGAGCGGATCTCTTAAAGCATATCGTAGTCCGGATTGGAGTCTGCAACTCGACTCCATGAAGTCGGAATCGCTAGTAATCGCGGATCAGAATGCCGCGGTGAATACGTTCCCGGGCCTTGTACACACCGCCCGTCACACCATGGGAGCGGGTTTTACCAGAAGTAGGTAGCTTAACCGCAAGG
>TRINITY_DN261_c3_g1_i15 len=334 path=[1:0-37 6:38-60 7:61-61 10:62-112 13:113-145 17:146-147 18:148-236 19:237-237 22:238-333]
GGGGGGATGACGTAAAGTCCTCATGGCCCTTACGCGCTGGGCTACACACGTGCTACAATGGCAAGTACAACGAGCAGCTAACCCGCGAGGGTACGCGAATCTCTTAAAACTTGTCTCAGTTCGGATTGTAGGCTGCAACTCGCCTACATGAAGTCGGAATCGCTAGTAATCGCGGATCAGAATGCCGCGGTGAATACGTTCCCGGGCCTTGTACACACCGCCCGTCACACCATGGGAGTGGGTTGCAAAAGAAGTAGGTAGCTTAACCTTCGGGAGGGCGCTTACCACTTTGTGATTCATGACTGGGGTGAAGTCGGAACAAGGTAACCGTAGA
>TRINITY_DN261_c3_g1_i17 len=495 path=[2:0-70 4:71-74 6:75-97 8:98-98 12:99-148 14:149-149 15:150-153 16:154-182 17:183-184 18:185-273 20:274-368 23:369-494]
AACTCAAAGGAGACTGCCGGTGATAAACCGGAGGAAGGTGGGGATGACGTCAAGTCATCATGGCCCTTACGAGTAGGGCTACACACGTGCTACAATGGTCGGTACAAAGGGTTGCTACCTAGCGATAGGATGCTAATCTCAAAAAGCCGATCGTAGTCCGGATTGGAGTCTGCAACTCGACTCCATGAAGTCGGAATCGCTAGTAATCGCGGATCAGAATGCCGCGGTGAATACGTTCCCGGGCCTTGTACACACCGCCCGTCACACCATGGGAATTTGTTGCACCAGAAGTAGGTAGTCTAACCGCAAGGAGGACGCTTACCACGGTGTGGCCGATGACTGGGGTGAAGTCGTAACAAGGTAGCCGTAGGGGAACCTGCGGCTGGATCACCTCCTTAACGAAAGATTGACGATTGGTAAGAATCCACAACAAGTTGTTCTTCATACGATGTATCTGAGGGTCTGTAGCTCAGTTGGTTAGAGCACACGCTTGAT
>TRINITY_DN261_c3_g1_i22 len=458 path=[1:0-37 6:38-60 7:61-61 10:62-112 13:113-145 17:146-147 18:148-236 20:237-331 23:332-457]
GGGGGGATGACGTAAAGTCCTCATGGCCCTTACGCGCTGGGCTACACACGTGCTACAATGGCAAGTACAACGAGCAGCTAACCCGCGAGGGTACGCGAATCTCTTAAAACTTGTCTCAGTTCGGATTGTAGGCTGCAACTCGCCTACATGAAGTCGGAATCGCTAGTAATCGCGGATCAGAATGCCGCGGTGAATACGTTCCCGGGCCTTGTACACACCGCCCGTCACACCATGGGAATTTGTTGCACCAGAAGTAGGTAGTCTAACCGCAAGGAGGACGCTTACCACGGTGTGGCCGATGACTGGGGTGAAGTCGTAACAAGGTAGCCGTAGGGGAACCTGCGGCTGGATCACCTCCTTAACGAAAGATTGACGATTGGTAAGAATCCACAACAAGTTGTTCTTCATACGATGTATCTGAGGGTCTGTAGCTCAGTTGGTTAGAGCACACGCTTGAT
>TRINITY_DN261_c3_g1_i3 len=431 path=[2:0-70 5:71-153 16:154-182 17:183-184 18:185-273 20:274-368 24:369-430]
AACTCAAAGGAGACTGCCGGTGATAAACCGGAGGAAGGTGGGGATGACGTCAAGTCATCATGGCCCTTACGGCCAGGGCTACACACGTACTACAATGGTAGGGACAGAGGGCTGCAAGCCGGCGACGGTAAGCCAATCCCAGAAACCCTATCTCAGTCCGGATTGGAGTCTGCAACTCGACTCCATGAAGTCGGAATCGCTAGTAATCGCGGATCAGAATGCCGCGGTGAATACGTTCCCGGGCCTTGTACACACCGCCCGTCACACCATGGGAATTTGTTGCACCAGAAGTAGGTAGTCTAACCGCAAGGAGGACGCTTACCACGGTGTGGCCGATGACTGGGGTGAAGTCGTAACAAGGTAGCCGTATCGGAAGGTGCGGCTGGATCACCTCCTTTCTGGAAAACTGCTGTTCAAGTTGAACGCCCACA
>TRINITY_DN261_c3_g1_i4 len=495 path=[2:0-70 4:71-74 6:75-97 7:98-98 9:99-149 15:150-153 16:154-182 17:183-184 18:185-273 20:274-368 23:369-494]
[truncated: 1,645 more chars]
