# Supplementary material for: Two +ssRNA mycoviruses cohabiting the fungal cultivar of leafcutter ants
Source: Virol J. 2024 Sep 4;21:211. doi: 10.1186/s12985-024-02465-0 (PMC11373429; doi:10.1186/s12985-024-02465-0)
Supplement: Supplementary file 3 — Supplementary file S3: Amino acid sequences file of identified ORFs)from total RNA. [file 12985_2024_2465_MOESM3_ESM.zip]

Archive with 1 entries (1 files):
- Supp_file_S3_totalRNA_ORFS.pep
