# Supplementary material for: Two +ssRNA mycoviruses cohabiting the fungal cultivar of leafcutter ants
Source: Virol J. 2024 Sep 4;21:211. doi: 10.1186/s12985-024-02465-0 (PMC11373429; doi:10.1186/s12985-024-02465-0)
Supplement: Supplementary file 4 — Supplementary file S4: RdRp alignments used for phylogenetic reconstructions. [file 12985_2024_2465_MOESM4_ESM.zip]

Archive with 2 entries (2 files):
- LgMv1_rdrp_aligned.fasta
- LgTlv1_rdrp_aligned.fasta
