# Supplementary material for: Two +ssRNA mycoviruses cohabiting the fungal cultivar of leafcutter ants
Source: Virol J. 2024 Sep 4;21:211. doi: 10.1186/s12985-024-02465-0 (PMC11373429; doi:10.1186/s12985-024-02465-0)
Supplement: Supplementary file 4 — Supplementary file S4: RdRp alignments used for phylogenetic reconstructions. [file 12985_2024_2465_MOESM4_ESM.zip › LgMv1_rdrp_aligned.fasta]

>YP_002019757.1_Ourmia_melon_virus
VREEAKRIVR--WLCG------LVDRTGKLPAGDY---------------QGKILNTVSE-ICKRSKLPCGELAEA------LTKGRLTRSLV--------------------------DY------------------------------------SELLISNLVVGYFDVLEIY------LGKQSV-----RLSDIR---------EMACKYTFYAINRRLEDYIKFQTAWLQARAMRDV----TPEPEAPS-----WLNEG-----------------------------------------------------------------------------------------------------------FGRCFSALLNRKVH------------------------------------------------LRC-----------VLRARPNDVSLAASLYQVKRVAPPLPDDQIEKN----------------------------------------------------------------------------------------------------------------------------------------------------LEKSLDRLT------------------------KDEEPA---------------------------------GVDEP-FLEDLKRECKRTVDEL-----------VQNARREGWNRK----ISRDCFPSQSA--------AFENPISKGGQLGQLVKENNTP----RLP---------------VLLGMFEYKGRVTPVYG--WADDGDTILSD----------------EELGREVPAAL---------------------------KCRRSPVLEPF-KVRVITMGPAVQYYRARRVQGCLWDLLKH--TRCTHLPNRPVEESDIGFYVR--RRGADLFRGEEVPYVSGDYSAATDNLHPDLSLSVVDRVCDHLLSDDNRPLDPVSPWRVLF-HRVLVGHRIYD----GNSS-----RNTE--------------------VAAQSWGQLMGSPLSFPVLCIVNLAVTRYVLE--KACGRI---VTLE-----ESGILVNGDDILFRCPER------TIPFWTRMVTIAGLSPSPGKNFVSYRYCQLNSELYDMS---------------GSRAEYLPFIKANLIYGTLARGCERKRAADLCYGD-TTTEGGTFGHRARAL-----------IKGF-GPDMQDR---------LMSRFLHSIKGFLEKI----------PEVS-----WFIHPRYGGLGLPLTRPVTHNP----------------YHLRIAAYLSCGG----------------------EQSQEARCM-------MQWLSAPTKSFNAA--------TLLRILEVARN--------CKVPFRKVPFAL--LHRAEAAGVDLEALFRKALLRSAPRLGVEYPSNESGDMQRLGDWR-----------------------RFFRDVGRKA--ARTRCR-------------SGTADERKGLFLMSPDNAVK-------GPQYEYIF---------------------------DWASHNMGGNIWDPSYK------------------FRADPFSSSESDEP-------RAKEIGPN-------------------------------------------------------RGPE--
>YP_003104770.1_Cassava_virus_C
TSFYAKTEVS--KLCG------LVDRMGKLPRTYAGD-------------DLPIDDNLKP-VARSVLAP-------------ILGTRLTRERT--------------------------EY------------------------------------ICSLSSQLVVGISDVTYIL------LGSAL------SVKEIR---------WQSQLFAILAIAGKLEAAFKSHTGFLLATCLGDRY--DSPDPSSSN-----YGGIA-----------------------------------------------------------------------------------------------------------PGRIFPPRFQRKIW------------------------------------------------MRC-----------VLRRRPQDVTLASSLVNIKRVAPPVPDSFVQES----------------------------------------------------------------------------------------------------------------------------------------------------LNKNRERLS------------------------KPQS-----------------------------------DCPDP-ILDMLERQVVRTVDEI-----------VYNAKKEGWNRK----IARSAFPSQSA--------SFARSIASGGQLGEIVPENWSL----RFP---------------TLLAMVERCQEVVPIYG--WHESPETVLTE-----------------NLRGHIDACL---------------------------EVRRSPVLEPF-KVRTITMGPAEPYFKARRIQGVLWDLLKH--TRCTHLPNRPIHESDISFFCS--RRGDAVFPDEETFFVSGDYSAATDCLSPVLSTVAVDRLCDHLLSPENQVLDPVHPWRALF-HRVLVGHKIME----GKRG-----EEVE--------------------IAAQTWGQLMGSPLSFPILCIVNLAITRASIE--HTAKRQ---LYLE-----ECGILVNGDDILFKLPLR------GLARWDFLVTRGGLHPSPGKNFVSKDYAVLNSTIYRV----------------GRTAELIPTIKGNLINGTACRGIERPRDGSLYFSDASKYSWGTIGDRAREL-----------IKGF-PNHIADQ---------LLSRFLISMKPHLDLF----------PRIS-----WWAHPQYGGLGLPVTRPGDFLP----------------VHRRVGAFLACGG----------------------RRSQEFRMN-------MQWLSNPVKQFNAF--------TSQYLMDIARS--------LSVPVKQIYNDE----TEPEFF------LEREIMYSALRFGVEFPTNARGNRELLAAWR-----------------------HFYRQLERRA--LRTRITDGDL---------PERKADRKGLFLLSPEKLIA-------GPRFKYVY---------------------------DWACKNQGGNIWSSSSRGYVLFDKHRVLE------SSALPFGKDEVKSS-------VSTHFTPVNE----------------------------Y------------------------RQRIFF
>ACF16357.1_Epirus_cherry_virus
VRTYSAYCSR--RLCG------LTDRIGKLP-------------------ECNLAPAFLK-ELKLPGLPVPQ----------TLYLKATRWLT--------LSDR----------DEEREY------------------------------------VPVLISHLITAVYDVVKFL------LGRQI------TRKDIH---------YMVGVYTLLAMEGRLEKSFKEHTAWLVARAMGDVA---PEVPP--------TDGIS-----------------------------------------------------------------------------------------------------------AGKIFSPRLNRIIW------------------------------------------------MRC-----------VLRRRPQDVSLAHSLYQVKRVAPPLVTKLVNKA----------------------------------------------------------------------------------------------------------------------------------------------------SEEMLRRVT------------------------KEED-----------------------------------GEEHI-ILRRLEGEIERTVDEL-----------VKNARAERWTGN----IRGQPFPAQSA--------SYEHGVREGGQLHSLLGTGHGL----NIP---------------HLIAMIQRGQYVYPVYG--WDESVGPNLKN----------------VLEMVDCPEFL---------------------------PTRRSPVLEPF-KVRTITMGPARHYFRARQIQGVLWDLLKG--SRSTHLPNRPIQESDISFFVQ--RAGDRIFPGEEALYVSGDYSAATDNLRPSLSMTCVNRLCDH-LSQSGSALDAAHPLRMLF-QRVLVGHAIMD----GKRG-----EESE--------------------AGRQSWGQLMGSPLSFPVLCIINLAATRWVLE--QVSGRI---VSLN-----QSGILVNGDDILFRMPYR------GYALWNRVVTAAGLTPSPGKNFVTSRYAVLNSEVYDTS---------------SRTADPVPFLKINLMYGTLARGCERRTSAELLYGD-DLEAGGTLGHRCRAL-----------IKGF-KPEQQDY---------LITRFIRACQPFLSQA----------PGVS-----WFLHPAYGGIGLPSVRRPRIEI----------------HHLRVAAYLSCGG----------------------KDQAEAQVF-------MHWLKQPSKEFNRA--------TLLRAMEVARE--------LHVPTVQVSPEE--LKEAPERF---EIPVKQELLLSALTLGTEFEVTDQGQSARLREWN-----------------------RYYRLLVRRS--LKTYVR-------------GSKDTTGLGLHAMGWEKAMR-------GPKFRTVF---------------------------DWSARSGGYSMLRKTTSS-----------------YSRCPFSSSS-------------ESILPS-------------------------------------------------------GGVRVC
>YP_010804537.1_Pestalotiopsis_botourmiavirus_2
LVFAG-------------------------------------------------SKQSRS--CRVSCK------------------RTADYLR--------------------------RS-----------------------------------------VASWQAMFGEEVP-------PF---------EASYT------------SCKD--------LARLVKEFLGRSVS-------------------------------------------------------------------------------------------------------------------------------------------------------------------------------------------------------------------------HSRSAQLSFQSIKKGLPSSCSCMTNGM----------------------------------------------------------------------------------------------------------------------------------------------------IDKLVSSLS------------------------SSPR-----------------------------------QLPDG-YLDFVRKEVSGLFKK-------------------GWDSA-YESFCLTTSPPLSSVCVPESSCKSSGSRSTGGCLG-WNP-----------------------------SDQASFLDVVLRG------------------------------------EGSFGEP--------------------------VGKLLVVQSAG-KPRALSKFNA-ECLHARPLHKTIYGHLKK---FKWLLVGPPTREKLQDAGF---KEGG-------GSLVSGDYAAATDGLSIEVAEVILESLLENALFVPEVIKEGALSLLRP---TFY----HGDL------------FSFD-------------------NSFEPSVGQMMGSYLSFPLLCLQNYLAFRWSLR-GTKRV--------------RVPVLINGDDILFQKDNH-------FSKWESSISSVGFTVERTKTDVSDTFGTINSTLLQWV---------------DGSLEPCWSARFGMFRAA--------------------EHPGSLGRSFSEF-----------LRGCHEPELRFR---------CGREFFKWHLSELRSC-----------GVS---------LPSLGFRGLLARRLAK-------------VFG--LLELPSA----------------------------EFPAAFQRH---------DVTYDSDFIT----------------DRDID--------SLSPQELFESSL---------------------------------------ELGSMKWS----------------------RGWRPVDVTRS---------------------AILHCLDLTAAKG--NRFD--------YPVIEP-----------------WVWSS-------DHSFRFSLRQRL-----------------------LGRRVTTPSSE----------FLRPFPPRGTILFSWIVFSSILEDQIF--------GP--------PPSYE-EAC-----------CGAV
>YP_010797482.1_Pyricularia_oryzae_ourmia-like_virus_3
TTNSNK---------------------VNYSS------------------SGRTSKKSRR--CRAYQA------------------RTIQYMN--------------------------RA-----------------------------------------ILSVRSIFGDC---------PPF--------SFEGG------------TCQE--------LARAVKAYLSAENF-------------------------------------------------------------------------------------------------------------------------------------------------------------------------------------------------------------------------LDPAAQMSFQSIKKGLPASCSCMEHAM----------------------------------------------------------------------------------------------------------------------------------------------------LDDLVSRLM------------------------SPPL-----------------------------------KLPAG-YLRFVRRETNRILHK-------------------GWDAS-YENHCLSAAPPLSS--------CLGKPRSAGGSLSHLEN-----------------------------VGQARYLDEVLHG------------------------------------DFPEQEV--------------------------SALPMVVQSAG-KPRPLTKFEG-EQFRLKPVHSTLYGALSK---KSWLLRGPPTAEKLERAGF---RRGK-------GVLVSGDYKSASDGLSIEVAEAILEIAQKNSVFVPDSIWSLARRSLRP---NLW----SID----GPEICLATNWEFL---------------------GEVTRGQMMGSLLCFPLLCLQNRLAFLWAGF------------------DRRTPCLINGDDILYQTDDQA-----LVDKWFSVLPTVGLEPEVTKTSREEGWGSLNSTLLKWD---------------GETLKVEWTARFGMFVPS--------------------EHPGSLGQNYHSF-----------LLGC-PTEYRFK---------AGREWFKWHLSELRST-----------GLP---------LPSLGFRGLLSLRLAK-------------LFD--LLKLNGG----------------------------ECPRAFDRH---------LVGLPIDCVT------------------------------WVPSQEVDTEL----SSLN-----------------------------SREMAAHKWA----------------------LGWKPTDVVRS---------------------ALRWCIDLTLSKRRV------------GPERAPHALE-------------LMYIP-------DREFLFVVRNLVGDG--------------------ISRKVIKKS------------FFEPFAPRAEVALFDSVIADSVVDLNR--------GQ--------LPAYSLEAGP--------DETSLS
>YP_010800382.1_Oidiodendron_maius_ourmia-like_virus_1
VV----------------------------------------------------GRPRGA--CRVSMA------------------RTRRLVQ--------------------------RA-----------------------------------------TTTWCQIFSRPVF-------DF---------VSSAR------------TCTD--------LFKDVKKFLADCPS-------------------------------------------------------------------------------------------------------------------------------------------------------------------------------------------------------------------------DDEAEVLAFQSIKKLLPPSCKCQEKDL----------------------------------------------------------------------------------------------------------------------------------------------------ILSLSELLS------------------------KPSG-----------------------------------PLPSG-YLAFVRRRVSSLFRK-------------------GWDVGLYDDRCRLVNANLSG--------TTDSPRREGGCLGAIH-------------------------------DHVELIDRVTGA-----------------------------------TEYSTTGV--------------------------SAQIMVVQSAG-KPRPLTKFSS-NEVCLEPLHKTIYSRLSR---TRWLCRGDPTSEKLARAGF---RKG--------GTLVSGDYRSATDNLPLEVAELILDVILENSVSVPSSVKEHARRVLRP---TLW----NLD-------------YDLE---------------------FEISRGQMMGSFLSFPLLCLQNFLCFEWARL----------EAGLE-----VMPLLINGDDILFETSCEE-----FPKRWMEVVGTLGLEVERTKTSVSTSYGSLNSTLFRWGE--------------DDLLYVVPTLRFGMLAQT--------------------EFPNSLGVSFDSF-----------VKGS-PVDIRWR---------AARAFFSWHLATMKSVR----------AQP----------DELGFRGGLAFRMSR-------------IFG--LITNDCSVV--------------------------ALPRPPINH---------NVILSSDEIS------------------------------MVPAVEMSDEL-----------------------------------VELNNREMASWKFRV-----------------SFENLRLRASLRYCLALSRVRQPEICI-------PTRTTRSFLSDNFSWRRLRKRFF----RPREGALGL-----------------IPV-----------------------------------------FDRVLLSQNTE----------DWEPPPPYGL--------------------EEWGGGDARDFSRP-LPADDEKPERK-------KGAGLG
>YP_010084711.1_Sclerotinia_sclerotiorum_ourmia-like_virus_1
TTTFDKD--------------------IAVPV------------------VPELEDPATN--CRLYKA------------------RTNDLVK--------------------------RA-----------------------------------------SLTVGELHALKIE-------PF---------LLKDG------------TCLE--------TYKQVKKYLSQDVS-------------------------------------------------------------------------------------------------------------------------------------------------------------------------------------------------------------------------ELPEVQLAFQSIKKLLPDACECMQGSM----------------------------------------------------------------------------------------------------------------------------------------------------LEDLKTRLT------------------------RPAP-----------------------------------TLPSG-YVNFCKKIVKELFPN-------------------GWDRN-WETATANFSPSLGS--------CVNFSRKSGGQLAALAT-----------------------------DGQDHWRERI---------------------------------------KMPHGSL--------------------------KGELLLVNSSG-KPRPLTRFES-DSSYLRPLHGLIYDQISK---NPWLLRGDVTAEKLKNAGFSG-SSE--------TSLISGDYVSASDNLPIEIAELILDVIWSSSRHIPASILRFAIAAQRP---ELTFE--RQD-------------HTID--------------------SFVPSIGQMMGSYLCFPLLCIQNYLAFRWATK-----------DMVT-----VPPALINGDDILVEENDK------FFNRWSRTISDVGFVVEETKTSVSTEWGTINSTLLRRR---------------GGNLVPIQTTRMGLLRRS--------------------RHPANLGASFEKF-----------ARVG-DPSLWFK---------RGITFLRWHIYLLRWG-----------CVA----------QDMNFFGRLARSCWK--Y---------AFSGA-LWMREASLRAS------------------------DIPSLEPEP-----------------------------CPHNIVMAGNE-------FQSFPREQVTAEV----VKDI-----------------------------GGWMATRKWQ----------------------LGRSFQATKAS--SLLKVRQSQFLS-------GYQKWLDLRTTKRAAKNAIWRF-----FP---------------------------------RESLGRRTTQLFSLSGQSR--------CG------FGRSWWTRPEK----------CTDVRVPVELCLKHNLVPQHVSVDVVISRRDNSLFGKGFNM----LMNSSAREERM-------RRIVAD
>YP_010800240.1_Plasmopara_viticola_lesion_associated_ourmia-like_virus_45
MTQHER----------F----------GSRPVGHT---------------TPDACKWYRH--------------------------KVRSASL--------------------------RA-----------------------------------------ISFLSSTYQVNIP-------VR---------NWPSA------------TCCSG-------YTSEWKNFLSSFLISFLSS-----AVSP------------------------------------------------------------------------------------------------------------------------------FSELSDL----------------------------------------------------------------------EGLSLAASLNSVPKTWPDNCDCMSGQL----------------------------------------------------------------------------------------------------------------------------------------------------ASELCARLT------------------------KEKP-----------------------------------QLPGG-YLEFVRSKIRMLFPR-------------------GFKESSLLKRAEMITPPFTS--------TTVSSRSEGGSYEYWE------------------------------GQREAYLSAV---------------------------------------KNPQVIH--------------------------CPQFMVAKDAG-KPRPLVKNHP-TYLLLKPLHRLLYDKISH---QPWLLRGPPSRSKLLSAGF---SPR--------GVYLSADFSAATDNLPIEVAESIIEELAFLSPSSLSPVFAEALSSLRP---SIS-----------G-------LSDRP---------------------IVPSVGQLMGNLLSFPLLCLQNWLAAEWVDE-----------QVGE-----TTAKLINGDDLVVEASER------WCAWYRRVAPGLGLNLNEKKTAYSSRFLTINSQYF------------------SSNFKVIPFVKCRGLATSD------PRD--------LADAMNSVSGDFASV----------------RSTRTPR---------LQRLFLSHFERMVRSS-----------GRS---------LYSLGFRFPVQGRPIPRS----------------LWRREKRLTGS------------------------------------------ECSVPSK-------------------PSGMH-----PCLVQIDDDSILEER-----------------------------------EIAEAIVDAHWEMG------------------PFKAKKKESVKEVLAGMRASR-------------SRRGKERAAVARTRLREKREERKKW--VPFSIAECLQETHSKTSVDKEGFVVWSPCALC---DKVLELRTREMKEKKEREVV---------------VVPHWVSHFDVTKDGL--FGPVPDGYDPH------------------------------------------------------PREPDVV
>YP_010800185.1_Apple_ourmia-like_virus_3
ISMYKG---------------------ASLKT------------------SSKLSSSTKK--AD----------------------LLSKSMR--------------------------DF-----------------------------------------DGLIGKVYNQPSA-------LS---------TLTS-------------------------DPKRLKDFLGRPLAAL--------TPRSS---------------------------------------------------------------------------------------------------------------------------------------------------------------------------------------------------------KQDVSYAASLFLARKVIPT-PDGDDPIP------------------------------------------------------------------------------------------------------------------------------------------------------SYLSKMG------------------------REQ------------------------------------TINSG-FLRFASQELPKMFPR-------------------GWDSK-YVGLCGSTIPSGGS--------SVENPRKRGGSRVEISRS----------------------------MSREEFVTACMTGS-------LYPLREEH---------------SQHKVEIPAER-----------------------------LIRVIDDDG-KHRIVTVASA-KQWFLGPLHHLLYDTIST---RNWLLRGEATPKSFQDFTR---VDG--------EVFVSGDYEAATDNFNRLHSEFILELIL-RSSNIPEPIQKLALSSLTA---TLI----TES----G--------ARHQ-----------------------QIAGQLMGNLLSFPLLCITNYLAFKYAVP-------------------RDVPLRINGDDIVFRATQK------EADNWMRVVADSGLVLSRGKTLVHERYFSLNSCFFMARRPDRKS-------GVGRKPSMVPVLRAKSI-------YKPLQH----------GDHAAAQSRLRKA-----------CKGF-TGRIKGL---------VRGHILRFHRKMFSSL-----------GCS----------LNRALGVRVVHPALE-------------FAN--LHEQEVYFL--------------------------RQPVTLDK-------------RPPVKLAEE----------AKLATEGWL---------AIPAKWVKDDH----ERRYLS------------------------GLWGEHCNHIAWE--------------------HGVGTDLDKMVSV--RDEFIKFQG----------LTRMAKLLKKTRRGVQRMLRST----------------------------------------WRKDSSVKRWLVNCGQVRKV---------------PPRVWIPEI------------WKKSWSSS-----LEFRPSRARIEDNP-----------WP-----SGFLCLGVFP--------QGMQHS
>YP_010805279.1_Heterobasidion_ourmia-like_virus_1
IPSPVS---------------------QVRST------------------AGPSDSAIAL--SE----------------------HTTRSCR--------------------------EF-----------------------------------------QNLLKAVFPAQH--------ES---------SLPP---------------KN--------DLKGLKEWCTAPIESM--------SFQ----------TR------------------------------------------------------------------------------------------------------------------------------------------------------------------------------------------------NDFSYAASRFLFRKVLPS-APG-NPVP------------------------------------------------------------------------------------------------------------------------------------------------------EFLTKLA-------------------------TQK-----------------------------------PSDPF-FLSFCRVKIRQQFPI-------------------GWDKE-YSEIARRCTVSIRA--------CLERSRSGGGARGELLST----------------------------LTHEEFLRAVLDGD-------IKKL--------------------------PLER-----------------------------KVMVVDDSG-KKRIVTVGSC-FQQQLLPLHVTMYSFLSK---KKWLLRGEAKPNSFKEFTV---SSG--------EVFVSGDYEAATDNVVKKNSSTIMGLVLAQARHIPAAIIQMAIGSLSS---ILV----YGE-------------QTVI-----------------------QQSGQLMGNLLSFPLLCLLNFLAFKFVVR-------------------RNVPLRINGDDIAFRATPA------EFDAWSQSVGASGLTLSKGKTLIHRVFFSLNSTFFQAR--------------VGSKPSLVPVIRSKSI-------FELVGE----------DDILTVTDRVHSA-----------NKGF-WPQARQQ---------IKKCFLRFQRKGIKGV-----------GGS----------LNRGHGLRISTTELK-------------QVG--LYDRELYYFS----------------------------------------------YPAKKDIAE--------RRLGQRIPGYK---------KVKGKSTPEEE----------------------------------EKWRQAVIQHAWTL-------------------ESVEKNDHIMVGVGYRDEWIR--------------ERDAKRGKISLRGLQRLRKNH----------------------------------------WKTIVKKIEAFYASRKRKGR-------VKKD----YEEKWVEECA-----------WERSVAEL-RTVAVGFEPGREQL-------------------------RPVETFD--------EGSTQS
>QJT73674.1_Botrytis_cinerea_ourmia-like_virus_8
--MGNK------------------------KV------------------TPRVKRTACQ--VSTSNDVN----------------EPIVLLE--------------------------GM-----------------------------------------ARALEANYNVCLP-------VP---------ELRLQ------------NGGV--------NVKKGKEFSVGLLETT--------VGHE---------WQSE-----------------------------------------------------------------------------------------------------------------GYR-KLGLK--------------------------------------------------------------------ERLSIAGSLFLWRKTLPATGVSYNI---------------------------------------------------------------------------------------------------------------------------------------------------------HRNRVT------------------------APEL-----------------------------------ELPPG-YLRHVVKMTLEMFPR-------------------GWDHK-YVSAVENSVPTVKS--------CRERGRGKGGFRGT--------------------------------GPDRFEFGEACMG--------MSRV--------------------------EDQDL--------------------------VVKYMDAECDG-KVRAVTIMSS-NCQRFKPLHKLLYDQISS---FPWLLRGKAKPKSFSSFKK---VSG--------EVFVSGDYESASDHLPLSVAEMILRTAFRRARYIPEELQQDALKFLRV---GIE----YPD----G--------EVV------------------------ESTRQLMGSLLCFPLLCLQNYIAFRYCFG-------------------SDVPVKVNGDDIVFRSSRE------EYEKWASFVGRVGLVLSRGKTLVSESFFSLNSTFFHAKG--------------DKQPRLVPVIRCCTLMKGK------------------TPFPSSLAGAYRGF-----------VEGW-RGESKDR---------LGAWFLRVKGGMIRKC-----------GRS----------VLVGLGIPVSWKVLS-------------MSG--FLNRELWYSN-------------------------SIPRKVTAV---GGTPVEGIELPQAPDRLT---------GQVECPTGWA---------LRPQAATKKER--RKEKEEEK-------------------------LFWESLIDNSWG----------------------KEYTPKVLLKK--FWNEVIGTGYEREWI----RWKSTRNIARTKPLFRSFDK-------------------------------------------PRSRLPSSTLRCDLSRGH--------VR------VRKVWKRVVEREVE-----LYVPNEPYEL------TFEAPSEMTLHST------------------STSRKLIALD----AAYWREEMSA
>YP_010800305.1_Botrytis_cinerea_ourmia-like_virus_6
MIMG-R------------------------KG------------------TPRVKRTACE--VSTSNDVN----------------EPIVLLE--------------------------GM-----------------------------------------ARALEANYNVCLP-------VP---------ELRLQ------------NGGV--------NVKKGKEFSVGLLETT--------VDHE---------WQSE-----------------------------------------------------------------------------------------------------------------GYR-QLGLK--------------------------------------------------------------------ERLSIAGSLFLWRKTLPATGVSYDI---------------------------------------------------------------------------------------------------------------------------------------------------------HRTRVT------------------------APEV-----------------------------------ELPNG-YLKHVVKMTREMFPK-------------------GWDHK-YVNAVENSVPTVKS--------CRERGRGKGGFRGT--------------------------------GPDRFEYGEACMG--------MSRI--------------------------EDQDL--------------------------IVKYMDAECDG-KVRAVTIMSS-NLQRFKPLHKLLYDQISK---FPWLLRGKAKPKSFSSFKK---VSG--------EVFVSGDYESASDHLPLSVAEVILRTAFSSARYIPTELQEDAIKFLRV---GIE----YPD----G--------EVV------------------------ESTRQLMGSLLCFPLLCLQNYIAFRYCFD-------------------SNVPVKVNGDDIVFRTTRE------EYEKWASFVGRVGLVLSRGKTLVSESFFSLNSTFFHVSK--------------RSSPRLIPVVRCCTLMKGK------------------TPFPSSLSGAYRGF-----------TEGW-KGERKDR---------LGAWFLRVKGGLIRKC-----------GRS----------VVVGLGIPVSWKVLS-------------MSG--FLNRELWYSN-------------------------SVPRKVTAV---GGTPVEGIELPQAPDRLT---------GQVECPTGWV---------LVPQAATKKER--RKEKEEEK-------------------------LFWESLIEDSWG----------------------KEYTPKVLLKK--FWNEVIGTGYEREWI----RWKSTRSIA-SKPLFRMFDK-------------------------------------------PRSRLRSITLRNDLVRGH--------TK------VRKVWKRVVEKEVE-----SFVPNEPYEL------TFEAPKEMTQHST------------------STSRKLQALD----AAYWREEMSA
>YP_010800306.1_Botrytis_cinerea_ourmia-like_virus_7
-----------------------------------------------------------------------------------------------------------------------------------------------------------------------------------------------------------------------------------------------------------------------------------------------------------------------------------------------------------------------------------------------------------------------------------------------------------------------MGMAHSIE-----------------------------------------------------------------------------------------------------------------------------------------------------------------------------------------------------------------------------------------------------------------------------------------------------------------PSEQ----------------------------------------------------------------------------------------------------------------------------TVKYMDAECDG-KVRAVTIMHA-ASQRLKPLHKLLYDQISK---FPWLLRGKAKPQVFSQFTK---EKG--------EVFVSGDYESASDHLPLSVAEQILRTTFRTAKYIPKSIQKEALEFLRV---GIE----YPD----G--------EVV------------------------ESTRQLMGSLLCFPLLCLQNYIAFRYCFS-------------------TKVPVKINGDDIVFRSTRE------DYDRWSRFVGQVGLVLSRGKTLVSESFFSLNSTFFHVKR--------------RQCPRLVPVVRCCTLQKGK------------------TPYPSSLSGAYRGF-----------VEGW-KGESKDR---------LGAWFLKVKGGLIRKC-----------GRS----------VCVGLGIPVTVGALK-------------RSG--FWHRELWYSN-------------------------SVPRRLSAI---GAPPVEGVELPQAPDRLT---------GQVELPSGWV---------LRPQNKNKKKR--LEEKENEK-------------------------LFWEAVVDSSWG----------------------REYCPKVLLKE--FWSKVVGTGYERDWI----RWKSTRNIS-TKPLFRAFTS-------------------------------------------PRSVLHSRTLYADLLRAR--------IR------QKKVWVQLEDRGDELVTSDLITDDELEELERIVDYNFAAPAELTEYSS------------------SRTRKIDAED----AAHWRNEMLA
>YP_010798250.1_Acremonium_sclerotigenum_ourmia-like_virus_1
--MVKR---------------------SVQRN------------------TPRVASCGQQ--RDQPFDKD---------------GEPFRLLS--------------------------EM-----------------------------------------AEVLGQHFDVSLP-------VT---------SVTSET-----------DSAR--------RIKKGKEFSVGLLENP--------VNHD---------WSGE-----------------------------------------------------------------------------------------------------------------IRRASLTKR--------------------------------------------------------------------ERYTVAGSLFLWRKTLPSSAAPFSE---------------------------------------------------------------------------------------------------------------------------------------------------------HMARVT------------------------APEI-----------------------------------ELPVG-YITHVCTLAAKLFPK-------------------GWDRS-YHALVDSAVPTVSS--------VVERGRGKGGWRST--------------------------------GPDRFHYGQQCLG--------DVPL------------------------LASDESI--------------------------KVKYMEAQCDG-KVRAVTVMHS-DAQFLKPLHKLLYNQISK---YPWLLRGKANPTSFKKFFR---VPG--------EVFVSGDYESATDHLPVTVAEWILRTAFKNATLIPDAVKVAALRYLRV---TLQ----YPD----G--------TEA------------------------RASRQLMGSLLCFPLLCIQNYLAFRWVFG-------------------ESVPVKINGDDIVFRSTRE------KFDEWAEFVGTVGLKLSRGKTLVDASAFSLNSTFFHVAH--------------GQAPRLVPIIRCTSLMREK------------------CPYPSALAGTLRSF-----------LDGF-KGDLRDE---------LGSWFLRKKKRMIRGC-----------GRS----------VVRGLGMWANEAMLK-------------KSD--LWHRELWYVN-------------------------SVPTAFHHGR-R----TEGVKVPDPPDRLS---------GQVKLPTGWR---------RVALSQSPRIR--REQRENER-------------------------DFWDQVTESAWG----------------------SVYKPKEVERA--YWDAVKMGSFENQFF----YWRTKTYSSASRRFVRRLYE------PKPERLYVDGEYK-----------LVEGPLPKAKKIGSRSALKSSLLYRELDRKTD------GLK------GETVWVRVDESFVEQEEEDFCLGEHFGALVRE--------------------------------KVSLARQFASVYFPKCTERWLDAELA
>QPO14979.1_Fusarium_oxysporum_ourmia-like_virus_1
MPGYEN--------------------------------------------LKPLKTFFSF------------------------GCPTYHRFV--------------------------RF-----------------------------------------VEMLQELHGVSLA-------IP---------SLGETG-----------------------RLSAFKQFCGGLIEG---------SDHP---------WRRS-----------------------------------------------------------------------------------------------------------------IGGLSSD----------------------------------------------------------------------SRMSIAMSLFLFRKTLSSQKPDVG---------------------------------------------------------------------------------------------------------------------------------------------------------EYAARMS------------------------CKGA-----------------------------------SSDPE-FIAFARREVSKMFPV-------------------GWDSELYPNAALSSVLTRSS--------CAQSSRSKGGCRKYVLSSD--------ISW----------------NSHMKYVERVLTS-----------------------------------ESEPALL---------------------------PSRLAAVETGG-KWRIVSSADC-RMSLLKPLNTAIYNRLSR---FDWLLRGEAKVKSFSAFTR---RPG--------EVYVSGDYESATDNLSMEVQKSILSAILDNSSWVPQGIRDLASASQEG----IL----SFE----G--------KEYL-----------------------QKRGQLMGNLLSFPLLCIVNYLAFRFYTG--TRRG--------------ELPVKINGDDIVFRSSPE------VAEKWANGVRGSGLVLSRGKTMIHSTYFSLNSKLFAAR---------------GSKVKLIPSIRSTAF------GFKDVEDG-----------VYSLRGRWQRV-----------IQDY-PCSKRKRVI-------LATHFLRLNVRFVVAS-----------RRS----------ITRGLDMVIPYQAIM-------------ACN--LWRRECFYL--------------------------SFPKEDP--------------LPISPKASQ----------NLRIPEGWE---------CRRIEEVTEEM----ESVQR--------------------------EIGPLFLALAWE--------------------NGEVSDEALARAR--YEEAVRLAPSFRASSIKS-RRKQARLLKLSLANTRRFL--------KPSILRDGR--------------------------ILRDPAEIVKIYRPGGRRLWL-----PIGF-----LHRDQFSLKGLGAVR------ETEQHEPT-----PGLRLGRGTV---------------WDCSSEDYEPRLIQSLPGAK-VKLFKGYIGI
>UTQ50817.1_Plant_associated_botourmia-like_virus_2
MLEYDN--------------------------------------------KVRVSYEKA---LE----------------------KAHSQLK--------------------------EL-----------------------------------------RVMLNTFYDVS---------LP---------DVPA---------------DK--------S--SIKEFCVGLLEKP--------TTHF---------WWEC-----------------------------------------------------------------------------------------------------------------VKNLSRK----------------------------------------------------------------------KRWGIAHSLFLFRKMLPSEGTEADAVN------------------------------------------------------------------------------------------------------------------------------------------------------AAVNRLC------------------------TPSQ-----------------------------------PVDPK-FLKFIEQEIPRIFRP-------------------GWDRT-YNSNVSSFCLTAGS--------TTDIPRSRGGARGM--------------------------------NKWHHQLRSKLLN--------GESI------------------------SCPK-E----------------------------ARVRAVKDGG-KYRVVTSNPT-AHQALKPLHDTLYEYISR---KNWLLRGDAKPSAFDGFFT---KPG--------EEFVSGDYEAATDNIPFEVYRAMLRSVENTCENVPRSVWNLAHQQVVR---NLV----TDN-------------LTLT-----------------------AKRGQLMGSFLSFPFLCLLNYLIFRYSVG--------------------GGPVRINGDDIVFRARPE------LVEKWMENVGKCGLVLSRGKTLRHPSIFTLNSSMFVGY---------------DHHVKVVPIIRSKAY-------FRRLES------------VEELKGCYESF-----------LVGG-PADRRAE---------LKSAFLKRKVRLIYSS-----------QRS----------LTRGLGVKANRRILG-------------RAG--LLKREFFYL--------------------------SLPEERD--------------LPPRPSVWG------------GLPSNWTSVKLKSLSKNIRGEKISKER-----------------------------------WFWQATVEMTWD-----------------------QSPRHVDTDDNLYWEKVREGTYRVPFVAKG-GIRNCPLYKALQSRVR-----------NPKIVNYKN-------------------------------------------------------------SRKVWVEIEERE------------------------------------------------------------------------------
>UVD54632.1_Verticillium_dahliae_magoulivirus_1
MVLTRS--------------------------------------------GKAAGVGSP---VS----------------------STLGRLR--------------------------FL-----------------------------------------TEGLGVSLNIE---------VP---------TLPE---------------LP--------TLGAVKEFCSGLLEKP--------SSHP---------WGEW-----------------------------------------------------------------------------------------------------------------WASLSQA----------------------------------------------------------------------KRFSFAHSLFLFRKVIPLEGDPISQAD------------------------------------------------------------------------------------------------------------------------------------------------------SYVRKMS------------------------TSGG-----------------------------------RADAS-LLAFVTKEIPRLFPR-------------------GWDRH-YRSRASGLLLPVKS--------CLEAGRRRGGGRYR--------------------------------NSQLRYLRRVALG--------WETV------------------------ESPDVR----------------------------ARVTCVPDGC-KLRTVTVSSV-DQAALKPLHDTLYDHIST---QDWLLRGDAVPGQFSSFGL---RKG--------EVYVSGDYEAATDNLSMEVSQCVLRVLSSHSPCVPKSVWDLALARSQA---FLY----TER------------------------------------LCAPQRRGQLMGTFLSFPLLCLVNYLVFRWLVP---RRG---------------VPVRVNGDDIVFRCRPE------EAERWADGVVGSGLVLSKGKTLVNEGVFTLNSTLFAGC---------------KVGCRALPFVRSKAL-------FTAPES------------VSALAGQLSSL-----------CPGF-NGLSRCH---------WQVHFLRNFSRLVWVS-----------QRS----------LTRGLGLRLRESVIR-------------QAG--LLRRERFYL--------------------------SLSKEEP--------------LPSLPLEYA----------HTPFPQGFA-----------SYTRAEA-----------------------------------------GLSKGAWR-------------------------GARAVEGS--FLLACRLYAQMPVR-----PPSCGDWRAVLWRGTPRFWEPRSC--IRKCFERTW----------------------------RRLCGPFAQVVGPGRV------------------EERLMLPVGE-------------DEIEQR--------------------------KGLGW----------VVRPLV--------DGA---
>QIP68026.1_Bremia_lactucae_associated_ourmia-like_virus_2
MVLTNN--------------------------------------------GEAAGVGSP---VP----------------------STLGRLR--------------------------FL-----------------------------------------TEGLGVSLNIE---------VP---------TLPE---------------LP--------TLGAVKEFCSGLLEKP--------SSHP---------WGEW-----------------------------------------------------------------------------------------------------------------WTSLSQA----------------------------------------------------------------------KRFSFAHSLFLFRKAIPVEGDPISQAD------------------------------------------------------------------------------------------------------------------------------------------------------SYIRKMC------------------------TSGG-----------------------------------RADAS-LLAFVTKEIPRLFPR-------------------GWDRH-YRSRASSLLLPVKS--------CLEAGRRRGGGRYR--------------------------------NSQVRYLRRVALG--------WEIV------------------------ESPDVR----------------------------ARVTCVTDGC-KLRVVSVSSV-DQTALKPLHDTLYDHISR---QDWLLRGDAVPGQFSSFGL---RKG--------EVYVSGDYESATDNLSMEVSQHVIRTLASLPSRVPKSVWDLALARSEA---FLF----TER------------------------------------LCAPQRRGQLMGTFLSFPLLCLINYLVFRWLIP---RRG---------------VPVRVNGDDIVFRCRAD------EAEKWMEGVKGSGLVLSRGKTLVNEGVFTLNSTLFAGC---------------KVGCRALPFVRSKAL-------FTQPES------------VSALAGQLSAL-----------CPGF-NGPSRHH---------WQIYFLRKWSHFVWVS-----------QRS----------LTRGLGMRLPESVIR-------------QAG--LLRRERFYL--------------------------SLTRERP--------------IPSLPLEYA----------HTPFPRGFA-----------SYTRVEA-----------------------------------------GLAKGAWR-------------------------RARTVEAS--FHHACRLYAQLPVS-----APSCGSWLELLQRGTLRYWEPRSH--VRRSFERTW----------------------------RRFCGPFAVVKGPGRR------------------VERLMLPVGE-------------DEGGQR--------------------------KGLGW----------VVRPLV--------DGA---
>QRW41670.1_Patulas_virus
LYLFHS---------------------DMMKDCEGC--------------KRKVCKASC---LL----------------------SVRRKFS--------------------------LL-----------------------------------------YRQLVLICNGSVI-------LP---------CEPS---------------FS--------NFGEVKEFCVGLLDPV--------SPHP---------WRAW-----------------------------------------------------------------------------------------------------------------FDENSRC---------------------------------------------------------------------PATWSVVHSLFLFRKVLPG-GSREQALK------------------------------------------------------------------------------------------------------------------------------------------------------DFKARIA------------------------RPSN-----------------------------------PVSRK-FLSFCKKEVKKIFPR-------------------GWDRG-YSREVSSLSLPVTS--------YEDVDAPYGGCR----------------------------------VGGDPLVCQKALG--------LLPF------------------------SAPN-----------------------------TSEAAVVPDGG-KWRIVTLNQS-EVVALAPLHRTMYNHLSL---QDWLLRGDAKNSALRQFTN---RKG--------ELFVSGDYEAATDNIPLELYQLLLNLVQSTSTHVPASVWDEALRQSRK---DYI----GVE----G--------SVVE-----------------------HNRGQLMGSFLSFPFLCLINYLCFKFSIP---RSG---------------VPVKINGDDIIFRATED------EFNTWIATVKDCGLVVSRGKTITDRQFFTINSCLFRGGR---------------------------------------------------------------------------------------------------------------------------------------------------------------------VGG----------------------------------------------------------------------------------------------------------------------------------------------------------------------------------------------------------------------------------------------------------------------------------------------------------------------------------------------------------------------------------------------------------
>WJO13360.1_Botryosphaeria_dothidea_ourmia-like_virus_3
---------------------------MAGSA------------------DNTAGGASAL--LQ----------------------QIRSDLE--------------------------VW-----------------------------------------RGLTSSLIGDA---------LP---------PLPP---------------FG--------SVGEVKEFCVGLLDPG--------SPHP---------WRGW-----------------------------------------------------------------------------------------------------------------ASRAPEA----------------------------------------------------------------------AFFRAAHSLFLFRKTLPAGSESVAI-------------------------------------------------------------------------------------------------------------------------------------------------------RSFLDRVC------------------------TDSPA----------------------------------NVDPL-FLQHLTREVQKALPH-------------------GWDRG-YNREVNSLTLPVSA--------CLEAGRAAGGVRA---------------------------------APLVDSTIRKAKG------------------------------------LDPAVFSR-------------------------RCRVQAVRDGP-KWRVVTVNSA-DAVVLRPLHHLLYNRLSR---QPWLLRGEPTLSHFRTFSA---VEG--------EVFVSGDYEAATDNIPLEVYTTMLSAARATSTTIPQTVWDAAFRDSSK---IFV----NRQ----G--------KEVG----------------------CQKRGQLMGSLLSFPFLCLLNYAAFKWAVP-------------------RDVPVKINGDDIVWRGTAE------ERDRWFRTVQSCGLVLSQGKTLVHPRYFTLNSCLFRGR---------------SRGASAEPFVRSAAL-------FTKPDT------------VEALVGQLGAL-----------VKGA-PGSLCKQE--------AMVWFLKRHRALLDYS-----------QLA----------LTRDLHARVSVKVMR-------------IAG--LYDRERFYL--------------------------GLP------------------APPPP-------------GGGVLPGGFT-------RQSLRSSKVARKR----QRVEEG-------------------------LFFREVAELSWL--------------------YRSPSVRPCWRGTVAYRPKLSKSLSS--------WIQKCKLFKAFRGSGRSVHLGK----IEPSRE------------------------------ERRTVWARPLV------------------------TGRVPFVFGGV-------------------------------------------------------------------------EGG---
>QKI79903.1_Erysiphe_necator_associated_ourmia-like_virus_73
MSLVHR--------------------------------------------GESPKSSRCS--------------------------DLTRRFE--------------------------SF-----------------------------------------VGAVEDCFAVSLA-------RPR---------------------------FE--------VVGDIKKFCSGLIEGQ--------IDHP---------WRVS-----------------------------------------------------------------------------------------------------------------LRGLSAT----------------------------------------------------------------------SRMSVAHSLFLFRKLIPAEKPQVGP---------------------------------------------------------------------------------------------------------------------------------------------------------YVERMC------------------------SPQD-----------------------------------PADPG-FIRFAERMVQKMFPV-------------------GWDRS-YLDKVTTSTLPLSS--------CSETTRKLGGCRGLDVQS---------------------------RWERNQFAEYVSEA------------------------------------VAPKRRG--------------------------VSRVQAVLTDG-KYRIISIPPR-VDNALRPLHQSLYDFISR---KDWCLRGDAKPSRFKDFNP---IEG--------EVFVSGDYESATDNLNSEVQHAVFEAVLGRARHIPPGIVKHALSTFSS---RLE-----------G--------GGFS---------------------GEQQRGQLMGQLCSFPLLCLVNYITFKYCVR-------------------RDVPVRINGDDIVFRGTPQ------ECDVWRRGVGASGLTLSAGKTLVHRRFFSLNSSMFRS----------------GTKPTFVPFVRPKTV-------WSLKES--------ECERVASLKSRFYSF-----------AVGF-GRERRAR---------LARWFLSCNLPTIYRC-----------RRS----------LTRGMGIAVGEGTLR-------------DSG--LWHRELFYL--------------------------EHVEEPP--------------LPMRSFAQI---------ASNDTPRGWS---------RVSPRWYPREV--LRGWEY---------------------------TYSHKTVANAWT---------------------NDVVADSLAKER--WMKECDWGCSPWGLSSFV-NTRTRRLLRLSRKELWKYVC------------------------------------------LRRNASVFGRVRFERGQGCV---------------KPDVVCSYNNV------------DNHSPVIVM----------------------------------------------------EDSFKH
>YP_010800214.1_Plasmopara_viticola_lesion_associated_ourmia-like_virus_14
MDKVRR--------------------------------------------GDSLKSSRRS--------------------------ALLERFE--------------------------SF-----------------------------------------VATVELTYNVSLA-------RPR---------------------------LE--------EFGDIKRFCSGLLEGQ--------IDHP---------WRVS-----------------------------------------------------------------------------------------------------------------LRGLSAT----------------------------------------------------------------------SRMSIAHSLFLFRKLIPSEAPQLGP---------------------------------------------------------------------------------------------------------------------------------------------------------YLEKMS------------------------TPQD-----------------------------------PADPR-FLRFAVSMVNRIFPR-------------------GWDRS-YLDKVTMSTLPLSA--------CFERGRGGGGCRGLEAQA---------------------------RWDRMDFASYVSES------------------------------------VAPRRRG--------------------------VSRVTSILTEG-KWRIISIPPR-VDNALRPLHVSMYDHISR---QDWCLRGDAKPSRFGDFTP---VEG--------EVFVSGDYESATDNLNSEVQHTILEAVLNRARSIPPGIRAHALSTFSS---LLT----AEKYQP-G--------GVYD-------------------SVSEQRRGQLMGQLCSFPLLCLTNYITFKWLVR-------------------RDVPVRINGDDIVFRGTPQ------ECDVWSRGVGASGLTLSVGKTLVHPRFFSLNSAMFRS----------------GKKPTFVPFIRPKTV-------WSLKER--------ECEKISSLANRFYSF-----------AVGY-GKERREK---------LARWFLTNNMATIHRC-----------RRS----------LTRGMGIKVSEGTLR-------------ATG--LWHRELFYL--------------------------EHSSEPA--------------LPTKSFAEI---------WSNDTPSGWT---------RVSPRWYPREV--LRGWEY---------------------------RYSHETVANAWK---------------------NDVNADPLAAER--WMEWCDQGCSTWGLGSFV-NTRMRKLLGLSRKELWRYVC------------------------------------------IRRNESVFGRVRFERGKGCV---------------RPDVDCSYNDV------------DNNSPVAVM----------------------------------------------------EGSFKH
>UVZ34181.1_Botryosphaeria_dothidea_magoulivirus_1
LTIASR---------------------WVEGG------------------KIALRSASPD--LI----------------------QALARLE--------------------------RF-----------------------------------------RLLCQSTWKVR---------LP---------IVKR---------------SW--------SLKSLKDFCDGILDKGC-------VCHE---------WRTS-----------------------------------------------------------------------------------------------------------------LLRENHASL-------------------------------------------------------------------RVRVAVASSLFLFRKVIPQEMTKSEVDKR---------------------------------------------------------------------------------------------------------------------------------------------------LRAYIDKMS------------------------TPQP-----------------------------------TISPP-FVRHVQRWMRKLFKG-------------------GWDKR-WSSRVDSFTLPTSS--------CLENPRKEGGPRGLD-------------------------------RAGLRAEYRAFVE-----------G------------------------TGSRIRG--------------------------DTKPMMIWTGG-KWRLVTKFSA-RRSFLTPLHHLIYDHLSS---KNWLLRGEATRDEFEDFSR---REG--------EVFVSGDYESATDNLNISLTHLVLDEMRRTSHYVPPHVWREARLALVA---RFP----DGRK---------------------------------------QSRGQLMGSLLSFPLLCLVNFLTFKWSIA-------------------RRVPLKINGDDIVFRCRPA------EADRWFKDVEQSGLVVSRGKTLVSRNVFSLNSTFFLPQ---------------SEGAEVCPVIRSTCL-------FGGVEE------------PLQVAGRLKGV-----------YCG--GGRARDQ---------IHAFALKEMSKGVWSS-----------QRS----------VMRGLGCRTSWKALY-------------WAG--LKEREVFYN--------------------------ELLTEPE--------------LPPRKRVWC----------QNAIPKGFE---------RVPARSPSDAD--------------------------------HP-DFAKELIEACWT--------------------VEPKKQSEQSNDV--YWEVVRSDTFKFVPP---PARRFARMAGMTDAEADQFY-------------------------------------------NRRTNTVRRN-------------------------ERKVWVKVPDE------------ESTPPR-------------------------------------------------------RGVG--
>URC15075.1_Pleurotus_citrinopileatus_ourmiavirus_1
--MGSN-------------------------------------------------------------------------------------------------------------------------------------------------------------------------------------------------------------------------------------------------------------WS-----------------------------------------------------------------------------------------------------------------------------------------------------------------------------------------------EKKVSAAASLFLFRKCLPVPKQPLD---------------------------------------------------------------------------------------------------------------------------------------------------------GWFKKLA------------------------KDPE-----------------------------------PISRR-FATCAEEVVSRLFPR-------------------GFDRK-WRQYVEGVVISPGA--------CTEVPVRKGGTREYIRSC----------------------------YGREEYNRILLSG-----------------------------------RGLPNLDP--------------------------VRKVVQVDDGG-KWRTVTVASG-DQAFLAPLHQLLYDTMCS---KGGVLRGDATASSMCGMRRNGDDKD--------EVFVSGDYEGATDNFNVSNSKLLLRLLKRQSLYIPESLWQMAELSLTG---SLL----SPT----G--------TLFK-----------------------QVNGQMMGNYLSFPLLCLTNYLTVSLAFG--PKRAR----EMVD-----LGILKINGDDIVFRCKHS------EVKDWEEAVKMCGLKLSQGKTLVHKRFFSLNSTFFRAG---------------ATSVSLVPVIRSKPIFGVRL----------------EQPQFSEVLALTQVA-----------LKGF-RGEAAVA---------GKAVVMRRFRYVLIGN-----------DRTGSTYSPWA-SCSRHGEISRCMEVLG-------------KADKRLLKREQEILA---------------------------PNGEQIC---------AVWRPSPPGVDARG------MKGAVETLGMR---------VLRNRKLPQTI--RSSVSSVV-----------------------------AMQFHSWTW-------------------ISPEGTKLDATDVEPSLRY---------------TRRKVYQPADVMPGGETYHP-------QPALSTEWEDHQYVQNDYHRHISWKYQYLSGN---GRGQGTLREEIETLMRRGVGV--------------EGNVYRGVCELADM-----GRFGRSVLAR----EEALLAPGWFVE-------------GWNA----LPRRTDPRFR--------QGTRGT
>YP_010805006.1_Armillaria_mellea_ourmia-like_virus_2
--MRDN---------------------CLQAN------------------HCDACHCT----------------------------DSRSAVR--------------------------RF-----------------------------------------GELWSAAYGPH---------EQ---------PFPS----------------------------GIPTDLRGTLEDD------------------------------------------------------------------------------------------------------------------------------------------ICSLSSNCS-------------------------------------------------------------------KRDVSKAASKFLFRKALPA-PMKSSLVS------------------------------------------------------------------------------------------------------------------------------------------------------DYFEKLG------------------------RDPL-----------------------------------KVEEG-FLDLSSRMINDLFPK-------------------GWDYN-YEDYVRESVISSGA--------STEFSRKKGGAREYMRRN----------------------------VGLTGFEEACLLG-----------------------------------SGVNFIND--------------------------LRSVHVLLDNG-KPRIVTVASG-EQHYLSPLHHMMYDRLTK---HGAVLKGDANPKAFVGLMRDYSKKD--------DIYVSGDYSSATDNFNVGHSRILLRLIAQNSTTVPKGLWDVAVDSLSG---SIV---FSPE----AWDP-----PEWEKS------------------VGYQLCGQMMGNYLSFVLLCITNLSTIYRAFG--YERAR----KMVE-----LGLVVINGDDIVFRCTRA------EYDTWALGVRECGLVLSPGKTLTHKRVFSLNSTFFVAT---------------DKSIRMIPVIRCKSIIRED-----------------KEFSPASFTGGLQAL-----------LRGW-SGEARSRLA-------GCALRLRGVEWGVIGN----------KGGH------WGSLCRLLRNVPVSLSALK-------------KSSRQMIRREEDTFQNTL----------------------GFPAFGETV-------DREYGKLSGTAEIFHEDVKSYLREMDVEPAERR------WDWLFETRSYPKKF-FGHEDKEIIG-----------------------RVNNRAGKLRTWI--------------------QGPRSKKDQKRERNCHLRYFKD------------SKRKIFHAGVISPSMNGEWS-------KSAANRGWIEVV-----------------------ADRCEGYGVDFHSMACENTATF-RSNYLKYRGFPSFGRVFEGRSEGLGNI------SGQVVGSECVSGPVGVLK---------------------------SVRRPVQFLP--------GGTIGS
>WKE35341.1_Rhizoctonia_zeae_ourmia-like_virus_1
----MN---------------------QKSPN------------------RANVERPPG---------------------------RHSSSWG--------------------------VL-----------------------------------------RGVLKAYHRTCNV-------PE---------KVPS------------------------------KSECVAALMNL--------PPNP---------SL------------------------------------------------------------------------------------------------------------------------------------------------------------------------------------------------TAISEAGSVFQFRKVLPSDFSQEKVAR------------------------------------------------------------------------------------------------------------------------------------------------------TYLDKLS------------------------TPSP-----------------------------------PPPPE-ALR-ALRNVASLLPY-------------------GWDRD-YLRNVESTVPSFKA--------NIEELPPSA------------------LPL---------------VGFTADRFRDACLGH-------IPPH------------------------PIPRER-----------------------------HVKVLDDSG-KARIITVASV-AQLQMRPLHVTIYDALVRF-TKGTVLRGPPTSANLSAFTR---SDT--------EKFVSGDYNAATDNFNKNISVEALRALRQRSLHVPDSIWDEAEQFMST--ATLI----YRDKR-----------STMS---------------------ATQESGQLMGNYLSFPLLCFVNLAGVFASLG--YRRTH----ELMS-----RGRIRINGDDIVFRCRET------EYHKWVSVCPVMGLSVSLDKTLLHDSVFTINSNFFKARD--------------TRAPTHVWIYRAASFM------LDAKEDKT-------KTKSETLKTRFNAVNDAI---GEH-LKGVTNSETRLR---------LRYTLQKVHRKKVEGS-----------SLH---------TVAHDTGHVACFQVC-------------------WRNREKAVE--------------------------ATKRWKPSK-----------GVPSVRMVSVNN------VITVTEKPGRE--------RMYQHRIISQTMAWGRERLEAV-------------------------DYSPSYVSMSWQ----------------------KPRYWKGAVRP--YLDRIGGWDNVNVG-----EGSGVRFGIAPLGGWGGFL--------APGRPTRGE----------------------------------------------------GIGYG----NPRKWYLLAT-------------QDLPPT-------------------------------------------------------SSTVKA
>ORF3_L_gongylophorus_LgMv1
MNRQKN---------------------NTNKS------------------KSNLCLQSQ--------------------------WNTFVNLL--------------------------RT-----------------------------------------NTPPSDFLSN----------------------LPSQ--------------LP--------CKDDLTLYGTCIPPSV------------------ST---------------------------------------------------------------------------------------------------------------------------------------------------------------------------------------------------TELSQRWSAYLFSKLIPKKQDPEKLID------------------------------------------------------------------------------------------------------------------------------------------------------SYFEKMG-------------------------QDP-----------------------------------LDSPR-FRAACQAVVQEHFPI-------------------GWDRR-YGIEVASHNLTNGS--------TFDLGAAES------------------WE-----------------ISPYDFHRYALFE---------PPP------------------------LPPNWR---------------------------DRVVSAIQDSG-KYRLITIGSV-WQQLLAPLHHTIYSALTS--KDLALL-GDPDIHKLSGFKP---SKG--------EILVSGDYEASTDNLSSLHSKYLLRLLRYRSRYVPRHIWDMAEESMTG---NLR----TVNKY--G--------ETTR--------------------FGPQNTGQLMGNFLSFPLLCLSNLATLYTADP---QTAR----YLIE-----NRKVVINGDDIAFQATPA------FVEKWFAGIPDSGFVINRVKTSIHRDVFTINSKMFKV----------------GSKLKKVWHFIPKHLFGVR-KEFGIPRP----------DQQGSIWGVIREH-----------LKGR-NGNQKRN---------LVRSITRTVERRGFQTN--------IHERH----------IETEEEYNACPFTWR------------------VLEEVKYWEET--------------------------------------------YAPSNRLEEAND-----RRRKECVEEGRQ--------GLCKMKATAAEA----KWDLC------------------------------SPKEKKWNQ---------------------SYRNFTSQLQS--FNLDLKTK-----------LRKQFRAIVAYDVGFRLKIP-------RSEWKGRGR--------------------------RKRLLEQMRVVWSVKDWRT--------ER------RERS--------------------------------------------------------------------------------------
>QOX06059.1_Lentinula_edodes_magoulivirus_virus_1
MPPQDN---------------------KLN--------------------------ESN--------------------------WKSLRGLL-------------------------------------------------------------------------SSHFSNK---------NI---------PLPHS--------------LP--------HPDDLTLFGTCLPDSV------------------SN---------------------------------------------------------------------------------------------------------------------------------------------------------------------------------------------------EDLSSRWSAFLFRKALRKKHDKEKQLD------------------------------------------------------------------------------------------------------------------------------------------------------DFFEKVS-------------------------QTP-----------------------------------LESES-YMRHCARVVNDLFPQ-------------------GWDRH-YGRAITNYNLKDGS--------TVEFKQVDD------------------WD-----------------LDVYDFHGYCLGNK-------LPDE------------------------AMKKIK---------------------------ARMVTLVPDGN-KLRTVTVSTK-WQHLLAPLHHIIYDQLTSR-KDSCVLRGDPTVNNMPNFLT---KDG--------EFFVSGDYEASTDNLSSKHSEYILHCLRTRSEWVPQSIWDLAIASLTG---EIF----TVNKD-----------MEID-------------------RHGYQRTGQLMGNFLSFPLLCIANIATLYAADV---CQAR----WMLQ-----SKLVKINGDDIAYRSNRS------FYEKWMAALPTSGFVINKIKTGLHRSVFTINSKIFRAG---------------TKRVKQVWHLCPAGIYAPA-----------DW---KISDKMAAVADVIREN-----------IKG--AGHKYKP---------LWRNIAKTRNSIWIRAN--------CCEMS----------LHTLKEYKASPRDWK------------------AKERVSSYELY----------------------------------------MERYGRNKKTVEVERN-----VGLRERNTEGMR------YVRKTKVDGIIGSV---------------------------------P-----KEGGKRYG--------------------IKLHSAFCEQLQV--FNRHLKRV-----------VKRPFRELGVADFEFQL----------DPVYLGFDA--------------------------YKK--------------------------------GNKKWRKVLT-------------------------------------------------W------------------------IGA---
>YP_010800259.1_Plasmopara_viticola_lesion_associated_ourmia-like_virus_64
MDQASR------LECG-ET---LTTVVRSLKSAPFL--------------VGDGCEHVDR--CRLSQV------------------RQLRSFR--------------------------RV-----------------------------------------VAGLSASTESDLSSFTK--RLP---------RVPMKS----------IFCKYVDGVSFWLAINSLTKEMSNLSPAAVR------KYLP---------KGAS----------------------------------------------------------------------------------------------------------------L----------------------------------------------------------------------------EARHSLSFSLSLLGKSLHGPCDCFSEYS----------------------------------------------------------------------------------------------------------------------------------------------------RLGAKHRSS------------------------VERP----------------------------------DDVKPE-YLGFVRQCAKRFFYK-------------------GWDSS-YFSSATSSVVSSNA--------CFTRLRKAFGPVKDY-------------------------------KSQCEYLSYVLGESD--------------------------------FDQVP------------------------------RARFSEVLSAG-KVRPLTITSS-NYEVLRPLHKTLYNFLSR---CPWLLRGSPTPESFPFLKNP-------------GVFVSVDFEAATDNLSVNCAEAILGVALCQSRSIPSSVRSFALSSLRP---TIS---YGYDVRCDGSVF---NLSEVT---------------------SDLSMGQMMGSLLSFPLLCLQTFFFYLWSAGLTDLSGK----ELRA-----FTGCSVNGDDLVFKTEDP--------SLFFNAASETCSVINMKKTGVSPRFFNINSTLFRF----------------KTICRSVPFLRPKQF---------------------DVDSPVSLGERVRSA-------TCW-LSP--KSSLARR---------SFEFLMTRAAKVVKAS-----------GWS---------FFKCGFSGQKQESWLK-------------RKG--FIRRESSLFL-------------------------NNPNETP--------------VPAYTDPIA--------EPMVPLPAEWS-----------SFSCFLEEL---------------------------------------TMIYNSWAR---------------------FEKDLPSKREPFNLEKEVRKDRFDLDACL---RRLAKRKALAARMGFPTTSN-------FPVFVRDVR--------------------------FRSLKQVQRFVSRRLLERRVK--------------LDLVPVGLLSLLGAF---KNKLLSCNFPK------------------------------WTVVHRVVLERVAQIFSRC------AGSVCS
>YP_010800245.1_Plasmopara_viticola_lesion_associated_ourmia-like_virus_50
MGWCIH---------------------GSKPRRCVC--------------CGPEWKALQK--CR----------------------RYKQDLE--------------------------NL------------------------------------VLGKCVDAIEKIFGISTR-------RP---------DLKGL------------SCTQ--------SNRKVKDWTTGIDVLIS-----------------------------------------------------------------------------------------------------------------------------------------TGRLGRR----------------------------------------------------------------------ERAGCRFSFFLLKKSFPDPCDCLSLGL-----------------------------------------------------------------------------------------------------------------------------------------------------EDWFEERT------------------------RPHT--G--------------------------------ELPDG-FLDFVTEEILRIYPP-------------------GWDSS-YVDAIGRYAPNSSS--------CTERSLAKGGSRAE--------------------------------SNLDEYLSAVIGE-----------------------------------RDCSLS----------------------------PYVLKSINTSG-KQRLLTVTPK-DLAVLKPLHKLMFGRIRK---QRWSLIGPPRTLSFEKAGF---KFE--------HPILSGDYKGATDNLDLRVSQAILEAVLVTATTIPASVKQLARMSLLP---DIQL----------G--------ERVL----------------------TNRRGQMMGAFLSFPLLCLYNRVCSAFSLG-------------------RHTPMLINGDDLVAETPDP--------SPWFDILPRVGLEPEKSKTSYERGKAEINSTLFLF----------------KGMAFPVPIIRTRALLRR--------------------DYTAVVGGDLDSFCSE-------------SYELKSR---------AEGFYLQRLRSVVLKG----------LNLG---------LHLGDLGFNVTHLPLL------------RSSG--IFGSAVRLARR-------------------------------------------------------------LHRRVPLPSGNT--------PLNDTRVVHGTL---------------------------------------SFAQASWSH----------------YENTGNLFGTVSFFDK--TSRYVKDWWA---------TLQSEELTIPKPVKLQTRFELMWIA-CKPVTMFYGEP-------------------------MPVSKFKQRLISSLESRKP----------------ESRVASSVLHL--------------IPPSVR----------------------------WNITI--------------------KTAAEV
>YP_010800229.1_Plasmopara_viticola_lesion_associated_ourmia-like_virus_34
GTPVKG---------------------TKTPL------------------KTTSGGGGRT--VRCSCAKS--------------SHLIKEAIA--------------------------RG-----------------------------------------LSLIRARFNLA---------VG---------ELPDL------------------------RPEQLSQYLLFLLGGR--------DRRPLPFPRRQTGWSSEG----------------------------------------------------------------------------------------------------------FP---ILSRLGRS----------------------------------------------------------------------ERWMLAQSCASMKRNIPDRPCRAHPPPS--------------------------------------------------------------------------------------------------------------------------------------------------SRASWMDNQC-----------------------PEVPP-----------------------------------VSHPD-YLRFARKEARRIFQF-------------------GWDST-YESFCHSFAPKSSQ--------RADRSNASLSWSKT--------------------------------LRWLKFQSALLGG-----------------------------------RLPPLKGF--------------------------DFRYAEVPTAG-KTRPMGIPTQ-DWDLLGPLHKTMYQHLST---KEWLMVGPPTASRIASVSSH-------------PYLTSVDLVKATDGLRLDVAEAILGVALSKATVVPGPIRHLAALSIRP---TME-----------G---------------------------------IEVTHGQMMGTYLSFPLLCLQSYIAARWAT----RHQ--------------CANYLVNGDDTFISSSLR------FVEK---GDYPEGTVLNDSKTIRSLNVAELNSTTFLKV---------------GHRWKEVVNLRRGCC-------------------------PATLDGVRHAAVACRKAGDAW-VTAFYKSRLDYRW----RLLPDLHGFSRTNKWVFFRQ-----------QKL----------LASGKYYKEDKRIAA-------------EHRYRLVDRR------------------------------EITEDEQIA-----------------------------FRIDLFEKGRE---------TEKRVEYEASI---------------------------------------RDVRKKWTK-------------------ETPAVSRQTFAGK--NLE----------------CRRAFGMGLSYDPAVERFLEKK-----GRSVKVEYS----------------CVPLDYE---GRETRSSLE-TDADGERWL--------PD------PTRLW-------------------------------------------------------------------------------------
>YP_010799582.1_Rhizoctonia_solani_ourmia-like_virus_5
MSQPKS--------------W------AIAPSGPGAAGVADCVVFRGGGRRRRVTKYSQRNRCKPGRRDDWGIGRVEPTWKRKRTARQRRDLQNWGMTKSELGTEALNCVGTNQHDGVSRVCGSESRGRDFDCDGKRPDGDVFGDGAMGDGPCYPAVAMSMTDDISERDFGSERAG------SPRQSDRAGD-FLPGAR-------ESGAECRSGV------SLQGMSEVRSEVLSPAEITESIGPASSPDMSA-RVRGWDNTGSKSGSGDEWAWDEAAVRMYGPDAYPKVDYAPSVCRCGHGDTTETWDAVWSDQKYRWNCRCPMTSGGNEDVVSAMVDTAVENEQVTRSGLPSEAPGDETLATDGKTRLPP---TPALSSPGSQTLPEAGTSRIMDPGTPEARSRSFNPLVSTSGFSLPLRILTLVPVAPTMVCPCCDDPIGPTSFLDLHPTSLSPPESVSVMQPRDPDPRGLVDCSERVPAVLDVDLKFRSRPWFCSPDQDEYHFPKQQWNLQDGVYVPVYQQQYRSHASVYQRPDPVYDDHELELCFVEYGEENGVAKHHWMAEDLFDFVFPEGLRPFSNDMVGSCDLSALSFDSDLASLLNNMKEIGSTSTGMLVHLVRSFRYFQSALERTSKVPRSCTRYHVSPERFRDLMDDPDTPPAVELTPLTIWAGLRWEEKRPISGEDAGTHWWQMDHQTAVEA-LMGLAEQKAKILADRLFRVVISVLGLPTKNADI-SWDKKRFDAALELAVGSLDR--------DGDGVFRYGGLRDLAIASNMDE----IFSLYLCRKLLNVNTPKALVKAEKEFLERVCSQPNAPRPDARDPELRDLIVRMAYRVSNVLFRTSPPVLTIPNSNKSCVEQSSLLGGKRVGLSEIASTECASVVRPKAILSAG-KIRVITIDSL-VNCRYQHFNERAFNSLRD---LPFVLSGKQLDGGIMDFLSE--SST--------DPIVSGDLEAATDTFLTEASEAVIRAMCENFSEDGEYEKDYAQLIATTTAATFYRRRNAKDPSDGGCKTCKANPDEFRSGCPPTHLHHWIALETEDGATARQMAGQLMGSIVSFPALCIINALTGFHARGVLHDMALMDDFELLDCLRFGKHRFVVNGDDFIARLSAL------EQLRWEMAVDAIGGIVSRGKTLRNLTFGTVNSELLYSD---------------ARRTTVRPVLRPTLI--------------------------AGLHDRAYKAPADQ-----W-IQYF-EAEKRYK---------HASRLFRVSDTLFPSM-----------PRQ------WGGYALRGHQFRTFDEFSKNIWQVFTLQEMRPESEYGYIRQDREFAEVVLTGRG----------------SYQIRAKVRNT---------SFVPPSHDINIPSD---AKFCEGHKAPIGLY--------PRHKVKEFARMT------------------------------------YGRDKFSMIWDE-----------P-------VVNRRDIFEVMDT--AKTYSRF------------CTEAEKRFLWQQYKLLWYFPECVLI-ESPVNDPWKC---------------LGTPVSPELS-GKGWSFSAQNIGSMRKRRYL---------------------------------------------------------------------------------------------------------
>ALD89132.1_Rhizoctonia_solani_ourmia-like_virus_1Rs
-----------------------------------------------------------------------------------------------------------------------RV------------------------------------------------------------------------TRPP-------------------------------------------------PPSP-----------------------------------------------------------------------------------------------------------------------------------------------------------------------------------------------------------NRARTDAMLACLRR---------------------------------------------------------------------------------------------------------------------------------------------------------------------FTRLH------------------L-----VPSH-----------------------------------TYTPP-------------------------------------------------VPCSGK-------SCLERSRKLGGKRAALFEG-----------------------------------------------------------------------------DEPVLD---------------------------HVRPQTIFSGG-KPRTICIHSY-ATEEFAFLNSLLLDKLRG---AAWIVTGRTVAQWVSQNQDRWTAASEWA--EEPYEFASGDLKAATDNFSGEFAEAVLEILAPHIQRWHGHSLDYILSNITR--ANLRIPPPPDD-------------PEAE----P--------------TYAPQKRGQLLSSDASFPILCLVGVLIAMETSDVIDELMYMDDEDFVAAF-LGYDAAGINGDDIVIYGPAG------TAERWASVVPLTGGVPEPTKSPCDPEFFTINSQLWRRPP--------------SGRPYEIATVLPAML--------------------------VSLSSKAAKAPHES-----W-VSLL-SSPLLTD---------SASELLGLDAILFPEL-----------PVS------WGGLGYCDLARGISDEVLL-------------RRA--LFCRESRGITWID----------------------ATPSDVSRI-------QAPYYRPGPSRSSF--------GISLSAPVSTRKVS--GLLPLATVRSVRQAQ-------------------------------------FSDPGIVRWTS---------LGGSSDTYAEIAFRVRAHLIADKSRLLRYVRREFNYHS------SIERDRMVYVDDFDLPDSEPDPIPHDPPPSTLMRSKVRDFDPG-------------------DRTARACQLLYWAGRNKGYG------SVARKNH--YYRLWASAHEEE---------MKKTVEERGYSLKRRLAL--------------------W------------------------AGAKLT
>YP_010800201.1_Plasmopara_viticola_lesion_associated_ourmia-like_virus_1
MNKKHT-----------------------GPTS-----------------SCRVCLSAQ---------------------------RTVKSLR--------LATEIL------------RR-----------------------------------------EGLLTETFSASGC-----------------------------------NCQT--------LREQWSEWTASQLTKVKQD-------------------------------------------------------------------------------------------------------------------------------------------------------------------------------------------------------------------ERKFRLVAAFKGTKTLFDEPCRPCDAKAGA------------------------------------------------------------------------------------------------------------------------------------------------EAREEWARRAL------------------F-----SPQF------------------------------------TDRA-VLEDIKSRARHYMGT-------------R-----WWKEK---SVGVAYVPDQKG--------CAELERGCGGTLSVLRPWDS-------------------------RKEGMVFKHGVKLGEDGRLERDYNHTFWQE---------------DEKMEMCPREGPTT------------------------YCRIGTAKKKS-KTRVVTMQSARAKRILRPVHEAAYNHLAK---QPWLVRGDPTAEQFAAVAADR-LEG--------ETFNSGDFEASTDNLNKDAVFAVVEVLGEA---LPARRRKVLLDTFQH--SYVK----------WGKKF-----EETD---------------------HNIVRGSMMGNLVSFVVLCLLNKICLDRARQKVEDCGPT------------YRPAMVNGDDLFFAGSDE------LFNQWVLETKEIGFVINLKKTMRSKRWGDLNSMTFD-----------------FRRRLFVPRLDFGFLGTNL---WKEPEGTV-------ADCLFSLVSRIRFATAA------WLLNLRPIQEIFSRLPPALSLIPRRWWQFLVKKRWFRDC----------LSMS------DPLTVSSGVERKLPFVLGPPLI----------ESS-PAIEKEIARLDRKVIR--------------------SCVGEWRGV----------MACPISKK-----------VRGRALPSRKN---------HSSNIRLARGR---------------------------------------PEAKRLWLE-------------------PVLSYLQRNCFDKFLYDKNET---------WICDQPGLQFTIPLIRSSIRPIHF-------APAF---------------------------GDC-VPELNAEGETIYRLNGTAI--------LP------YDRRWTEEEM--------------------------------------------------------------------------SGA---
>YP_010800303.1_Botrytis_cinerea_ourmia-like_virus_4
MCTKGP--------C------------RSMPTSN----------------DMEAGCLATR--------------------------SIRKALQ--------------------------RA-----------------------------------------VQLTLREFKLPGL------------------EIPSFD---------GTDCSQ--------LRAQWNGYVKDCNESYR--------------------YKSE---------------------------------------------------------------------------------------------------------------------------------------------------------------------------------------------ERRKVLAQLLKSGCRLFDGECRTCDPKLKG------------------------------------------------------------------------------------------------------------------------------------------------AEKEKWVEQMS----------------------VERPRNLC---------------------------------QGNREKWLHNLKESARELIA--------------------GWGRNLEECRGRDYIPDQQG--------CLEITSIEGGTMAVDEEC----------------------------------------------------------------------------FDSPVN----------------------------HVRLGTAKTKG-KIRVVTMQGAKVKRVLRPVHNALYSYLSS---FGWLVRGDVGEADFEAIIRDK-REG--------ESFISGDYEQATNFICTDSVQAIVSVIAED-PHLSDEERKVLIGSFDN--VTVV----SRT----G--------DLV----------------------CVVRNGSMMGNLVSFPLLCILNKCCYDISRRVEAYTGGFE------Y---VDRVGRFNGDDCAFCGTDS------FFQIWRDTTSRYGLVVQEQKTGISDRWIELNSESYDSE---------------KHRFTTKAFLSYLRVTRDT-----------------PGDLLSEVISGTRGFSGGT---KMWLINHVLRYDIAIRGLNA-STIPGKLFRLLIKRTWFRKV----------LSSP------LPPFPTTGIDRSIRQTVVSPPL----------PSFLPIIEELEKFARAKHIK--Q--------WVGVSAIDVDLKKSYDEMNPSSDLFRPLIMGPIGQQYISHS------IPGMVAPMPLRSSL---KGSLLRQRKIEFDR--LPKPPSH----------------------------IRYKREHSWAF-------------------TMSHLCHDALTGIFGHTWQMSPKSLRTSSLPYW-HPSLKIRYDFVGVSTPTFFPP------PPSLLS-----------------------------VKSLSEHAASIYGLPTRSRC------ILD------ASRVRKATVDSK---------LWLFVPPT------------------------------Y------------------------LGSAPI
>YP_010798218.1_Magnaporthe_oryzae_ourmia-like_virus_4
TNWPIK----------------LYWLPYGAPSVF-----VP---------LGPVSSSF----------------------------LLNKRLR-------------------------RRS-----------------------------------------QGGCLIAFDVNRQS------PPGTGPRITKPVGPNRD----------MDCKNVP------RNGRVARAAVALLSSDQEME----RVRP------------------------------------------------------------------------------------------------------------------------LPPRIRCGDLRPAIRQCFPD--------------------------------------------------------------QLPVVKELSIKTSQKLEIAPCKYCEP--------------------------------------------------------------------------------------------------------------------------------------------------------AMLHRLNE--------------WLK---ERYIPLD-----------------------------------PVDHA-HIALFKRALAVNVDM-------------------GWNKRKY-----PYIPTGHS--------TLNFPRGEGGSWNE---------------------------------------------------EGYSPY----------------------------------------------------------CRAATVHSNG-KPRIVTMYSGRNSEVLSPLHQSLYASLKR---KGWLLVGSPTDESVGWLGSG-------------GVYVSVDYKSATDNIRAEYVRAAIDVLKARA----DQLTEEESRCLDVV-GELRFADFTED--------------------------------------TPATRGQPMGSLMSFPLLCLINKTVVDLALVDLAESGKIT-WEQFR-----VHRCLINGDDLLYREFDSS---RDILAGILRHGTLVGLVVNEEKTMVSATDAEINSTVFVGGRKQKKTNVK-VVCWSSDVTDPIGFIADSVVKTS---SFRKLLG----------RWEIPIRKAPRKV-----------QGPL-PPSFFKAL--------FKEKRIRDALTWIPPP----------PPKSPNPFP--VVVKPADYCLTREEEVRY------------------ISERVARLKSSG-------------------------------------------YKPRKPARCS---------TG----DGKRCN------IQYALRKEKPAA----EERIL------------------------------AVLADGWK---------------------EKQFQKL--IGQ--SDPFVPLSWGYADWCQEC-YEHSHSMIQCLTARIRRQKSVG----VVPDY-------------------------------GRR--------------------------------STAV--GEPTPVAE-------GFGDYCSL-------------------------------------------------------TSSD--
>YP_010798179.1_Aspergillus_neoniger_ourmia-like_virus_1
TKTHVSDCQRQHTSCAVSGAGGVGKTPGLAPGGY---CIAPV-------ELG-ISTSFGR--EFLPVPRERHDARALPA--KVPSSREKKRIR--------------------------RIKQRKT--------------------------------CG--QPPVAKEWAARQSRECGGIEPGNTYTRYS--LLSHAH----------EDCTSAA------SLWKKAYNCVQHLAAEL-------DVEP---------VKDL------------------------------------------------------------------------------------------------------------PPSILCGQLRSAVEGCFPD--------------------------------------------------------------SADLRQRLSIKTVQKLERQACPSCEP--------------------------------------------------------------------------------------------------------------------------------------------------------RFRERLET--------------WRE---ARFQPIE------------------------------------VDEG-HLALFKRMFKANIPP-------------------GWNRR---QETFPYIPNGKA--------SEAFKRTEGGNWNYEE---------------------------------------------------FSDT----------------------------------------------------------CRYDLVFSSG-KPRIVTMYSSYNSEVLYPLHQCLQQRLSR---MGWLLVGPPTAEHVNALSGE-------------GDYLSFDYTSATDNIKQPYVSAAVEALIECA---DPKLDDDQIRCLRVL-SSLK---LDED----G---------------------------------PIATRGQPMGSMMSFPLLCLVNKTVVDLALADLLQGGQLS-FKEWT-----SHRLLVNGDDLLTREPRSKPGLNSLATRVFHHGGKVGLESNWEKTLSSPCEAEINSTLFRDGSLVKKTNVA-SLYMKPDVVDVLGYARESTTTAR---GFLQVVR----------NNANLLAFQQYKG-----------YRDL-PPTLQRLC--------RKDRKIRKALKSVPARQ--------YKPEATNFFP--VAPRPEGYDLTLEEEVQR------------------INERVREIRPAVLARFDRTEVQEEFWWT-----RCPLPLDEDDP----------LYSPPEPPAPR---------KGRSLADGRS-------WRSVKFEKKPRKA----EEPVL------------------------------EVLASAWY---------------------AKQKEQLASIGRGIYQTNVSTSVVSD-------LPTRAAALVDLARGLKRSKQIR----CDP--------------------------------------------------------------------STQVPTGLGSPFT-----------------------------------------------------------------------DGSDWI
>NP_660178.1_Saccharomyces_20S_RNA_narnavirus
MKEPVD--------CR-----------LSTPAGF----------------SGTVPPPGRTKAARPGTIPVR---------------RSRGSASA-------LPGKIY---------GWSRR----QRDR---------------------------------FAMLLSSFDAALAAYSGVV-VSRGTR-----SLPPSLRLFRAMTRKWLSVTARGNGV-EFAIASAKEFSAACRAGWIS------GTVPDHF--------------------------------------------------------------------------------------------------------------------------FMKWLPEPV--------------------------------------------------------------------RRKSGLWAQLSFIGRSLPEGGDRHEIEA----------------------------------------------------------------------------------------------------------------------------------------------------LANHKAALS--------------------SSFEVPAD-----------------------------------------VLTSLRNYSE------------------------DWARR---HLAADPDPSLLCEPCTGNSATFERTRREGGFAQSITDLVSSS-----------------------PTDNLPPLESMPFGPT--QGQALPVH----------------------VLEVSLSRYH--------------------NGSDPKGRVSVVRERGHKVRVVSAMETHELVLGHAARRRLFKGLRRERRLRDTLKGDFEATTKAFVGCA-------------GTVISSDMKSASDLIPLSVASAIVDGLEASGRLLPVEIAGLRACTGPQ---HLV----YPD----G--------SEIT-----------------------TRRGILMGLPTTWAILNLMHLWCWDSADRQYRLEGH----PFRAT---VRSDCRVCGDDLIGVGPDS------LLRSYDRNLGLVGMILSPGKHFRSNRRGVFLERLLEFQT--RKTVYEHAVIYRKVGHRRVPVDRSHIPVVTRV----------------TVLNTIPLKGLVRAS-----------VLGRDDPPVWWA-----AAVAESSLLSDYPRKKIFAA-----------ART----------LRPGLSRQFRRLGIP-----------------PFLPRELGGA--------------------------GLVGPSDRVD-----------APAFHRKAISS-----LVWGSDATAAYSFIR---MWQGFEGHPWKTAA---------------------------------------SQETDTWFADYKVTRPGKMYPDRYGFLDGESLRTKSTMLNSAVYETFLGPDPDAT-------HYPSLRIVASRLAKVRKDLVNR-----WPSVKPVGKD--------------LGTILEA----FEESKLCTLWVTPYDASGYF----DDSLLLMDESVYQRRFRQLVIAGLMR---EGRMGDLLFPN------------------------------WL----------------------PPSTVVS
>YP_010804968.1_Magnaporthe_oryzae_botourmiavirus_2
MTCSET---------------------GGAPA------------------CNSAGRVAG---LS----------------------PHMRNLV--------------------------SF-----------------------------------------SGLLSDTFGVSLQ-------VP---------ETLG---------------DS--------A-SELKKFCGGLLEPS--------GRHP---------WAHI-----------------------------------------------------------------------------------------------------------------LRALPAV----------------------------------------------------------------------DRLSIAGSLFSFRKTLPSSDPDCDD---------------------------------------------------------------------------------------------------------------------------------------------------------YVRRMS------------------------VPGV-----------------------------------KTTAG-YLRFVTSMIKREFKV-------------------GWDRG-WRDSVLGTTPTSSS--------ALGSSKKQGGARVRL-------------------------------RGSRQWFLKSCIG--------LERE------------------------LNLDTT----------------------------RTVGIARCDG-KARRVTQSPA-EAVVLSPLHKLLYNHLSS---RDWLLRGEATPDKFSDFVQ---KDG--------EVFVSGDYESASDNLSIEVAEAILSAVFSRARFIPQNIRRVAMDSLRC---VLV-----------G--------PSVT---------------------ALQARGQLMGNFLCFPLLCLQNYIAFRYLAG--------------------NYPVRINGDDIVFRAPNH------VRVRWALGVQSLGLTLSAGKTFVHRRFFSLNSTYFRAR--------------VSNGVKGVPIVRATLF-------YKGVESA------------DSIVGRFRFV-----------AQYF-NQSRGTL---------LRIRCLQSMQKEIRCT-----------QRS----------VRRGLGLDATPRELA-------------ASG--LYPREVFLS--------------------------NLPRESA--------------VPGKLSVEG------------ALPPGWV---------KVRPRLGDGST--LVDDPEF----------------------------RKELVRHCWD-----------------------SRVTRVSTDD--YWNVVRNGGNFYRGLSASDYRRKAKLLGLTVGATRRYLTGSLGT-VPPRRKGVWR---------------------------RATNV-----------------------------------------------------------------------------------------------------------------------
>YP_009667033_Magnaporthe_oryzae_ourmia-like_virus
MSYSES---------------------DGSAA------------------CNSAGRVAV---PS----------------------LQMRNLV--------------------------SF-----------------------------------------SGLLSETFRVDLR-------VP---------ETLG---------------DS--------T-RELKEFCGRLLEPS--------GSHP---------WAHI-----------------------------------------------------------------------------------------------------------------LRPLPAV----------------------------------------------------------------------DRLSIAGSLFSFSKTLPSSDPDCDA---------------------------------------------------------------------------------------------------------------------------------------------------------YVRHMS------------------------VPGV-----------------------------------KTPDG-YLRFVRKLIMREFPV-------------------GWDKG-WRSTYLGTTPTSSS--------ALGSSKGKGGARYQL-------------------------------RGSRQWFLKSCMG--------LERE------------------------LLLDPV----------------------------RKVGIARCDG-KSRRVTQSPA-ESVVLSPLHTLIYNHLSR---KDWLLRGEATPDKFADFCQ---KDG--------EVFVSGDYESASDNLSIEAAETVLSAIFAKARYIPQAIRRVAMDSLRC---VLV-----------S--------EGAV---------------------GIQARGQLMGNFLCFPLLCLQNYAAFRYLAG--------------------NYPVRINGDDIVFRAPEH------VRARWAAGVQALGLTLSVGKTFVHKRFFSLNSTYFRAR--------------TKNGVKGVPIVRATLF-------YKGVESA------------DSIVGRFSSV-----------GSFF-PVATSSM---------LRVRILQAMQKEIRCT-----------QRS----------VRRGLGLNATPAELA-------------RSG--LLVREKFYS--------------------------NLPRESA--------------VPSKLAVSG------------ALPPGWV---------KVRP-LWTGMT--LVEDPEF----------------------------KKELVQHCWN-----------------------SVVSRVETQD--YWNVVRSGGCPYRSTSGQAYRRKAKLLKLSVNATRRYLEGRLGA-VPPRKKGVWQ---------------------------RADR------------------------------------------------------------------------------------------------------------------------
>QED42896_Leucoagaricus_ourmiavirus_F
MERTKNK-------------------------------------------SEDVSLAPAK--AVPMLWA-----------------KIRSSLR--------------------------KV--------------------------------------G----------------CEG--SLPS--------WLPSKG---------------------W-LAENLKKVAEKERESTGS----------------GV-RRQN----------------------------------------------------------------------------------------------------------------------------------------------------------------------------------------------RELTGAASGFLFRKVIPGTVTKAQAED------------------------------------------------------------------------------------------------------------------------------------------------------AYLRSLG------------------------EKHRH-K-------------------------------CGSDCR-WKSDVRRKVEDLFPI-------------------GWDSR-YEEYVERAYVGKSA--------CLEVNAKKGGIRSWLAEQEFEEFWQGAWGE---------------GEEFEEYAELCRLGG-------------E------------------------------------------------------ERSVKVLLDDG-KTRTVTVSSG-KQLWLQPLHQLLYDHLAR---EKWLVRGEVTRKQLERM-----AKGH-------GVMVSGDYEAATDNFCPEHSRWLMELISTRCRYVPDGVLKLAESRFVG--GFLI-----------GK------------A-----------------GSAMRCKGQMMGDYLSFPFLCLVNYLTAWRALG-------------------ENRTLMINGDDIAFRAPND------RIRRWEELVEEGGLVLSKGKTLKSDWMFSLNSMFWVQS---------------GSRMKKLRVVRAKTF---------------------LKESERGMWARLDEV-----------TKGW-SGRSKEI---------MCRSFLEWRAHQKKNWTPVEGGIVELVRRTG------------------------------------AKGG--VWKRS---------------------------------------------------VPAKVRSKIVD--------------------------MYERCALEGER--GGGRVFEEG---------------------DPRSLYEMRPLEYWEERE----PGGRFDWPGLY--HGYQKGKMKEKKV---------------------IYFKPLEIVVKLKGFKR---------GRPIRVQKVKKR-----------------------------------------------------------RDMGWIKIENP------------EHGIPAVIN-----------------GEESNECGD--------------------R-----QGSVHA
>QED42953_Leucocoprinus_ourmiavirus_B
----------------------------MNTN------------------NPRTLSGSR---------------------------RLVRSWN--------------------------ES-----------------------------------------RDALRQIFGSTSL-------PS---------ELPS------------------------------KEDCSSALSHL--------PSSP---------HLTS----------------------------------------------------------------------------------------------------------------------------------------------------------------------------------------------QAVSEAATLFQFRKCFPA--PQMSKMAR---------------------------------------------------------------------------------------------------------------------------------------------------WNAYSEKMS------------------------RPSP-----------------------------------SFTEE-F-DTAARLAVNLLPR-------------------NWDQS-YPLHVQNSVPSLSS--------NLELSDDPSTLFGD--------------------------------DPDANFL-SICLG--------YSPT-----------------------LPIPPER-----------------------------RVAFPAEKG-KVRTVTIASA-LQLQLLPLHRTLYAALSR---RS-ILRGPATRAKMSRMRY---HEG--------ESFVSGDYQSATDNFNLSNTVRLIQLLRTTSTHIPSAIWDLATEFFSR---AVL---CYEDKKN-N--------VTYS---------------------TVQQSGQLMGNILSFPLLCLTNLTGVVLGLG--VLRTK----QLIR-----DRLLHINGDDIVFRSTPT------EYTTWRDNLHHCGLVLEQSKTLVHPTVFTLNSTFFKARA--------------THFPRQVFFFRAASFITPKLHPTLLPHA--------QITRANTLLSALSSM-----------VSPF-LYQGRIT---------NVIRMMQRNRDCYVTS-----------PTS----------LSTTVPPPLQSELIP-------------KWH--RFSRQLDHV-----------------------------------------------RPLN-------------IRGHQVSLGPP---------PQPLRYIPRSH--------------------------------------RPKPELIWMD-------------------EMINRQMQFCRRR---------------------APIPPGQLTMSFPKLPPSLCPMDPL--PPHRRTHHY--------------------------VPTPNTSRHGIGFRVSE------------------HLRVYSSEHPPPPH-------------PSFV-----------------------------------------------------PGPTLS
