# Supplementary material for: Two +ssRNA mycoviruses cohabiting the fungal cultivar of leafcutter ants
Source: Virol J. 2024 Sep 4;21:211. doi: 10.1186/s12985-024-02465-0 (PMC11373429; doi:10.1186/s12985-024-02465-0)
Supplement: Supplementary file 4 — Supplementary file S4: RdRp alignments used for phylogenetic reconstructions. [file 12985_2024_2465_MOESM4_ESM.zip › LgTlv1_rdrp_aligned.fasta]

>WJJ45716.1_Belladonna_mottle_virus
KRCLLTALSESSSYSV--DQLWNFLQEILPDSLLSNPEVDQFGLSSDILIALSYHLHFQVHILS--------------------------ASGWLYFGIA-----------------------------------------NASTCYYLKH-------------ESGPPAHYSCYRR-----------------------------IVGGAPR-------------------------------------VANTDRSTNYG------------------------RLMLRFKYNDCY-------------------LPFKRIHKFSPSLSHAKNLISNMKNGFDGILSSIDTPSSSS----GPSPRERIYALDSIC---D--------VARTR------------FIDLVHIAGFPGCGKTHPLQQLLKTR------AFSNFRISCPTTELRNEWKADMKP-------------NPEDYWKFSTWESSLLK-----KGPILVIDEIYKLPRGYLDL--SIIADP-----SIQFVVILGDPLQGEYHSSSPHS----SNSRLQSEVHRLSRFI-DCYCWWSYRIPKQIARLFNVQTF---------N----SEEGFISTISSHRPNGK----------------------------NLVNSIPTADTMHQLGH---HALTISSSQGMTFEG----PVSILLDRH-TVLLSCSNTFVALTRS-KKGVEFLGNL--SMASGTFGN----NYMFSAALAH---------------HEVNLSQCFPRLFDSLPK-IYEPIKSRRVRLTGGE-------------------TSQEDIARLESRAK--------------------------------------------------------PPHISV-DDDR----DVINH----------------GSSLLSPHEER-------------------------------------RLDVLHLPPTRLVLQTDLISAVPSE-----ASPSLCDS------IFSTPFTPSYPEETFENL----AAFFLPAH------DPSLKEMLY-RDESSS-QFPYLDS---------------PFHLS--------CQPSSLISAIHRPASDSTLLPLSINKRLKFRPSASPYSFTPN-DFILGEHLYQSLCTVYNRH----PSDSIPFDPVLFAECICINDYAQLSSKTKATIVANAERSD-PDWR-YTSVKIFAKSQHKVNDGSIF--------GNWKACQTLALMHDYVILTLGPVKKYQRFFDQKD-CPSHVYKHCGKTPADLSNWCKSHLSHQL---------------------YIENDYTSFDQSQHGEAVVLEVLKMRR-LNIPNELIDLHVHLKTN-VDTQFG------PLTCMRLTGEPGTYDDNTDYNLAVIYSQYSMG--------------------------------------------------------STPCLVSGDDSVIAGQPPANPSWNDI-KNLLHLKFKTHFSPY-----PLFCGY-YVAPIG----AVRNPYALFAKLMIAIDDG-TIPEKKLSYLSEFSIGHSVGHEFWSALPDSIHCYQSAVYNY----------------F-CRNCSRSEK--------------LLLTLD-------------SIDESHLEKLSY---------------------------KVKWVSKTLFSMLPQKARDHFISASKISSFPD--DPSVSSLESELLHGFQ
>NP_733819.1_Turnip_yellow_mosaic_virus
--------------------------------------------------------------------------------------------------------------------------------------------------------------------------------------------------------------------------------------------------------------------------------------------------------------------------------------------------------------------------------------------------------------------------------------------------------------------------------------------------------------------------------------------------------------------------------------------------------------------------------------------------------------------------------------------------------------------------------------------------------------------------------------------------------------------------------------------------------------------TPSASPTH--RSP-NFHL-----------------------------------------PPHIPL-SYDR----DFVTV----------------NPTLPDQGPET-------------------------------------RLDTHFLPPSRLPLHFDLPPAITPP-----PVSTSVD-------PPQAKASPVYPGEFFDSL----AAFFLPAH------DPSTREILH-KDQSSN-QFPWFDR---------------PFSLS--------CQPSSLISAKHAPNHDPTLLPASINKRLRFRPSDSPHQITAD-DVVLGLQLFHSLCRAYSRQ----PNSTVPFNPELFAECISLNEYAQLSSKTQSTIVANASRSD-PDWR-HTTVKIFAKAQHKVNDGSIF--------GSWKACQTLALMHDYVILVLGPVKKYQRIFDNAD-RPPNIYSHCGKTPNQLRDWCQEHLTHSTP--------------------KIANDYTAFDQSQHGESVVLEALKMKR-LNIPSHLIQLHVHLKTN-VSTQFG------PLTCMRLTGEPGTYDDNTDYNLAVIYSQYDVG--------------------------------------------------------SCPIMVSGDDSLIDHPLPTRHDWPSV-LKRLHLRFKLELTSH-----PLFCGY-YVGPAG----CIRNPLALFCKLMIAVDDD-ALDDRRLSYLTEFTTGHLLGESLWHLLPETHVQYQSACFDF----------------F-CRRCPRHEK--------------MLLDDS-------------TPALSLLERITS---------------------------SPRWLTKNAMYLLPAKLRLAITSLSQTQSFPE--SIEVSHAESELLHYVQ
>AJD79231.1_Grapevine_fleck_virus
--------------------------------------------------------------------------------------------------------------------------------------------------------------------------------------------------------------------------------------------------------------------------------------------------------------------------------------------------------------------------------------------------------------------------------------------------------------------------------------------------------------------------------------------------------------------------------------------------------------------------------------------------------------------------------------------------------------------------------------------------------------------------------------------------------------------------------------------------------------------------------------------------------------------------------------------------------------------------------------------------------------------------------------------------------------------------------------------------------------------------------------------------------------------------------------------------------------------------------------------------------------------------------------------------------------------LVIGPVKKYQRILDTGD-RPPHLYVHAGQTPHQLSEWCQTHLTASV---------------------HLANDYTAFDQSQHGEAVVLEAWKMRR-ASIPEPFISLHVHVKTN-IESQFG------PLTCMRITGEPGTYDDNTDYNLA---------------------------------------------------------------------------------------------------------------------------------------------------------------------------------------------------------------------------------------------------------------------------------------------------------------------------------------------------
>YP_003475889.1_Olive_latent_virus_3
MDCLLHAIHTATRIPK--PTLWAGLCSNLPDSFLDPQLIAKHGLSTDHFAVLARLFSLRCTFQS--------------------------RSGTQTMGVA-----------------------------------------DATHTFRIRHTPP----------TEDAPGHFEYMEE---------------------------------IPE-------------------------------------SLTGAFAQDLA------------------------HFALSFRFNGYL-------------------LPFKHVHTYTSNVSRAKNLISNMKNGFDGVMASADPLHPGQ-------TRERFLSMDNQL---D--------IAVPR------------ETRLIHISGFAGCGKTYPITQLLKKP------VFRQFRVAVPTTELRSEWKDLLTL-------------EPADRWRIGTWESSLLK-----SSRVLVIDEVYKMPRGYLDLRPTPLIRP-----IQFVIIPWRSPSQGEYNSTHPHS----SNLRITSEIIHLQPYI-DFYCFWSYRIPKNVAACLKVPTT---------S----NKTGFIRRLNSIPNANK----------------------------VLTCSQSSMKTLNQCGF---SSVTIASSQGSTLQE----AACIHLDRN-SRNLSNSHSLVAITRS-KSGIIFTGDF--HLLDGTTSS----NYLFSCLAQG---------------KSVDLEMLFPKTFPPCPR-LLQPIRSRRTILVGSSE----------DWAQFYRPTPLEDFSRFQATPVPETAI--PCP-NGYQGSPEMIEG---------------------------------PSHANL-PFEA----DLDSI----------------DPLEGETSPYSLGFGVHARTARTTNPEATGDIITQSEIVLGDGELNMPQVSTHFLPETRRPLHFDNPSALPSS-----TVPSPVD-------LSRTAFEPVYPGETFENI----AGHFMGPR------DPEVLEIIH-NDQMSN-QFPLLDQ---------------PFSLA--------AQPSSLMAAIHNSQNDPTLLPASIGKRLRFRPSNAPYPITAE-DQILGSLLFEALCRAYRRH----PEAVVPFNPIAFAECINLNEYAQLTSKTQAVIISNARRSD-PDWR-YSAVRIFSKTQHKVNDGSFF--------GSWKACQTLALMHDAVILLLGPVKKYQRLFDSED-RPSHIYIHAGHTPQDMSNWCQQNLTDSI---------------------HLTNDYTSFDQSQHGEAVVLEQMKMAR-LSIPQHLIDLHTHLKCN-VSTQFG------PLTCMRLTGEPGTYDDNSDYNLAVIHLQYAVG--------------------------------------------------------STPCMVSGDDSLLDSKPPIRDEWTGI-APLLALRFKTELDRY-----SLFCGY-FVGSSG----AVRCPRALFAKIMIAVDDG-SIPLKIASYLTEFSIGHSLGDEFWQLLPVEQVVFQSACFDF----------------F-CRNCPPAAK--------------LLLRLG-------------EAPQSILEATFG---------------------------KLKWASNAVYSMLSATARHLLIKSRLTRPPPE--SVEVSQLQGQLLASFQ
>WIW79792_Scrophularia_mottle_virus
KNCLLTSISSQVPYSP--QELWNFLCELLPDSLLSNQEISSFGLSTDHLTALCFRLRLECIIHA--------------------------PHILLPYGLK-----------------------------------------HSTSVVHISY-------------SEGPPKHFSPYIK-----------------------------LTASAP---------------------------------------GSNQSKSALV------------------------RSALRFQFNGAF-------------------LPFLQAHSHLISVPHAKNLISNMKNGFDGITSRL---SNSP----GVSPKSKLLELDSLI---D--------VAQPR------------NVDIIHIAGFAGCGKSHPVQHLLKTK------PFRHFRLSVPTNELRSEWKRDLDL-------------PESEVWRLCTWETSLFK-----SSSVIVIDEIYKLPRGYLDL--ILLSDP-----SIQLAILLGDPLQGEYHSTHPSS----SNARLPSETIRLAPYI-DCYCWWTYRCPKKIADLFGVKTF---------S----DKEGFIRSALSHPQGLP----------------------------NLVNSIATANTMQNLGH---HALTISSSQGMTYSS----PVTILLDRH-SSLLSPQNGLVALTRS-KSGVVFIGNM--YQASGHFGT----SYIFTQALSN---------------QPVDLMSAFP-IYHKLPL-IHEPIKSRRHRLVAGDR----------------LPTPSINVKALLPKSL--------------------------------------------------------PPHIST-SYDR----DVLVS----------------NPICSLRAPES-------------------------------------RLATLHLPPTRLPLHFDLESCAISD-----SSASAIP-------KLTTPFSHCFHGESFEEL----AAFFLPAH------DPSLKEIVF-LDQSSS-QFPFLDV---------------PFSLS--------CQPSSLLAASHKPSSDPTLLISSIKKRLRFRSSSAPYSFTPN-DILLGGILFESWCRAFGRS----TSQILPFNPALFAECICLNEYAQLSSKTQATIVANASRSD-PDWR-YTAVKIFAKSQHKVNDGSIF--------GSWKACQTLALMHDFVILTLGPVKKYQRIIDHFD-RPSHIYTHCGKTPSQLNDWSQSFLQGSN---------------------FICNDYTSFDQSQHGEAVIFEALKMQR-VSIPQHLIDLHIFLKTN-VSTQFG------PLTCMRLTGEPGTYDDNTDYNLSVIFSQYSIS--------------------------------------------------------SHPIMVSGDDSVICGSPLERSNWPQI-KSLLHLRFKTEFTSL-----PLFCGY-YVGEAG----CCRNPFALFAKLMISYDKG-NLQETLPSYLYEFSIGHKLGD-------------------------------------------------------------LAL---------------------------------------------------------------------------------------------------------
>YP_002775440.1_Grapevine_Syrah_virus_1
------------------------------------------------------------------------------------------------------------------------------------------------------------------------------------------------------------------AP--------------------------------------------------------------------------------------------------------FPFR---------------------------------------------------------------------------------------------------------------------------------------------------------------------------------------DE--------------------------------------------------------------------------------------------------------------------------------------------------------------------------------------------------------------------------------------------------------------------------------------------------------------------------------------------------------------------------------------------------------------------------------------------------------------ARVFNPERRDDVFVEAAVVCGDGSSNAPQVSTHFLPETRRPLHFDLPSAKPEF-----AAHEAPAP------LTDTFIEPVYPGETFENI----AAHFLPAH------DPEVKEILF-KDQRSN-QFPFIDQ---------------PFHVG--------AQPASLCAAVHHSKKDPTLLAASIEKRLRFRASDAPYQITAK-DEILGSMLFEAHCRAMRRD----PNVRVPFDEALFAECIALNEFAQLTSKTQAVIMANHERSD-PDWR-YTAVRIFAKNQHKVNSGSLF--------GPWKACQTLALMHDAVILLFGPVKKYQLIHDERD-RPEHIFIYAGRTPQEMSEWCQKFLTPRSASSPVPVMVSGDDSLIGCHPHFVANDYTAFDQSQHGEAAVLERLKMER-VNIPEWLIALHIMIKTH-ITTQFG------PLTCMRLTGEPGTYFDNSDYNLAVIFLEYSMS-G-------------------------------------------------------QWLS-------------ENPLWPAI-KPLLALRFKKEKTRY-----GNFCGY-YVGAAG----AVRMPRALFAKIFIAVEDA-SIADKMASYATEFAIGHSLGDALWSLLPVEEVVYQSAVFDF----------------L-CRNAPRELK--------------LLFKLG-------------PVERSVVEAVQE---------------------------FATWASYAFYRFLNSAQRKVLLTRSPQLHFPG-DAPEVSQLQGELLQSFS
>QQG34653.1_Triticum_polonicum_mycotymovirus_1
NSCLLTAFSERTGVTP--AELWRTLCRFAPRRIIQDPRILDAGLSTECLIILAYAYELRVHIMGEV-------------------P----ANHPDYVGVRRPTQSNL-----------------------------------PLDEIVIYI----------ELGTAETMGHWSSRT---------------------------YTPFFGARMP-------------------------------AFGAKYSPPHRPLTGFE------------------------KYLSDSINWCGE-------------------VCLSPWKSYATNASRAKAYARDLKNNCTGTIKR----NEGK----DSIPPDFTARMDSMV---D--------NHVSR------------NVLISVAYGAPGSSKSSGIIQALSAN---WTRKTNLWKISTPRKRLRDSITAQMKL-------------G-SLSWKCGTFENSMFK-----TGTTLIIDEISQMPPGYVDY--CLIKDS-----SIRSVVLIGDVTQGEFHEPNAES----SLNAEGSEALYFKMSD-ALYRLYSNSIPHAVSDAIGLPTR---------S----KNKGFIKMAQRPDASYP----------------------------LVCASEGEQKMYSANGY---DAYTFGTVQGQRFES---APVQISVSNATAQMVSRGHFISAMCRS-NVGVIFIH----SGTQQAIRS-ISTDPFLSGLFCGK--------------NRFNYADLFRDELAGFKL-HTPPGL--------HNP-----------------NLGTPSRPAYTHSPVNTFTT--------FRGA-------------------------------------------------------------------------------------------------------------------------------IELPYFRAPDSLTALLTYGDE-----DLPEHVQHPTE-I---ERGPPTSGFEES--------EEYLVQQY--GDIPSREEREAYY-RGEQSR-QFD--DT---------------PWYVRQG---LDSTNIEQLFP--RQKNDDLVTSHAAIEKRLRFAPEHVNRKRYEA-RTFMGPILFDGYCRATGID----PSTIPAFDELLYAQCIHENEFVKLTKKTQQTLSNNADRSD-PDWR-YTFVRIFVKSQLKVKLETLG--------SPFKPGQTLASFQDAVILVTGPMTRYLTIVADKL-YRPGFYYHPGHSALQMSAWCQKNWKHAEL--------------------NSTNDYSAFDQSQTGEALAMEILKMRT-FHIPEHVILYYEELKLA-LTCQFG------ALAVMRFTGEGPTLLFNSDFNTALVGCQYEMP-T------------------------------------------------------DTPLMVAGDDLAINGVFPERRGWLRI-KRYLTIEAKPERVKT-----ATFCSW-LITPHG----AIKEPRVVLAKLLIARDRQ-EENKVIPSLLSEVAIGYHLGDHVYEHLDELSLASHFYLIRY----------------F-VKHSPIRFR--------------LLLTTRSLV--------------EVLDRIMN---------------------------SLDSATKERIVALNNALSEVWMLEAKPVRIAA---SVISRMGVLRLRDSR
>CAH2618894.1_Leafy-liverwort_associated_tymo-like_virus
NDCLLRAFSDATGLTP--MQLWSELLRCMPPEELHGSEVSDSGLSSVCLLALCFRYQVQVQLLGDV-------------------P----DHFPSIVGVAHPVDTWS-----------------------------------HSPYLRIHY----------------TPGHWSHTL---------------------------PSTMRGAAPS-------------------------------AQRAFFSPSHRRPDAFE------------------------TALQDARDWLGR-------------------PIVSAWRAYTTNPERAKAYARDLKAGTTGTLRR----NEGK----GNVPADFTAAMDAMV---D--------NHRPR------------KVLFSSAVGAPGSAKSSGLRTVLSDP---RWIRNNSWKLAVPRVKLRMDWNRKLQL-------------G-KMSWKVGTFESNIFK-----TGRTLIVDEIGQLPPGYVDY--HLIKDP-----SIAAVVVVGDPTQGGFHESDPDS----TLNSQGSEALYFRVPG-DDYRYYSHSIPRAVSQAVGLPTL---------S----STRGHVRTIVRPSALNP----------------------------IVCASEGEVSLYTSQGY---EAYTFGTVQGQRFET---QPVQIVVSNATATMVTRNLFVSAMCRS-NVGVDFII----TGTQASVRS-LSDDPFLRAVFCGG--------------QRLSYAALFPDELRDYNF-LVHPDA--------WDP-----------------CTSPGGVAGFQARPRSNFVH--------FRGA-------------------------------------------------------------------------------------------------------------------------------LDLPLERASLPLQALLTSPPE-----NLPEHPQAPTS-F---ERGPDTHGFEEC--------EAFLVESY--GELPTREDREEYT-LLEQSR-QFD--DA---------------PSFFHA-----GMTNLEAAFP--RHRAGDEVTFRRTVEKRLRFATPELNLKRYNE-RAFLGPILFDGWCRTTGVD----PALIPPFDEKLYSECIFENEFVKLTKKSQATLLNNADRSD-PDWR-HTFVRIFMKSQLKVKMETLL--------SPFKAGQTLASFQDHVILVTGPMTRYLSTVAERL-YRPTYYYHPGHSPLQLTTWCQNHWPDAPE--------------------HTTNDYTAFDQSQTGEALALELHKLRA-FSIPDHVAQYYFDLKLH-LTCQFG------DLAVMRFTGEGPTLLFNSDFNAALIGCQYDLP-P------------------------------------------------------DHPTCVAGDDCALAGTPRERPTWPAL-RRNFTIVAKVEVRRD-----APFCGW-LLTPHG----AVRDPRVVLAKLIIARERG-DEKRVLPNLLQEVAVGYHMGDHLYSALDPLSLATHFYLVRY----------------C-LTRAPLRFR--------------LLFATGSLV--------------AAVRKLTD---------------------------PLLSSLPSLLASLPANSPALWMLDSSSTRFVS---RLASRMGGFSLRLNS
>WNM95042.1_Diaporthe_helianthi_tymovirus_1
QKCLLTSISRATGLAE--NVVWDAIWPHLPDSETVAPEVIEGGLTSLALLTFCYRYGARFRILGDV-------------------P----EGHPTVLGLRRPHGRFI-----------------------------------EPREYRIYV----------------SPGHWSSEP---------------------------AVPFRGAANP-------------------------------PTLAQPLPAHRRPTAFE------------------------EALERSRDFTGH-------------------KVLAPWRTYEASPARAKAYIRDLKAGTTGTIRA----NEGK---HGSIPPDWTARMDALV---D--------RATPR------------KVLLSAVLGAPGSSKSSGLVPTLRER---RWLDNNSWKLAVPRVKLRQAWSASLEL-------------GSRHSWKVGTFETNLFK-----TASTLILDEISQFPPGYVDL--AILTGA-----RIQSVLVVGDVTQGNFHEPNADA----TLNASGSEALYFRSFC-DEYRLFSNSIPRAVASAIGIPTR---------N----KHRGFITVSQRAIDRFP----------------------------IVCASDSEQKMYSSMGY---DAYTFGTVQGQRFDT---LPVQIVVSNATAGLVSRGHFVSALCRS-NIGVYLIL----TGTQQTVRS-LSADPFLSSLFCGT--------------TRMAYQDLFVEELRGLRMRAASPLY--------WDP----------------LAVPEQSVPAFAPQAGQRTTL--------FRGAAGN-------------------GLCYFRTLDSDWLTH---AHNCLGAYPRL--LDFVAYCDANPSHIKANPNVLFRTGFIFAGGVKREAVHVDLEERYAVDSMGWLDGLRALARISPG-IIV-GA-TLDLPVDRASDALKALMNPCPE-----ELPRHIEHDRD-F---QRGPPTASFDES--------EAYLIASY--GDLPSREQREEYE-ELLRSE-QFR--DD---------------TSFVNA----PGASGLEQFFP--RHRSDDLLTFKRTVDKRLRFAPTEVNSQRYAA-RLFTGPILFDAWCRTTGVE----PDNIPPFNEKLYAECIFENDFTKLTQKTQATLLNNAERAD-PDWR-FTFVRIFMKSQLKVKLETLL--------SPFKAGQTIASFHDSVILVTGPMTRYISVVDEQL-YAPEYYYHPGHAPLELSTWCSKHWKKVPL--------------------NSTNDYTSFDQSQTGEALALETHVLRA-HHIPDTVLEYYIDLKLH-LSCQFG------ELAVMRFTGEGPTLRFNSDFNAALVGVQYVVE-P------------------------------------------------------GVARCVAGDDLAINGVWKVRPGWERF-KQHLTIVAKPEIVET-----AAFCSW-LLTPNG----ALKEPRTVFAKLMIARDRG-EEARVLPNLLNEVAVGYHLGDHVYEHLDELTLATHFWLVRY----------------L-VTHAPLRFR--------------MLLATRSLE--------------ATLEKIWA---------------------------SLDAATQFDVRALSASLGELWMLQSRPARLAA---SLLQRVGGFSLRSHK
>YP_009553357.1_Fusarium_graminearum_mycotymovirus_1
NDCLLRAIENTTGVDR--QEVWRVCCRVLPRAELEGPEVDEGGLTTLCALAFAYEYRCQFHILGDL-------------------Q----GHHPEFIGVSHPDFSRL-----------------------------------NRAVYNVYF----------------TPGHWSSGP---------------------------EAPLRGSAPP-------------------------------PHTANVQPAHRRPTRFE------------------------QALVDLRDHRGS-------------------PLFQNWYSYTTSPARAKPYVRDLKAGTTGTMRS----NEGK----DRVPKGFTASLDSMV---D--------NHRPR------------QVLCAAILGAPGCAKSTSVRALLRQA---WTQRGNTWKVSVPRVKLRKDWVDRLAL-------------G-KLSFKVGTFETSMHT-----SAKCLIVDEVSQFPPGYIDA--CLIKDS-----TITSVLIIGDVTQGGFHESDCDS----TLNSSGCEALYFRNFC-SLYRNYSFSIPRAVSNAIGLPTA---------S----STRGSIQLVTRADPRWP----------------------------IVCASNSEVAMYSSQGF---DAYSFGTVQGQRFEQ---VPIQIVISNATALLVSRGHFVSALCRS-NVGVRFLF----AGTHQAVMA-LQSEPFYASLFSAR--------------PRMSYTDLFREELRGLTL-SQTPGF--------WDP----------------LNASDNPPPIFTARQYPNFTL--------FRGASSRSSRIDHRPALPEVLSADAPGCCWLQLLDEEELPDLKPPHTCM-TAQEV--LDFVAR-----EGVLLNEVDLFVPSFSHNHPYSNAPGGAMLHLRVNTRGIQAQELLRRLVRSGNGHIPM-GADATELPIDRASLPLQALLSAPPD-----FLPTSTEHDDN-M---ERGPPTGNFVED--------EEFLLLSF--GELPDRSPRESYT-QFDQSQ-QFR--DD---------------PWYQSN----PSASNLEQVFP--RHRGDDLVTFARTVEKRLRFAPRHTNLSRFHD-RLFVGPILYNGWLRATGIT----HESIPPFDADLYAQCILENEFTKLTNKTQATLLNNADRAD-PDWR-HTFVRIFMKSQLKVKLETIL--------SPFKAGQTLASFQDSVILVTGPMTRYLVHQSERL-FRPQYYHHPGHSPLALSTWCQKHWKSRPL--------------------NSTNDYTAFDQSQTGEALSFELMMLRA-FGIPDGVISYYTELKLE-LTCQFG------ELAVMRFTGEGPTLWFNGCFNTALVGVQYDFP-S------------------------------------------------------DTAIAVAGDDLAMNGVFPERPGWQFL-RRYLTIEAKPETVKT-----ASFCSW-LLTPHG----AIKEPRVVFAKLMIARDRG-EEAKSLPNLLNEVAVGYHLGDHVYEHLDDLSLATHFWLIRY----------------F-VRKAPHRFA--------------LLLTTRSIE--------------EVLAHIWH---------------------------LVEQRTRTALRELDARFGQLWMLHSRPARLAA---SVLSRVRGSQLSGLR
>CAH2618947.1_Broom_forkmoss_associated_tymo-like_virus
ARCLLTALSAALGMSS--SEIWRVMCLHLPREELDSPEVAAGGLTMIALLAVLYHYHIQARLLGGD-------------------E----YGLPDVIGWAVPDQQFL-----------------------------------PLTIINIRY----------------SPGHWSY------------------------------ASPRGAATQ-------------------------------SNRAKRLPAHRTLSPFE------------------------TDISLARDWANQ-------------------KLISEWYSYEPSAPRAKPYVRDLKAGTTGTLLR----NEGSS--QFNVPPNFCRSLDSMV---D--------NYAPR------------KVLITTVYGAPGSSKSSGILPVLNDL---SHRRANTWKLALPRVALRTDWQSKLNL-------------G-KLSWKAGTFETNIFK-----SGRTLIIDEISQFPPGYVDA--CLIKDA-----SIESVVLIGDVTQGHFHEPNVDA----TLNLSVSEAFYFSTFV-DQYRYYSNSIPRSVASAIGLPTR---------S----SYLGYVRVSVRAVTTHP----------------------------IIVASESEQKLYTSQGY---RAFTFGTVQGQRFQD---EPVQIVVTQNTAALVARGNFCCAMTRS-NVGVIFIM----AGTVKTSRL-LSSDPFFAGLFCGQ--------------NRYAYKDLFLSELSGFSL-MTPPNL--------FDP----------------VALNEASPNALPFVPVRPFQM--------YRGSFTE----------------------------------------------------------------------------------------------------------------------------VELPLERAPPGLSALLSAPPD-----ALPEHPEYSSD-V---LRGPSTSGFFEP--------EEYLLSLL--GTAPERAAREEYN-ELEQSQ-QFD--DA---------------PWFLRK----RHTHNIEQLFP--RHRASDRVTFSRTLEKRLRFASQATNKQRWHS-RSRLGPILFDGWCRTTGVE----PDTCPAFDPDLYARCILENEFTKLTKKTQATLMNNADRSD-PDWR-HTYVRIFLKSQLKVKSELLC--------TPFKAGQTLASFQDSVILITGPLTRYLTAQCERR-YSQKFYYHPGHSPLQLSQWCQEHWEHKEL--------------------NTTNDYTAYDQSQTGEALALELAICSA-FNIPDHVIDYYVELKLG-LTCQFG------ELAVMRFTGEGPTLLFNSFFNAAIIGCQYALP-P------------------------------------------------------STAVCVAGDDCAINGSYQERPGWPSL-SRHLTLVAKPEVRKA-----APFCSW-LLTSDG----AIKSPLVVFCKLLIAQDRG-EEHLVLPSLLAEVAVGYLCGDHVYKHLTEAELGFHFFLVRH----------------F-VTHASLRFR--------------LMLTTRTVE--------------DVLRHLCN---------------------------APSTDLRQFSVLADAA-GAIWMMRSGPARLAA---ALMRQYGVLELRSPR
>QED94454.1_Prunus_yellow_spot-associated_virus
--CLIDSLQQATGMQR--HAIIAPLKK-LPYESVVNVDSQRGGLTDWHAAAIAFALGLEITFIHDW--------------------------GRMKIGVVDGVDITI-----------------------------------------------------YHTNNGVGMGHFSITKP-------------------------GYSKIDDVESC-------------------------------PAPGGFYGASTGTKCFS------------------------DALKGWRGDDGSS------------------VPFLGFRSYVFKPSRAKPLARDMANGRSGIVFG----PNEK----YNMGQETQVRWKALV---D--------GHEARAINHRQ------RVHVAAIYGYPGCGKSWPVAQVLRKLV-----GKLDFRVSLPTVRLREEWQKMLGL-------------PEKERWRVNTYESTMRK-----HTEVLVIDEISMMPAGYVDF--LVAISP-----RLRCILILGDVTQTDRFETHPEA----TCASLAPEAGYWKKFS-PFYLGYTRRLSRKVAGLLGVKTY---------S----LVEGFVARRMTRGPE-P----------------------------VITALTGDAKALAELGT---GATTFPSSQGSTFDE----PVQILMDRAALERCSLGAVHTAVTRS-RVGVILIG----PLTGGRLKA-ALANPFWSAILEN---------------EPVDWRRIFSEQLEGFKI-LDSPYR----------P-------------------------------------------DVIRGGIE--ALV-----------------------------------------------------------------------------------------------------------------------EHNFPLDFLPPSRRVGHTLIRE-----ELPVKIG-------ISDYVCDEPLPRVTWGQF---DAKQLFDQMYKLRPVDAADRLRRH-EGELAI-QFA--DD---------------KPEGRN----EDGIYPEMIAA--RHRTKDVTLLPLSVPKRLRFGSPAANKREVLS-KFFVGQELFQSYCRLMKLD----PLRRVPFDEVLYHSCVERNEWHSLTNKTRAAILANEKKSD-PDWV-WTFIRIFMKQQRKVNDATLN--------GPWKAGQTISSMNDQWLLFLGPTIRYMTLLEKKF-CPKNLYLHGGRSNVELDDFCRENLKAGL---------------------KYANDYTSFDQSQTGEVLASELLYMWH-ASIPQHIIDLYEENKIQ-MKCFLG------GLKTMRFSGEPATYAFNCRCNMAVMNLQFPLDNS------------------------------------------------------QLPIFVSGDDGGIGGVLAERKSWSSF-SQHLSLVAKPEVKNR-----LLFVGY-ICTEYG----ALRDPVPMLARFWLASDVG-RLHLIVQSYATELSTGYLMAENVFSVLTDFELDCFFV---------------------------------------------------------------------------------------------------------------------------------------------------------
>QQG34678.1_Liriodendron_tulipifera_tymovirus_1
--CLIEALSKATGMHR--KMIINPLKQ-LPRQSIVNEDSLRGGLTDWHATAIAYGLGLHIIMKHDW--------------------------GRFDLGVIDGLEVEI-----------------------------------------------------FHSAN-VGGGHFSATK---------------------------LAKIENIEELE-----------------------------QPKPGGFYGASSGTILFS------------------------NELKQWRSEDGSG------------------VPFLGFRSYVFKTARAKPLARDMANGRSGIVFG----PNEK----YNMGQDTQVRWKALI---D--------GQEARQINNRQ------RVHVAAIYGYPGCGKSWPIAQILKKMQ-----GKLDFRVSLPTVRLREEWHKMLQL-------------PEKERWRVNTYESTMRK-----HTEILVIDEISMMPAGYVDF--LIAISP-----RLRCILILGDVTQTDRFETHPDA----TCALLQPEAEYWSKFS-PYYLGYTRRLSKNIADLFGVVTS---------S----KEEGFSALRMTRGPE-P----------------------------IITALAGDSKTLAELGV---NSTTFPSSQGSTFEH----SIQILMDRAALERCSLGAVHTAVTRT-RKGIFLVG----SLTGLRMKA-ALANPFWNALITG---------------NKISWKEIFEDKLRNFDI-LESPYM----------P-------------------------------------------DLLRGGMDDGLLV-----------------------------------------------------------------------------------------------------------------------EHNFPLEFLPPSRRAGHTMMVE-----EMPIDYC-------FEDPEPRETLPRVTWGQM---DAKQLFDSIYKLRPVDSTSRMKRY-NGEPSQ-QFS--DG---------------KPEGKN----EDGVYPEQIAA--RHTSKDETLLPLSVPKRLRFRKPAANKRELMS-KFFVGQELFQSYCRLMKLN----PLKPLPFDEQLYHACIQKNEWHSLTNKTQKAILANEYKSD-PDWA-WTFIRIFMKQQRKVNVSTIN--------GDWKAGQTISNMNDQWLLFLGPTIRYMTLLEKRY-CPDKIYLHGGRSNIDLDDFCRKNLKEGL---------------------KYANDYTAFDQSQTGEVLASELLYMWH-ASIPQFVIDLYESNKVS-MNCFLG------PLQTMRFSGEPATYAFNCRCNLAVLNLQFCLDLV------------------------------------------------------EVPVMVSGDDGGLGAVLPERSSWKRM-SEHLSLRAKPEVANR-----LLFVGY-ICTHFG----AIRDPVPMLARFYLASDAG-KLHLIVQSYATELSTGYLMAENVFSVLDNFELDCFFCLVRA----------------FHLKHASSKLKFRK----------SALLGFV-------------NTAERALGRLSA---------------------GSKVSPELKRDITAFYWRLPETEREAVFQQTQLLVKSNL------------LQFGR
>QYF50217.1_Hubei_sediment_tymo-like_virus
NTCALLAVAEALQLTP--AQVWEKVRQVAGSECTVD-LLPAPGFDERFFAIVAVLYGLEITLKGRI-------------------P----PGTPRKLGLRAGRPFSF------------------------------------------------------HLTTLEGVPHWEYRGT-------------------------SKKPLE------------------------------------IALNTRAPTRLVAD-FV------------------------SELEEHVDEYGN-------------------KLMGNWAVATTNVARAKVLASEVKNGIEGICKR----EEGK-----MFVADYTKKLDSMV---D--------FAKPR------------QYQIRAITGFAGCGKSAPLISFLRKSL-KKYGGKGVWKMAAARKFLRDFWADDIKA--------------GRNAYQLCTWETALAR-----NAGVLIIDEAGLLPSGYLDL--IMIGNE-----AITHVILLGAPDQCRFNSVHPDSRINGNLSNEMTNALRLTQ---APYSLHTHRSPQVFYCCFNIPGT---------S----PVRGTVKVQTALTANIP----------------------------ALYASDIEAKTAVAQGN---VAYTIPSAQGRTFKT-----LQFRITQSWIETMDDATIISALERV-SENFIFVP-----AQGVNLQR----IDWIAALLNYDTTFDDQLAGRIPLTHALDYESRMKDYLVGTRV----------------------------------ERMPEAKRLEIYRKRKA----------ERASGQYTPTW-------------------------------------------------------------------------------------------------------------------------------ERAPAQTKTLLQSIPN-----CPPPAVPLQEP-E-LPEHHLRTHLPAPT--------SEFIVEQLLAGRNMLREAREIVN-GKGMTV-CFL--DE-------------------------EKIGPEGAWFP--KQEARDEALLEATIKKRLVRGTVEGNMKELHD-SEHAGYILYLSYCKLHKWD----PDERVAFDLDLYLDCVSENETVKLTKKTIAALNANVGRSD-PDWD-IVKVKHFLKTQLKGKMEAFA--------QPAKAGQTLATCHDFIVIVLGAFNRYMRKVKAAR-RPDNLFIHCGTSSSDLNDYAKRHWRDGV---------------------ATTNDYTAFDSSQRGDSVHLTANLARR-FMVPEDLVQLLIFWKTHTISDIIG------VKQTGRDTGEPGTYDDNCDFNMAIMASQYSVK-QL----------------------------------------------------HTTTVLIGGDDSAADAKLKVSRRWKVL-SKLFYIISKTEYTAA-----PQFCGW-CITSQG----VFKDPMILLLKTLYHAAKG-DLANVVESYAYESSWAYRMSDLLYSYCSFEQLMAQHWIVEY----------------Y-HFVLPEHVR-------------EYLFSAHFSN----------AAAAEILDALIIAMYSAPR--------------------ATKRQVKLFNSRYAYAQRV------------------FERNNGG------
>WEY29809.1_Botrytis_cinerea_mycotymovirus_1
NTCALNAFASAVGVSQ--DVVWSSVKDYLGPTASVN-LLPSPGFDERFFAVACIRFRCCAKLLN-V-------------------P----QGVPGRVGIKDTNCLGF------------------------------------------------------NFTVVGGIPHWESVAR-------------------------PPRPLA---------------------------------------NLAKPSPSQPDSFM------------------------RLLASFNASSRT-------------------PLHLNFKRARINKSRASGLISDIKKGYTGTIKA----NEGK-----IFVNAFSARLDSLV---D-------NYDSSR------------SVQVATVLGAPGCGKSAPLQDFLNLN--PAFCKDFEVGVIVPRVKMREDWVGKINA--------------YDSKMMVSTWETAMVR-----SRPVIVIDEISLFPPGYVDL--LCVLYP-----GIKRVIILGDHCQCRFHSTHPDS----GLSNTLNEAVYWAQKCGSQYLLQFHRAPQLLANFFNVPTS---------N----PAKGSVVFRTLLNHKDP----------------------------VLVASDVECAGLLQAGF---KAFTFQQAQSRSFPR-----VQIRYTNVVQSLMETTTLVSGILRC-SDTLILVADS--MRHGSDPNS----HHIVGKLLKFSSVFTNDPSSFGPADMA--YTHLFRSELSGLTL----------------------------------VGFSQEEAVVLRAKRLVL---------PRASGQYTDNW-------------------------------------------------------------------------------------------------------------------------------ERAPTMTKSLLQSIRL-----NPVSDPKPASV-F-VPHPRASTHFPEAN--------DEYVLCRLEEGANLLREARELMT-DRGPTA-CFY--RE-------------------------EVIGRPGSWFP--VQTPKDDALMLATIKKRLVKGSTDRNWKYYHD-EAWIGELLYTKYCELHGWN----PDATIPFDEELFLECISENETVKLTKKTEQMLANNEYRSD-PDRP-VNLVSHFLKSQLKGKMEAFL--------MPAKPGQTIATCHDLVLILLGAMNRYIRRVEHRD-RPKNIFLHCGTSNEDLRDWTIEHWKDIR---------------------STTNDYTAFDSSQKGESVAFAERHQAR-FSIPKHLSEFYVSWKVGAYSDIIG------EKDLGRDTGEPGTYDDNCRYNLAVIACQYIVP-R------------------------------------------------------GLPILIGGDDSALNARLRKSPFWLFF-EKHLRIVSKTEETDR-----PQFCSW-YVTSAG----VFKDPKLMMLKLMYHAALG-DLDKVTESYAHEVSEGYRLGDTLVDYCDFDDLLCLGYLLRF----------------F-HRHLDGSVT-------------KLLFSDLVFT----------EGLSGLLSYAVSLLESDTV--------------------RGKRAQKELEALVARLRR---------------------RLSG-------
>UYL95418.1_Nanning_tick_virus_2
NACALTAAATALRRSR--TELQAVALQALGSCATSK-SIEDNGLPITAFAVWAYHLRTRFEFIGDL-------------------P----AEVPRSVGMKRTMK-------------------------------------GNGPHYVRYDA---------------LRSHWESAS---------------------------APPLPGSPAW-------------------------------DGRSVWNSSCQTGQRLQ------------------------DHVPQAGQPRSEQ-------------N----CAVWRWLPAKVFPERARAYAGELKQGLVGTLKK----QEGH-----GMPKDFTSSMDAQV---DAAINAVKRTGKRR------------SFGLSMKLGGPGSGKSYGVRSALLAM--AAERLDKDWLVVCPKTSLRAKWKQDLGT--------------EHDAWRVSTFETALHR-----SARVLIVDEFTQLPPGWLDL--YLVTHP-----LTDHVLLLGDCTQGSSHEISGLS----NLNALPDEFRFRACYA-EFYLNYTMRLAPGVAQLVGIQTS---------R----NDQGGVHLIDRPRRGTP----------------------------VLVASSAADQGYRGLGY---DSYTFSQAQGQDYKG----DWQLVCDNAAVTTSSAELLLCAASRG-KGNLWLIRSSPSARNANSPRS-AAASQLLGFM------------------APRPWEVTFAHRLDNLRL--------------------------------IFLDGTSRAPL--------------------VRGG-------------------------------------------------------------------------------------------------------------------------------TELPIDRASHELQALLDVPPE-----NFPEIAFKAQG-Y-HPDPGPATHLWETD--------VNYIMESF--AVEQAKEFREYRHPDYGVSD-QFS--DD--------------DLSKLGFT------RSALSLFP--RQRSSDLATAAAAVSKRLRFSSRASNVNDLRR-KSWLGPLMFDSLCQVLDL-----PDEPEPLDELLYSQCIYENAFNKLTNKTRSTLENNRDRAD-ADWR-ATFVRIFIKGQLKVKPESLL--------SPFKAGQTLASFQDSVILVTGPMTRYLLCKIKQC-APANIMLNSGLSPYDMSGWAQQFWNDRAI--------------------STSNDFSEYDQSQTGDALSLEICLLRH-YSLPPSVIDYYVESKLD-LSCQFG------HLAIERFTGEGPTWLFNTLFNVAISGLRYGSM-K------------------------------------------------------GVPQAYSGDDSSINAALRDTAAWPAL-SKHFEIRFKVERQRQ-----AVFCGW-ILTSSG----VCKEPRILLCKYLIAVERG-NLHLVEESLAYEAAVGYHLGDALHDNLDDVQLSAQGWLVRR----------------L-VISLRPRFA--------------LLFSTA-------------SIA-DFARKLPA---------------------------EAAKLVRSASASFSGSL---WPLRSAIARAAV---------------SHP
>QYF50236.1_Xinjiang_alphaflexivirus_2
EGNVILPILNSKKLDK--------------------------------------------------V-----------------HP-------------------------------------------------------------------------------------------------------------------------------------------------------------K-----------VEPELL------------------------ALLDKLHRTPTM---------------------------VPIDQNRARAYGSDVKNLRIGALLK----KQSK---------DWLDGFALKT---E--------NF-EM------------EVPMAIIHGAGGSGKSHAIQQWMNNL----QRKDRKVTVVLPTTELRNDWTAKV---------------PRLEQAIFKTFEKALVQP----CGPIVIFDDYSKLPQGYIEA--FLATKK-----NVDLAILTGDSRQSYHHEANSDA----YTAHLEPSIEVYSDYC-RYYLNITHRNKPDLANKLGVYSC---------S----TGNTSFTMSSQAVSGMP----------------------------ILSPSLMKKTALGDMGQ---RSMTYAGCQGLTAKK-----IQILLDNN-TPLCSDNVIYTALSRA-TDHIHFINTG--PNSTDFWEK------------------------------------------------------------------------------------------------------------------------------------------------------------------------------------------------------------------------------------------------------LDSTPYLKTFLDTVRE-----EKMNDIITADA-SPAPVPAPTTHFPKAN--------PTEVIENY-IAELPEKHEREIYNNSLGHSN-AVQ--TD----------------------------DSVVQLFA--HQQAKDETLYWATIDARLTITSPEENYKEFHC-KKDIGDILFMNYKIAMNL-----PQDPIPFNGDLWNLCRQEIENTYL-KKSAAALINAATRQS-PDFD-SQAIQLFLKSQWVKKTEKIG-------AIQIKPGQTIASFMQQTVMVFGTMARYMRKFRNKH-QPRKIFINCETTSEDFNSFVLDEWNFNRP--------------------SFSNDFTAFDQSQDGSILQFEIIKAKF-HNIPEDVIESYIQIKTN-AKIFLG------TLAIMRLSGEGPTFDANTEANIAYTHTKFSIP-S------------------------------------------------------DVAQIYAGDDMAIDYICQVKPSFSLV-ENQLKLTSKPVYNQQKQGDFAEFCGW-TISPKG----IIKKPEKMNMSIELNKRIG-KFHEVKRSYALDHAFAYSLGDELHELYSESEADHHQLATRA----------------L-ILAGQASAL-------------------------------------DVLNYGLRELH--------------------------------------------------------------------------
>QTU69345_Potato_virus_X_alphaflexivirus
NGTMIMPITEMV-------------------------------------------------------------------------------------------------------------------------------------------------------------------------------------------------------------------------------F-------GLDKEEFPEG--TPEALA------------------------RELKAMNRSPTT---------------------------IPLDLLRARDYGSDVKNKRIGAITK----TQAA---------SWGEYLTGKI---E--------SLPER------------KVAACVIHGAGGSGKSHAIQKALREIG-----KGSDITVVLPTNELRLDWSKKV---------------PNTEPYMFKTYEKALIGG----TGSIVIFDDYSKLPPGYIEA--LVSFST-----KIKLIILTGDSRQSVYHETSDDA----SIRHLGPATEVFAKYC-RYYLNATHRNKKDLANMLGVYSE---------R----TGTTEISMSSEFLEGVP----------------------------TLVPSDEKRRLYMGTGRN--DTFTYAGCQGLTKPK-----VQIVLDHN-TQVCSANVMYTALSRA-TDRIHFINTS--ANSSAFWEK------------------------------------------------------------------------------------------------------------------------------------------------------------------------------------------------------------------------------------------------------LDSTPYLKTFLSVVRE-----HALKEYEPAEA-EPIKEPEPQTHMCVEN--------EESVLEEY-KEELLEKFDREIHSDAHGHSN-CVQ--TE----------------------------DTTIQLFS--HQQAKDETLLWATIDARLKTSNQESNFREFLN-KRDIGDVLFLNYQRAMGL-----PKEPIPFSQEVWEACAHEVQSKYL-SKSKCNLINGTVRQS-PDFD-ENKIMVFLKSQWVTKVEKLG-------LPKIKPGQTIAAFYQQTVMLFGTMARYMRWFRQAF-QPKEVFINCETTPEDMSAWALSNWNFTRP--------------------SLANDYTAFDQSQDGAMLQFEVLKAKH-HCIPEEIIQAYIDIKTN-AQIFLG------TLSIMRLTGEGPTFDANTECNIAFTHTKFDIP-A------------------------------------------------------GTAQVYAGDDSALDCVPEVKQSFHRL-EDKLLLKSKPVITQQKKGSWPEFCGW-LITPKG----VMKDPIKLHVSLKLAEAKG-ELRKCQDSYEIDLSYAYDHKDSLHDLFDEKQCQAHTLTCRT----------------L-IKSGRGTVSL----PR--------------------------------------------------------------------------------------------------------------LRNFL
>YP_009357226_Cassava_virus_X_alphaflexivirus
DGGVVIPILDINSK--------------------------------------------------------------------------------------------------------------------------------------------------------------------------------------------------------------------------------------LPIARAPDNNHVPWPLI------------------------RKLKMINRMPTM---------------------------VPILSSRAAPYASDIKNNRVGAYYR----KIPQ---------LWRDKLSLDC---E--------GA-DF------------EFPMSVIHGAGGSGKSQHLQEWLTTL----PRDYKGVVVVLPTVELRTDWVRKV---------------PTLDNRVFKTFEKALERS----YGTVVIFDDYGKLPAGYIEA--FLYAHR-----CFELAILTGDPSQAVHHEPNLQA----SSYTTTPGIDYFAAYS-RFYINATHRNRKDLANALNVYSE---------K----EGTTAIHYSSNVVEGQA----------------------------VLCPTTIKQKALQELGH---KALTYSSCQGLTAPK-----IQILLDSS-TPQCSSRVMYTALSRA-TDSICFINTS--RTTNDFWDK------------------------------------------------------------------------------------------------------------------------------------------------------------------------------------------------------------------------------------------------------LNATPYLKTFIESIKD-----QAAPEERAPEP-E-ITEVMPATHFPPTN--------TSVILEDL-IEELPEKHAREIYASSSGYSN-AVQ--TE----------------------------DRVVQLFP--HQQAKDETLLWATIAARLSISTPQQNLKELAL-KKDIGDILFFNYKEAMGL-----PSEPIPFNQDLWRAARTEVEKTYL-QKPVAMLINALTRQS-PDFP-RDKISLFLKSQWVKKTEKLG-------CIKIKPGQTIASFMQEVVLLFGTMARYMRRMRQAY-QPPNILINCEVTPADLNEFISERWCFTRP--------------------SHENDFTAFDQSQDGAMLQFEPMKAKF-HNIPEDVIEGYKQIKTN-ASIFLG------TLGIMRLTGEGPTFDANTECSIAYHHTRFQVT-P------------------------------------------------------GSAQLYAGDDMAQDSIPMEKPSFSLL-RGRLALDAKPIIRNQKPGDFASFCGW-RITPLG----VIKDPLKQLAGLELAERTG-KIKETALSYAHDTHYAYRHSDRLHEIFTEREGELHQAVVRK----------------L-HLHHVGDALAK--GPT-------------------------------------------------------------------------------------------------------------------
>YP_009091814_Yam_virus_X_alphaflexivirus
DNLLILPIENIRKVNK--------------------------------------------------------------------------------------------------------------------------------------------------------------------------------------------------------------------------------------TASFPLN--FPSRLA------------------------KLLTDCKFCLTK---------------------------INLNSARASAYASDLKNSRTGALLR----NQPF---------EWKTALAARC---E--------NTIRS------------DFTGMVIHGAGGCGKSRLFQNFLKSS----TKTDRLFTVVCPTVALLMDWRNKV---------------PHLPLETFKTFEKAMLQP----SNPFVIFDDYTRLPEGFIEA--FLIQHP-----NVEIAFLTGDPRQAEFHETNPEA----YINQLSKACDVFSPYC-SYYINATHRNCRTLANALGVYSE---------V----DTELKISHSSHVSDGIP----------------------------VICPSHLKSEAIQELGR---KSMTYAGCQGLTAPK-----VQILLDTN-TPLCSTKVMYTALSRA-VDEIRFVNSG--SNSTDFWNK------------------------------------------------------------------------------------------------------------------------------------------------------------------------------------------------------------------------------------------------------LSCTPYLKTFINAVRE-----PNKTNSEAPES-V-IREPLCKTHFPVEN--------TTTILEKE-VSQLVDKHEREIYNDQLGHSN-AIQ--TE----------------------------DTIVQLFQ--HQQAKDETLYRATIDKRIKLSSEEANLRELVL-KKDIGDILFMNYKKAMNL-----PEDPIPFEQDLWTACEAEVQSTYL-SKPVHMLMNGQLRQS-PDFD-PHAIQLFLKSQWVKKVDCIG-------ILKVKAGQTIASFMQETVMLFGTMARYMRRMRDRY-QPRNILINCEKNPVQITDWIMDGWRFDRP--------------------AYANDFTAFDQSQDGAMLQFEVIKAKF-HSIPEEIIDAYIAIKLN-SKIFLG------TLAIMRLTGEGPTFDANTECNIAFHFTKFQVA-E------------------------------------------------------DTRLMFAGDDMAQDAPAVMKSSFVEL-QDKLALTSKPIVYSQAPGDFAQFCGN-LITPLG----LLKEPRKLNASLQLAKNLG-NENNVAAAYANDLFYSYAQGDRLFDVLSEEEMTHHAAATRF----------------L-VKGFRHTFKA----PDS-------------------------DDEDDGTKDLVSRLELEGHNTF-------------------------------------------------------------------
>YP_325662_Sclerotinia_sclerotiorum_debilitation-associated_RNA_virus_alphaflexivirus
---------------------------------------------------------------------------------------------------------------------------------------------------------------------------------------------------------------------------------------------------------------------------------------------------------------------------------------DAERVAVAATDLEHGQGVLITS----DEAG----------------------EL-----FKKAMPM------------SVYTCVILGAGGAGKTTFVEKFVKDN-------PKSFTVVTPLSVLKKEWQRK-------------------GAKNVFTYETALKRSLKKPANEYVILDDFTRFPAGWIEL--YMSLNT-----KSKYIV-IGDSRQADSHSMSGA-----FANALVPAIDLFAPLS-PFYLNWTWRMTRPVANALGHVSW---------KLP-ESGKPILSVSSEVPKDCV----------------------------VLAPSTTLKVGVETVND---KAFTYTSAQGATFDK-----VAILIDDNITRVCGDKAVYTALSRS-KGEIVFVST---VTGPDTFEK------------------------------------------------------------------------------------------------------------------------------------------------------------------------------------------------------------------------------------------------------VKCTPFLRTFVELVREY--ELNQPKVREPEED-F-VDDVTPVTSQPKVS--------EEFLIEEL-NKNSVEKFDREIFRADLGHTD-AVK--EI----------------------------GRVTEQIP--RQQRSDEALNLVTLDKRVHHATVEENLDELAR-KKALGNILWTNFKEQYYS-----GLESVMVDQDLLVSCRAEITKTYL-SKTEALLKGGQLRQS-PDFD-KFKIADFLKTQWVRKTEKYG--------LPIKAGQTVTSFMQETVMATGTLSRYMRRMFDKLCTNPNVYLHREKTEQDFSTWVKNGWNFSGH--------------------ATINDCEAFDASQDGAFVEFERLHAEF-LGVPRELIDFYVDTKIK-SYIWRG------TISVMRLSGEGPTYDFNTWANMAFMATKYSIP-S------------------------------------------------------VAMTAYSGDDFACDQVLSVKPAFKEL-ECRFKLKEKRFLKSQGRGSYADFCGM-IITPNG----VIKNPRKLYLSLKSHDEIG-TIDKAIVNYYNDLRTLISLGDNIFSALDATETEFFAGCLNVVHDYILRGSNYEGHQNLTLFKKPRTIKWRVERDETRDCLIHMIIQDR-------------KFIRNLLEGVEQTCDNKPNSNLIFRGMTNGYQKRAKFNQLLNRQDEYLDKVLHKSAGQN-ALRRLTATLDDTQDSTVAEQSAV------
>CAH2618939.1_Wallaces_spikemoss_associated_tymo-like_virus_2
NTCLYDAASRAIGYDR--RMLWALVLALSSEAEALT-LNHNNPRNIMELHRALYALGFSIRVVSS--------------------E----LASPLMVGAVSSNT----------------------------------------KTREISH----------------ADNHYSF--------------------------------IMGGARS-------------------------------LANARLSDARGLITLFE------------------------NLISQK---------------------APA-------VVWHTQPQRAKVYADELSEHRVGTIHKWRVPRNGK-----VDFPTFGKSMKKLV---S--------VAETR------------SIRIYSFHGMPASAKSSFARDTFLA---GDFVEGAVACIICPRTPLRDDWKKICNL-------------PEDRRHLLKTFERALVEP----LTPIIIVDEISLYPPGWLEL--ILAKNN-----NIVAVVLLGDPTQGIYHEPGDSPL---NSVKLTPEVYHYAPLC-SQYLAYSFAIPRTIANRLSIVSY---------S----QHEGFFGHSRKLSRNLP----------------------------ILVASDSERRLFQSSYP---DAHTYTSCQGMRFET----PIQFVISSSTLRACSNNNVWTGLTRT-TRGIIFYLNF--PASGRNLVS-LQNHPILGPFFAG---------------PIGNWRTVFARELSHYTTILESP-----------------------------LSGGKQSSAARNARRVRNALA------------------------------------------------------------RRP--VD-----------------------------------------------------------------------------TTGADKLASLLTLAPNLGVRLHDIHHDPPNQT-T-TPTLEPLVIEPPPLTTAV--VDNLLITEKY-LSEVPLRETREVPG-----GM-QFP--DS--------------------------DPHRMSQIFP--HHSAKDETLYHLTMSSRLKFSSQRANREELLD-HEWLGLALFNRLIDKKVV-----PVDPVHWDQELYQQCIAESIDKKL-ARPLSELVNNDDRSD-PDWR-KNFVRLSPKGAWVQKMEKIN--------TPAKPSQAIACFSDEYLLNFGPLVLYLSKKLEEH-RPSWLYIHQRRNPAALNDWVKKNWKSRP---------------------SFENDFTKFDSSQRGCFVVLECMLMAH-FGFPEPYIREYADLKTD-TQCAHG------VLQIMRFTGEAGTFDFNTLAAVAYFFLKFNVP-H------------------------------------------------------GTPQCHAGDDLALNGIPQVRPEFAQY-EHSLPLSDKPLYPKV-----TNFCSW-LITPHG----IFKNPELLHLKMEAAVERG-KTRDIVQSYLTEHCFLYDNFEELRIFLTETQESCHHKNTRF----------------L-LHNKRFWSQ--------------GQISDN-------------PL--SVLGDAWAELDDLSLANID-------HQ--PSTCQASKRIMSSFSKLLGKILRLNLSLYSTKKSLTL-TSSVIESMSTTS-----
>QOX06051.1_Lentinula_edodes_betaflexi-like_virus_1
QPCLLDSLVKPTGRSP--LAQWANLFMFSNKLTRPALLEPGSMLNVGHLEVLCLFYRIHVRLEC---------------------PKKALRGYPAHYGVDEGPEWVVRW---------------------------------------------------------NGSDHFSFHEAD----------------------QV------------------------------------------RARNIAFPERRFAPASA------------------------RSLELKRKLPVQ------------------------FVPYTANWRRAESYVRCLRDGSTGTLLH----SNGE---------EYVKGLENSA---EM-----ALTSPRK------------EVDLAVVLGDAGSGKSHGVLQVLKEW---RYHVGNVFTFVAPTTVLRDEVSKKLDLA-----AKKGPHKKGTPSYFCETFEVALKQ-----VCEVLVVDELSKYPPGWLDL--FIGLNP-----NVHTVVALGDVQQTVWHEPKECVLN--NKEVYKPELDYLSSYA-TRFVRGTHRMSIPLANFFNTPTT---------S----HSRAGLRFRPAALPEVF---------------------------AITASRKGADDAAALLGL---ESCTINSAQGLTRPE-----IQVIIDRSVLTFPSSRALYTALSRS-AGAVYIVFDF--VPDALTVSK-IATNPILSYLWSLRNCADDEPI----MNSPLKLDDLFQSELRDISC----PFE-----------------------------------YSVPVSRYTNFSDIVHSPHTVPSGGAV---------------------------------------------------------------------------------------------------------------------------------VEHIYEEFSQPLTMWTNL--EGVQVPEPALEEP-E-LLEPYVRAHAPIAL--------ASGLKEWM-DGQVPERYEQELVGRDGRVSL-QKD--DGIQLRADWVERAKAAGVPLYKAMDDPAFHVDKSYLAPYHQMTPDDTTAFWAGVKKRITFDNPWSNLKRLQRARAGMGNHLWASLQGLIPR-----LKDDHPLLPSLVEECILENERNRVEVKGVKNLQSFRDRSE-PEWN-IFRVNLAAKKELKAKDETRF--------AGAKPLQTLITAHDYILHRLGWVARYITKKILSM-LPAHIMLYLTKSPADLDAFCKRFWKARQ---------------------SSWNDFTAFDQGQDASFLAMEVNLMEK-LSIPASEIAFYIHLKTN-TFSNLG------SFSIMRFTGEVFTFIFNSLANMAISNLRFVLDRS------------------------------------------------------GKPICFGGDDSCFNYVPHERPQWSLL-SPKLTLQFKFEQGDR-----PSFVSW-FLTPFG----IYKSPLLLWTRLQARVAVG-KLREVLYSYLYEFSFGYRMGDRIFDYLSPVESDAHSLTSRF----------------F-HRQKHLPKG--------------LLYAGLDHVMASPRWADLYSTPAASLAQLIESTPYYRLNHL---------------------LSNILSALVPASVNT-------------------------------
>WAB21377_Banmivirus_BanMMV
NICVVKCISKIIKRPC--FYVMKRIYH-SCRHIYHE-LQEGHGLDLTFLGELFNCLGLHVKVHF------------------------------------DGEIFEFG---------------------------------SVGPIAEILI----------------ENNHMSLLD--------------------------RPVFVDGTHSSK------------------------------AERDILVPEDKL-----------------------------KGLTLLNKRY-----------------------------IIPSEARVSRLYQSFLDGYTGVIAS-EIFKNRK------------------------------MSFDYS------------ERMVSFHIGTFGSGKSRSFINFCKAN------QGYSILVISPRKELACDLTEKMSL-------------SGKTSIKVCTFETALSFIPW--DGNLIIVDELQLCPPGYLDL--LLSISN-----KNTRFIATGDPCQASYDNESDRS----IFDEVPTDFEYHLMGEEYSYNATSHR---FTNTNLN-------------S----RLPANLRFKEPINEPWL-------------METDINEVKKSDADVILVSSFGELGYYKKMFKNK-RVMTFGQSTGLTFNY-----AVIVVSRT-SFATDEKRWLVALTRS-RKTILFYFEE--TLSPEIVLE-IDPDHLLSLFLT----------------ERANVETLFEKNFLNSKA-----------------------------------------------RIVSSFKV----------GADEVDRE------------------------------------------ER----------------------------------------------------------------------------------LQGDPWLKSMIDLAQR-----TFTSEEEMIEA-D-IKENFGKVHIPIEE--------KEVYRSKI-VDLFTPKERREMRI-RNMQSQ-QFS--DK--------EEARN-KNLITNQ------AQKFESIYP--RHRNSDTVTFLMAVKKRLSFSQPRKEMQKYLM-DKRKGEEMADAFERFIPI--------KSNFSRAKFLEAKGEFETKKL-EKSKATIENHAQRSS-REWK-IDEALIFMKSQLCTKFEKRF--------VEAKAGQTLACFSHIVLCRFAPYIRYMEKVINEN-LPKNFYIHNGKNFEDLNSYVKNHDFSGR---------------------CIESDYEAFDASQDSQILAFEVAIMKR-MNMPQEFISDYIWLKCN-LRSKLG------NMAIMRFTGEAATFLFNTMANIVFTIMAYDLK-G------------------------------------------------------DECILFAGDDMCMNTVRRAQGKYTHI-LKNLKLKAKVGITNE-----PTFCGW-RLTTYG----IYKRPQLILERFLIAIENG-NLENCIDNYAIECSYAYKLGDRLVSIFSEEEICAHYILVRY----------------I-IKKKYLL--------------------------------------KCSISELFKNCD-------------------EQICGKVEKVDRS------------------------------------------
>UCJ00673_Peach_mosaic_virus_Betaflexiviridae
------------------------------------------------------------------------------------------------------------------------------------------------------------------------------------------------------------------------------------------------------------------------------------------------------------------------------------------------------------------------------------------------------------------------------------------------------------------------------------------------------------------------------------------------------------------------------------------------------------------------------------------------------------------------------------------------------------------------------------------------------------------------------------------------------------------------------------------------------------------------------------------------------------------------------------------------------------------------------------------------------------------------------------------------------------------------------------------------------------------------------------------------------------------------------------------------------GQYLLQVFLKHVDL--------KPSRNQALLNQCRQEFEETKL-SKSAATIGAHAQRSD-PDWP-LDKIFLFMKSQLCTKFEKRF--------EDAKAGQTLACFQHKILVEFSPWCRYVEKVLSSC-LPENFYIHQRKNFSELESFAKRYSDGSV---------------------CVESDYTAFDVSQDHTILAFEVELLKY-IGWDEAILNSYIKMKCT-LGCRLG------GFAIMRFTGEFSTFLFNTLANMAFTFCRYEVK-K------------------------------------------------------GTPICFAGDDMCALRNLREITTHEHI-LSKLSLKAKVNRTNV-----PMFCGW-RLCQDG----LIKEPCLIYERLNVAIENG-RLLDVIDSYYLEFSFAYKLGERLFQYL-------------------------------------------------------------------------------------------------------------------------------------------------------------------
>AYD75927_Apricot_pseudo-chlorotic_leaf_spot_virus_Betaflexiviridae
FDCMITSLASLIRKDQ--DEMCAFVPNVL-----NR-CISNRGCSIDDLKEMCMAYEFKVEVEGD-----------------------------------CGSIEVGT---------------------------------HGMPIGRLNL----------------RGNHFSVVSS-------------------------RRSNLDSLANSK------------------------------SNKDTSLTNSHVWLNFR-----------------------KRFLAVEPDYT--------------------------KTEVKCDLLRAVKLLKSLNEGMTGIVSH-NAAHEGWRMIKGVNSPAEMRKLTQILKGTD------DDDAEWRERSNLIKELNFINKIVYGVFGFAGSGKSNAIQNLIESE----FKGSRGILVVCPRRFLASDWSEK-----------------GVDIKDIKTFESALKMDIK--GKNVFIFDEVSLLPKGYVDL--MILKMHMEGILKTSTIICLGDPLQASYFSAKDDN----ILSKE-SEIKRLFKDG-VNYKWFSYRINKFIASKLGVCGMNEFIGIDNQSVTYRDMPSAFHFMDA---------------------------AKNHPEVILVASMIEKELYSNYQN----VMTFGESQGLTFGC-----GIIVLSEE-AKLCSDAHIMVAITRF-RKGFCFVLGS--KGGKEDYLR-TLKGGLLQRIV-----------------SNLGASKEFITNMSSVPLKLSEKV----------------------------------------A--------------KKGAGLDEMDRE------------------------------------------ER----------------------------------------------------------------------------------LQGDAWLKSMIFLGKR-----YHLVEPLGQVV-E-LEDSAIKCHIPVCS--------IQTLGPEL--ERIQAREHREFKG-RNGWSN-QFR--EE--------AGPCWKSPYKVNQ------AMSHEAVYP--RHRMDDDLTFLAAIKKRLRFASVADNYNKFRA-AKARGQYLLKVFLEKIQV--------KSGRNQSLLDLCRQEFEETKL-SKSAATIGAHSQRSD-PDWP-LDKIFLFMKSQLCTKFEKRF--------TEAKAGQTLACFQHEILVRFSPWCRYTEKVLSSC-LPDNFYVHQRKNFSELEKFAKKFSNGSI---------------------CVESDYTAFDVSQDHTILAFEVEFLRH-VGWDEKIIESYIKMKCT-LGCRLG------GFAIMRFTGEFSTFLFNTLANMAFTFCRYQVP-V------------------------------------------------------GTPICFAGDDMCALRDIKEIPNHEHI-LEKLSLKAKVNRTKV-----PMFCGW-RLCSDG----LIKEPCLIYERLQVAIENN-RLMEVIDSYFLEFSFAYKLGERLYSYLEIEQLNYHQVLTRF----------------F-IKNKHLLRGE----------------------------------SKSNISELIWLSDEDGDA-------GEGTQVKDRRRGYSNRWSEKLQNLF-------------------------------------
>UVK68942_Grapevine_rupestris_stem_pitting-associated_virus
NGCMITAIASALGRRE--VDVLNYLCRPSTNHIFEE-LCQGGGLNMMYLTEAFEAFDICAKCDI------------------------------------NGEIEVIN---------------------------------PNGKISALFD---------------ITNEHIRHVE----------------------------KIGNGPQSIK------------------------------VDELRKVKRSAL-----------------------------DLLSMNGSK----------------------------ITYFPNFERAEKLQGCLLGGLTGVISD-EKFSDAKPW------------LSGIS------------TADIK------------PRELTVVLGTFGAGKSYLYKSFMKRS------EGKFVTFVSPRRALANSIKNDLEMDDGCKVAKAG--KSKKEGWDVVTFEVFLRKVSGLKAGHCVIFDEVQLFPPGYIDL--CLLVIR-----NDAFISLAGDPCQSTYDSQKDRA----ILGAEQSDILRILEGKTYRYNIESRR---FVNPMFEF-----------------RLPCHFK-KGSMTAAFA------DYAIFHNMHDFLLARSKGPLDAVLVSSFEEKKIVQSYFGMKQLTLTFGESTGLNFKN-----GGILISHD-SFHTDDRRWLTALSRF-SHNLDLVNIT--GLRVESFLSHFAGKPLYHFL------------------TAKSGENVIRDLLPGEPN------------------------------------------------FFKGFNV--------SIGKNEGVRE------------------------------------------EK----------------------------------------------------------------------------------LCGDPWLKVMLFLGQD-----EDCEVEEMEME-C-SNEEWFKTHIPLSN--------LESTRARW-VGKMALKEYREVRC-GYEVTQ-QFF--DE--------HRGGA-GEQLSNA------CERFESIYP--RHKGNDSITFLMAVRKRLKFSKPQVEAAKLRR-AKPYGKFLLDSFLSKVPL--------NASHNSNMFNEAVREFEAKKA-SKSAATIENHSGRSC-RDWL-LDVALIFMKSQHCTKFDNRL--------RVAKAGQTLACFQHAVLVRFAPYMRYIEKKLMQA-LKPNFYIHSGKGLDELNEWVRTRGFTGI---------------------CTESDYEAFDASQDHFILAFELQIMKF-LGLPEDLILDYEFIKIH-LGSKLG------SFSIMRFTGEASTFLFNTMANMLFTFLRYELT-G------------------------------------------------------SESIAFAGDDMCANRRLRLKTEHEGF-LNMICLKAKVQFVSN-----PTFCGW-CLFKEG----IFKKPQLIWERICIAREMG-NLENCIDNYAIEVSYAYRLGELSIEMMTEEEVEAHYNCVRF----------------L-VRNKHKM--------------------------------------RCSISGLFEAVD--------------------------------------------------------------------------
>NP_783203_Oyster_mushroom_spherical_virus
NSCYVRVAHEILGVSDQANEIIRRTIASLPVDEIALLRPGGAGATQRFFHALGLLADLRFDIVFHS-------------------PVP--NDTLAQVGRLDGTVHTL------------------------------------------------------HWSVQGTQGHWSRAV--------------------------PNTPATTGSTG-------------------------------STTGNGPFVSGNALPYQ------------------------RFLGSVRQMGWQ------------------------SFQFTPSLTFAKRLYNELEVEITGKITK------------IDKWASCHKNIEMAA-----------RNGCVR------------PREVIYLAGTAGCGKSSGVADLVQRH----GNLGYWLSVVSPLNDLNEEWTEKITG------------LSSEQRKIFKTHEKAMFA-----QPQVVVFDEAQKLPGHYLDL--YLAYHP-----DVELVILLGDPFQSGAPVTDQRS----LLFPEMSPGRTLARHA-TFYLTDSWRVNPTVGQAWGIPVL---------H----STRSNVYWIRGINPDMP----------------------------VIVSTVTAQNARRQYGE---QAFTFSSCGGLDFPG----YYQIVLTRELLSAVPDDAIYTAFTRS-RHDIAVLN----ALSPQEFRTACNNSRLLNALFNGVP-------------LNGTYRDVIGDRIPGVPL-------------------------------------------------LGGFSL--------VHGTRLTTVA------------------------------------------------DVLGND---G-----SKYDNL---------------------------------------------------E---PIMKAS-----MLAPPPERV------------ES-D-VSPVPLKHAPPNDEWVPTYFGRAPHLKNDL-NNTGFVRENVEFLSPDGQMGR-MFG-SDR---------------KPE-DA----SRVDGLNDFFP--LHQSSDPALWGPTVPKRLRFGTEQGNRKELAD-SSFLGPMLCDAFRKSHNL-----PFD-IPWDQELFDRCVEDCAQKRL-SKSAEALNNLTRDQD-PILRDNKKVLNFLKGQLINKLDAITKGSGAESFPTIKPAQMITTYTEEVNAAFGPYIRYLACKLREH-SPDHVMHYGGMDLNDLGQWAREHVPSKRTK-------------------SFTNDYTAYDKSCRGETLAFEICIMRL-FNIPEWIIELHVELTLC-VTSALG------KLGIMRTSGQWCTYLFNTWYNDAYFTLKYVFP-L------------------------------------------------------NTPRGFSGDDMFILCVPTISPGWLSI-SRYFSLVGKPVITFL-----PEFCGW-LLTSHG----IIRHPYLLYAKYLFHKENG-TLANVLISYYMEFQHSLTLGDALWESLPYDLLPYQGQLQLL----------------F-NQARSRVPS--------------FLIREN-------------KLGDAPAAKLSARYDLFR---------------------LPADFMRMDWRLLPSSIRRSLLLARGL-----------------------
>ORF7_L_gongylophorus_LgTlv1
NDCLLVALANVLGLPL--EDVRSFFFSVTPDERLAE-LSAGSLTDSFDLHRFCCLLGISVVINSDL--------------------------GSVSTGLVS-----------------------------------------VDKIYTISH--------------DSKRAHFT------------------------------GVPISGGTTFK------------------------------------PHSKTDSLCYR------------------------DIMLGLGKESF--------------------------LPVRYDLAKAKSYIRDLKNLSTGTLHT----VKFKG--NNYDAKVWDALLDAAL---S------NPTLRYR------------EVMTRVSMGAPGSSKSRPVVNCLKRNV-----SHNLWNFVTTRVNLRKEVADKMDL-------------PPRFGFMVKTFEVALFS-----PARIKNYDESQMFPPGYFEL--DLLLNK-----KLSRVSHTFDPCQAHFHEPHPES----TLSAVEPAWKSFSSAC-REYLNYSYTAPKHICDLFGYTWL--------------GARGRLLFSYSHSQALP----------------------------TLCAGEDGVKRFSSVF-----TTTFNSSTGMRFEAPKYAAYQVIVDGA-AALCSYQSLVTALTRGYNTDIIFVI----MVPRASFENWFLSHPIWNAVFSYRT-------------RTCRLPLLFPEVFKNLTLINEPPS---------------------------------------------------------LSGGADLNSK------------------------------------------------------------------------------------------------------------------------------VDVPAEYRVWLRSDSDQ----LVATDVDLLDS-E-FFDARALTSLPKTE--------LTFLLESH--TFKLPTEERELSH-NQQLSV-QFD--DSM-------------KAKFLNSSE--RYLPYLQLLYP--RQRRDDGPTVSAGLEKRLSRSSVRTNTLSLYE-KASDGHLLFVSFLSLFGLT----EYSRVPINIRLLESFISINELRQL-EKPLAQLRANVSRADVTSWP-PALLGIFTKAQRKIKTGQLN--------GPAKAAQTLATASFPVVSLLGVIGRYVLYCLKRM-CPSNMFMAAMESPESLDAFAKEFIKPVA---------------------SEEEDISEFDSQQSAPVLFFEELLLTHTFQLPREMVDFYIACKTH-AYGFLG------VLSILRLTGEWGTWLFNTNFTLADIALTRDVN-FIPEPGLSYPRVAYSTALSRYELLNPNDIPMDYSFIPSSGLIFSDDEPFRVPGKLSHTVLVGGDDKLINPAPAHKPLPP---GSRHHLIRKTFTKID-----AEFTSW-VITHKG----VFKSPILLLHRLLIARELG-TLHLVTQSYLLEFVFGYRFDD-LHLHVDEFNLEAQSWLTRF----------------F-ISQKHLPSYHL--------L---SRFANQK------------TLGLSTLAGFTQAVRKYQ--------------------SLTDDVTRAQFDAEFVAFADKASFRSSDSSSTHFAQDVLDRIHSS-----P
>QED43007.1_Leucoagaricus_tymovirus_B
NDCLLVALANVLGLPL--EDVRSFFFSVTPDERLAE-LSAGSLTDSFDLHRFCCLLGISVVINSDL--------------------------GSVSTGLVS-----------------------------------------VDKIYTISH--------------DSKRAHFT------------------------------GVPISGGTTFK------------------------------------PHSKTDSLCYR------------------------DIMLGLGKESF--------------------------LPVRYDLAKAKSYIRDLKNLSTGTLHT----VKFKG--NNYDAKVWDALLDAAL---S------NPTLRYR------------EVMTRVSMGAPGSSKSRPVVNCLKRNV-----SHNLWNFVTTRVNLRKEVADKMDL-------------PPRFGFMVKTFEVALFS-----PARIKNYDESQMFPPGYFEL--DLLLNK-----KLSRVSHTFDPCQAHFHEPHPES----TLSAVEPAWKSFSSAC-REYLNYSYTAPKHICDLFGYTWL--------------GARGRLLFSYSHSQALP----------------------------TLCAGEDGVKRFSSVF-----TTTFNSSTGMRFEAPKYAAYQVIVDGA-AALCSYQSLVTALTRGYNTDIIFVI----MVPRASFENWFLSHPIWNAVFSYRT-------------RTCRLPLLFPEVFKNLTLINEPPS---------------------------------------------------------LSGGADLNSK------------------------------------------------------------------------------------------------------------------------------VDVPAEYRVWLRSDSDQ----LVATDIDLLDS-E-FFDARALTSLPKTE--------LTFLLESH--TFKLPTEERELSH-NQQLSV-QFD--DSM-------------KAKFLNSSE--RYLPYLQLLYP--RQRRDDGPTVSAGLEKRLSRSSVRANTLSLYE-KASDGHLLFVSFLSLFGLT----EYSRVPINIRLLESFISINELRQL-EKPLAQLRANVSRADVTSWP-PALLGIFTKAQRKIKTGQLN--------GPAKAAQTLATASFPVVSLLGVIGRYVLYCLKCM-CPSNMFMAAMESPESLDAFAKEFIKPVA---------------------SEEEDISEFDSQQSAPVLFFEELLLTHTFQLPREMVDFYIACKTH-AYGFLG------VLSILRLTGEWGTWLFNTNFTLADIALTRDVN-FIPEPGLSYPRVAYSTALSRYELLNPNDIPMDYSFIPSSGLIFSDDEPFRVPGKLSHTVLVGGDDKLINPAPAHKPLPP---GSRHHLIRKTFTKID-----AEFTSW-VITHKG----VFKSPILLLHRLLIARELG-TLHLVTQSYLLEFVFGY-----------------------------------------------------------------------------------------------------------------------------------------------------------------------------
>QED42995.1_Leucoagaricus_tymovirus_A
NDCLLVALANVLGLPL--EDVRSFFFSVTPDERLAE-LSAGSLTDSFDLHRFCCLLGISVVINSDL--------------------------GSVSTGLVS-----------------------------------------VDKIYTISH--------------DSKRAHFT------------------------------GVPISGGTTFK------------------------------------PHSKTDSLCYR------------------------DIMLGLGKESF--------------------------LPVRYDLAKAKSYIRDLKNLSTGTLHT----VKFKG--NNYDAKVWDALLDAAL---S------NPTLRYR------------EVMTRVSMGAPGSSKSRPVVNCLKRNV-----SHNLWNFVTTRVNLRKEVADKMDL-------------PPRFGFMVKTFEVALFS-----PARIKNYDESQMFPPGYFEL--DLLLNK-----KLSRVSHTFDPCQAHFHEPHPES----TLSAVEPAWKSFSSAC-REYLNYSYTAPKHICDLFGYTWL--------------GARGRLLFSYSHSQALP----------------------------TLCAGEDGVKRFSSVF-----TTTFNSSTGMRFEAPKYAAYQVIVDGA-AALCSYQSLVTALTRGYNTDIIFVI----MVPRASFENWFLSHPIWNAVFSYRT-------------RTCRLPLLFPEVFKNLTLINEPPS---------------------------------------------------------LSGGADLNSK------------------------------------------------------------------------------------------------------------------------------VDVPAEYRVWLRSDSDQ----LVATDIDLLDS-E-FFDARALTSLPKTE--------LTFLLESH--TFKLPTEERELSH-NQQLSV-QFD--DSM-------------KAKFLNSSE--RYLPYLQLLYP--RQRRDDGPTVSAWARKA-----------------------------------------------------------------------------------------------------------------------------------------------------------------------------------------------------------------------------------------------------------------------------------------------------------------------------------------------------------------------------------------------------------------------------------------------------------------------------------------------------------------------------------------------------------------------------------------------------------------------------------------
>YP_009422196_Bastrovirus_7_outgroup
-------------------------------------------------------------------------------------PQL-------------------------------------------------------------------------------------------------------------------------------------------------------------------------------------------------------------------------------------------------------------------------------------RDSIAKLDAAT-----------------------GG---ARHTVVLVEGPPGSGKSSGIRNRLGPE-------QARVLVITPVGKLAEAWREK------------------GFSNVVTHHKAASLLPG---NWKWIVVDEAFMMHPGLLDM--YAACAP---------LILLGDCRQIGFIDWERNTPDY-GAAQLREWADQ------RESCNLSYRVPEDAATLVSSFSEPF------GSAS--PVKNSLFLINR-PDEFPGIHAGTTHLCF--------------TQAVKKRIQDRVKELKLEGQ---NVMTVHEAQGLQFKHV---ALHLDVSERMFIVSHPEHMAVGLSRH-TESLVITEHG--YTLTDAIQA---------------------------LRTPLGEVEVIPQEFVPRTT-----------------------------------------VSFTEALEKVDLKT------IQESGGQAGDLGV-----------------------------------------ER--------------------------------------------------------------------------------PVASVHTAAAENLVKPVQI----SLAVEPDTVMA-H-VPANSPFMVMPTKSTDHA-----------------------------------QAQ----------------------------AAVVQRPATVAPT-KATGVDAERARTHVTRFLTMACNEVPQVDFAD----LQESLAEALRKIHDK-------------NGSFVRYLQDDDGEFL----DEWIKRKVPRDEGPAHL-ALLVNGFLKTQRKFCPE-----------LKLKPGQPIQPVNHLINLFFSQVFRAVAAALKGA-FKDNVLFVDGHSEKQLSAFVARHYDWRDS--------------------YLANDFTAFDSTQGERTMLLEAEVLRR-VGIDQNIIDLYREFRLNARYSGPGA---DIPAAGMRMSGEANTLLGNTLVT-GILHCAYVSQ-E------------------------------------------------------PAWMMFKGDDAILAGPDSMDVDVKSM-SKDYGMKAKLERMPV-----PEFVSF-FISPYG----LLPDFFRIANKMVANDHQ--SSPEWREASAANAKAILALADN------------------------------PAAPAF-----------------------AMLAAEKKYG----------ITPEQSWAAFTIVCDRANG--------------------KFEEATPNLKVKLKVNPDPPISFHRTTLAESR-AVQPRHRVDGV------
>YP_006522442_Cucurbit_chlorotic_yellows_virus_outgroup
ST-----------------------------------------------------YNLRVD-----------------------HPKS------------------------------------------------------------------------ASCFSRPPASHFQAIN-----------------------------------------------------------------------------------------------------------------------------------------------------------------------------------------------------------DF------------------------------------------------------------MNLINPNIGAYEYIHRTLLF-------------------------------------------EFHDFELPYLED-VDVKMNK--------------------------------------------------------------------------------G----------------------------------------------------------------------KVYT---------------PGEFIITNL-------------LGKG-------------------------------------------------------------------------------------------------------------------------------------------------------------------------------------------------------------------------------------------------------------------------------------------------------------E---------------------------------------------------------------------------------------------------RARPNTWKQALISLSKR-NFSAPRVNEK--LD-VLTTAEKLCQGLFRCFNFSKLCEHYDPVVPDMNKLGEWLASRDGSKF-GKLKRSLNHTLLVDQ------FQPLKFMIKADMKPKMDMSS-------YSTYDPPANIIYYQNVVNLFYSPLFLEIFDRITYC-LSHKVIMYSGMNLDDLSDLIAANLTLPLNCYH-----------------TTEIDFRMFDKSQGVVFKVYEEMVYKT-FKFSEEMYDNFKFTEY--FTRYKGDCGVSGELGAQRRTGSPNTWLSNTLVTLGILMAEYDLD-D------------------------------------------------------IELILVSGDDSLIFSKRPLPNVTSEI-NRDFGFEAKFIMNSV-----PYFCSK-FIYLDGGRVRVTPDAQRMFEKLSTPIRRR-DFEE--GTLLKERFTSYK--DLMIDYMKDTTCLHVDHLLSI------------------RHNIPPMSSYAAL------SYIHCMFANM-----------------VAFRKLWDERFSVNI----------------------------------------------------------------------
>Agaricus_bisporus_virus_12_Tymovirus
--------------------------------------------------------------------------------------------------------------------------------------------------------------------------------------------------------------------------------------------------------------------------------------------------------------------------------------------------------------------------------------------------------------------------------------------------------------------------------------------------------------------------------------DLPVHP---------------------------------------------------------------------------------A----------------------------------------------------------------------------------------------------------------------------------------------------------------------------------------------------------------------------------------------------------------------------------------------------------------------------------------------------------------------------------------------EKMPMAMRSLYHPVAL-----KEFGHVDPVENLA-AIAEGVCVDLPIMD--------DDVLKASI-TPEFAARAEREFIN-HLGMSK-CYD--DV-------------------------AIPDEDAYLFP--RMRSNDGAFAAATFEKRIKASTVLANEKAYLN-GKETGVDLFLVTQRALGV-----PVQ-LDFDEDLWYQCLDEQITARIEGRASGLIEQYEERSV-AWLK-DFSAKVRVKGQLKAKLEALA-------YPEPKAGQTINVLPEWVIATFGVWCRYILAQIRRTQTNPHVHIFGGESLSDFSQRVRKHWRKDPNLTA--------DQLRG----CTINDFTAFGSSQGGESVTMDLCWFRW-CSMPESLCDLYVGFKTK-LLALGA------IKVICRDDGEPGTYLFNSLYDIGNTAAKFSPM-AL----------------------------------------------------WLGYWLFGGDDMATDHIVAEHPTWHTIWKRRVRTISKLQYVDE-----ADFCGWILLEDHG----ILRDPLVIYFKIRGRDAHGFERSDYLPGYAAELRYTYWAVQH-GAVLAPLTLVVLQRVISL----------------I-HKLFPVLSA--------------LHYAAGSMS--------------DRLAALRRRI---------------------------------------------------------------------------
>YP_009508363_Sclerotinia_sclerotiorum_deltaflexivirus_1
NSCVWDVLSSHLGIQG--SVLWACYVSTLPGWQRAR--YAQGFVPAEDLSQVLNFFACTYTIYGGIANGICPRGPGAQVQPCVFNPAH--PPHSVGAGLE------------------------------------------GFPTFIAYIQN-----------NQDGSFHFSN----------------------------RGVARTGAGAFVPPAINDWIGWASRLVPDVE-----------IGEVVNLPAKGFGTVYR------------------------RLLGTMANPLSMFPMGTRL-QGYILPAVPVRQQIVTYVPNVRDSGYARALASDFKAKPLALDLT------------DFSPVDAARTLDQMAKQYDNFV-RTGSGLQYP------------QVRFHLFHGVGGGGKSHTMIQDLVAQHAVTPFSPHDIMFHAWDHNLRSKFMSDVLA--------AFP-QIGLQNNNFTSGCIPLIRP----ASGTVVFDDAGLMYNSYLPL--FMAANP-----GVTDIWLTFDAAQGQGVIPTANA----ISRGHPATKDWLSPMS-DHYGTEVIRWSQETADLYGFPRR-VI----PGRI---APRGQVVTVSQSPHNVP----------------------------LLAVSPRFTQTQSMGGQ---VANTFQECQGHTING----DVCVDLGGL-TATCTDTSAWTALTRP-TGHTFLKMGPM-MNTSAVVETSWAKSQILTALLTVATI-RSTPY----LTAAADVDGLVRTAVYSHLARNLSPGACAALGLPAPSPVIGSQ-GVKAEYRAGWLNNSKASDYYTARTHRAAMGV--------GGGAGGSAF-------------------------------------------SRH----------------------------------------------------------------------------TAQ-ITNDHSPVAHIVRHFTDLD--PEAVLHVDSTGY-H-LPEPSPITAQPDPVDD---------------INEPLDDVLREAMIPENQFET-TFQHIVD----------------------------GAPDAL----HHTRADKITDILGQRKRIRVGMHSAPWSTTDT-KRL--RALQKGFRKFFDVA----SWQAEGANGPLMEQCEREKLASWASKRTKKTLQQSIDKQD-IDMQ-FTFTRLFPKGQYIKKKAKWR--------CNAFASQTVSDFHLGRIFRDAPRALYLEKQALKY-AFDTTYLHCKASPDDMSRWYRQFWQPGI---------------------MTGNDYTAWDSGIDHVFLEFDLWLFDI-CGFPVEYMERFKFERLN-THSFLG------NHMPRQESGDRWTWILNTLRNVALTGASLDCP-P------------------------------------------------------RTPLCVSGDDSVTLGAWRKTVGFN---PQEWLMVPKREEGST-----MEFCGL-VFGGTD----VSFGPAVVHWRSRFGLQQG----------RADADYWLSIKQAIIETSSKLGCDNTKLAGAL----------------LNLRRAILLFNL----------PSHLDIPDAP------------PEPVHVVETFVC---------------------------RVNYVLRWFFWLV-------------------------------------
>YP_009508374_Soybean_leaf-associated_mycoflexivirus_1_deltaflexivirus
NMCVWDVLSSHLGVRA--PVVWACYVSSLPYAHRAN--YAAGFVPPEDLSQVMTFFACTYVVRGALSNGVCPRGPGGVAPPCHYDPAV--PPHCEGVGLA------------------------------------------GFPSFTVFLQN-----------NQDGSFHFTN----------------------------TGVVVQGIPAFVPPTSNEWIGWVSRLVSDIE-----------VGEVVNLPAKGFASVYR------------------------RLVGNMANPLSMFPMGARL-QNFVLPAVPVQQEVIVYVPNARDAGYARALASDFKAKPAALDLT------------DFNPVDAARTLDQMAKQYDNFV-RNGTGLAYP------------NVTFHIFHGVGGGGKTHRMIQDLAIANAAKPFTPADIMFHTADHNLRSKFMAEVIA--------ALP-NVGLQNNHFTTSCVPLVRP----AAGTVVFDDVGLTFNSFLPL--FMACNP-----GVTDIWLTFDCAQGQGVIPTANA----ISRSHPATKDWLSPMS-SRYGTEMIRLSQDTADLYGFPRV-VI----PGRI---APRGKVTVVSQSPHNVP----------------------------LLAVSPRFTQTQSMGGQ---VANTFQECQGHTIHG----DVCVDLGGL-TATCTDTSAWTALTRP-TGHTFLKLGPL-MNTQAVVETSWAKSQILTALLTVATI-RQTPY----VTAQMDVDGLVRTAVYSHLARCLSPAACIRLGLPAPSSVIGAT-HVSAEHRAGWLNNSKSSDYYTARTYRAELGV---------RGASGAAF-------------------------------------------SRH----------------------------------------------------------------------------TAT-VANSASPVADIVRHFTDLD--PEAVLHTDSTGY-Q-LPEAQPITAQPDPVDD---------------INEPMDDVQRESFLPENEHIL-SFQHIAD----------------------------GAPDAL----HHTRADKVTDIMGQRKRIRIGKHDLPWSSKDA-RRL--KSLKKGFSKFFDMD----SWLAEPENFPLMEQCEAEKLASWASKRTKKTLVASIAKQD-LDMH-YTFTRIFPKGQYIKKKAKWR--------CNAFASQTVSDFHLGRIFRDAPRALFLEKMALKH-AYDSTYLHCRASPDDLSAWYRNHWSPGV---------------------MTGNDYTAWDSGIDHVFLEFDLWLMEV-CHFPVEYLERFRYERLN-THSFLG------NHMPRQESGDRWTWILNTLRNAALTGASLDCP-R------------------------------------------------------KTPVCISGDDSVTLGSWRKTTGFN---PGEWLMVPKREEGVT-----MEFCGL-IFGGSD----VSFDPAVVHWRSRFGLQQG----------RADADYWLSIRQAIVECSSKLGTDSPKLAGAL----------------LNLRRAILWFNL----------SQSLDIPDPP------------PEPIHPVDKFVS---------------------------FCYRVLRFISPIPY------------------------------------
>YP_009268710_Fusarium_graminearum_deltaflexivirus_1
TMCVWDCLSATLGVDA--RILWANYCSSLPVQARAP--FTTGLVPAEGLVDVLNHFNLPYTVRTAEGNNVCPRGPGGAPPPARYDPAT--PPLYQRQGAR------------------------------------------AWPDLNCYLQR-----------NGDGTFHLAL----------------------------RATPDRGVQPV-PHRALDVIGWPSKLVPHFE-----------VCEVANFPKLVFAQVYR------------------------RLSGTMRNPLSPFLPGGRIGPNFFLPAVPVQEEVVDYTLTARDAEDACALATDMKTHPTVLQLH------------DYSGYHTSRALDTMAKELRRGL-AGGYGGPTG------------RVRFHLFHGAYGTGKTFALAGALQRVHQRTPFTPGTLAFHTWDHDLREPLKNSIMN--------AFP-DVGLQTSNFLTGCMPLAQP----RTGTLVLDDAGKLMAGFLPL--LIATNP-----GLTDIYVTFDATQAIGVFPNSPS----ISRKVTPTTRWLSAMS-DYYATQVVRTAPAVTELYGMPVAPPV----PGRV---VNRGQVIVVSQSPADVP----------------------------LLAVSPRFTQTQNMGGQ---QADTFTECQGHTIHG----DVCIDLGGL-TATATDAAAWTALTRA-TGNIYLKMGPA-MNTPAQVEACWAKSQILSALLTVASV-HRTPF----LTAQVDVDGLVRSACLSHLSRCISPAAAQRLGLPAPDPVVGVRPGVSAAFRTSWLNSPRRSDVYTARTHRAAAGG--------PVAAPSAAF-------------------------------------------SRH----------------------------------------------------------------------------SATPVDTVASDVPHIVRHFTTLA--NDSVLTATPTNY-S-LPAPTPLTAAPDPVDD---------------INEPTDDALREVTLPNWNS---TFQHITD----------------------------GAPDAL----HHTRADKLTDELGKQKRIRVGQDSSKWSRADE-RRL--QQLKKGFRKFFDVQ----SWNDTPFNEYLMDFCNRHSLTSWASKRTKRTIAASVAKQT-LDAP-FNFVKLFPKGQYIKKKPKWR--------SHAFPSQTVSDFNLGRIFRDSAYAVYLETCILKW-AYPSTYLHCRASPDDVSKWYKEHWQPGP---------------------MIGNDYTAWDSGVDKVFLEFDLWLMSL-CHFPTPYIEKLRFERLN-TYSHLG------THMPRQESGDRWTWILNTARNAALTGASLDFP-P------------------------------------------------------RTPACFSGDDGVVLGTWRRTTGFS---PDDWLMKPKMERGSR-----LEFCGL-IFGNTD----ITFDDTVVHWRARFGLQQG----------RNDADYWRSIRDAIVETSSKLGGDSSKLASAS----------------LNLSRAVAWFDL----------PSDLLLPHSL------------PTPNDAPLPPSL---------------------------DPLYPLKWLLFLR-------------------------------------
>WKE35355_Rhizoctonia_zeae_gammaflexivirus_1
-------------------------------------------------------------------------------------------------------------------------------------------------------------------------------------------------------M----------------------------------------------------------------------------------------------------------------------------------------------------------------------QRIEQIDAML---D-------TNPPRR------------SVICTGTLGVPGSGKSTDVKRSLREISRDPAFGPDSFRVICASLNNREEWRRDLAL-------------PAGHGFMLKTWEVAIVSP----VSGFVLLDDAGEFPPGYVDL--LLFLHP-----GITAVAFTGDPAQRTFVAPRFDC----GVRQLPATLDTLAAFA-DRYRLTTHRLGHGYAGGLGLATT---------S----TRPASFRSARAPTARLP----------------------------MLAASVDTVRAFQDCANV--PVATVASVQGLTFAS----DYQLFIDDR-ALNLDDSTVFVALTRG-KRNLLVINRL--REGHRRPDS-----NILHALLTSD--------------APGLQRSVLAHISACTPTHLRTP-----------RPVIPLE--------PAPTQRPTHSLLFRHAQDRAAPPT------GLNTGGAKPNLR------------------------------------------ERYLAADEQAR------------------------------------------------------------PPLDPQAPTGLPILSELPHLDGLFCPAPL-----PRFQRVEVDDAPV-PVLASQVTVLPPAD-------TASFLPEEV----VGDPFERELRSERLKAQSDVIH--KE----------------------------DLTRAIFP--EQRRDDEVLRDATFAKRIKRRDRATNERLWAT-QFFGGELLFDAFLTAVPL-----P--PSPLDENLLEACRRENELTQL-AHPLGTLLSRTERAD-PDWA-PDVVDIFMKAQTVKKAGKMA--SPENPAAPVKPGQTIVNFHTSVIAKWGPWARYIAHKVDES-MPGHMYVHYRRNVRDLQRFLAAHWRDEL---------------------SVSSDYEAYDSTQDGVSGNFEALLMAH-LGFPTELIDEYRVMKCS-LRDKDG------PLAVLRHTGEVFTYLFNTLTNIAYTHLKFVIP-T------------------------------------------------------GCAQVYGGDDRTLNCVPTIRPAWSRL-SRYMSIVETAEVTNA-----PEFCSW-RLRPEG----VYKDPRLLYWRCRYMLTRY-QANEWAAAYYEELLPLFDGGAELVDRLTDDEASHVRLLVDL----------------F-TDLRAFSVNL------------ARVMALR-------------PLPLSVVEPLRGHRRLRNAR-------------LAERDAVVRRFLPYADRVGGVNADTARVMEEFLATASY------------------
>AAG23416_Botrytis_virus_F_gammaflexiviridae
NDCLLVALADGLLTKR---ILWFSCIKMFGNTACWVIHDTGKAFDWMHLKMLAEQLKLNVSIEVAAE-----------------HDHHW-TGLAKRVGPIDGRKIALRWYPYHWELSDRGREDYGPPPPPPPPSTTEPPPPPNPPAASPYHSPTVEDEPLEEIPLANSNGEFSTFAFDDMAADDLNPAQPLSSLDLDEEPSAKQEPLEPAAIKT--------SEPEPLVPESEEVFFRPSPTPTPSDATPTPAARAPSSVSNENAQRPRHPLPPVPTGGASAPSNDKLNSAAKQYAR-------------------LVAGKTRQMTVAQPRSKAYLRDLKRGNIGTIPT----AEAE---------QLDAYIDSWA-----------VNGFNR------------SVHVIYFCGLPGTGKSRRCMKMTERLLKENKYLAQTVRIVTPTDNLRNSVARQLKP-------------PTESSYSVQTYETPIRQPS---LGPVLIVDEYGKMPAGWLET--VLFLNP-----RVQMVIFTADPTQGIFRTRIPDA----YCCRIPSSTEAIASYA-HEYRRVSDRPAPGVARALGLPTT---------S----RRPGQIETSTELNVDWI----------------------------TVRPEGERAAWHNTWGG---KVYTYATCQGETFHR----AYQMVINGN-TRFWDDRDLFAALTRG-SGTLRLIYET--QSSKPLPRS---TSKLYNALLDFRT----DPHKL-PLAIEEHVNRYIPSHLRNVNQ--AVPRRNA-----ASNP------------DALPSQRILPGGQSTTAEPXQSQAS------ALPTGGEAIDVP----------------------------------------ALDRQ--------------------------------------------------------------------------DPQRFPQLKVLPHLCGYIGDYSE-----ASYPEPEHPKT-Q-MLDATFPTYLARNR-----GWNDPALTDAV-TANYKAPEHRDIWVEAVGETTRQVH--GS----------------------------GDDRDVFL--EHRGDDKATANITYAKRLRFSQRAANERSIAA-TKVAGSELFEAFTRAIPL-----P--QETFNDSLLEECRTENDTVHLTSKPLATLINNAERSD-PSWS-LNMIKLFIKGQTVKKLEKMG--------SDATAGQSIASFRAEVLLAWGPYARYIDRRIRAL-LPPHVYIHSRRTNEDFEKFVAAHWDHTRE--------------------STDGDYTAYDASQDATFVNFETLLMRR-LDFPLDIIEAYVEMKAS-ITSHFG------PLAIMRFSGEVWTYLFNTLGNIAFTYAKYEVP--------------------------------------------------------SVAQVYGGDDKSINSPITVRTGWSQL-VGKFNLVEKPVVGYE-----PTFCGW-RIVPGG----IVKDPQLLFWRTRYARIRY-DAALWAPGYYDELVLSLKTSDRLMDHMSPNDLAYLQALVRF----------------Y-TKLSRRLPS----------------LADRRRCN---------PLPADSPSVVLS------------RD---------------------------------------------------------------
